# Supplementary material for: Endometrial small extracellular vesicles regulate human trophectodermal cell invasion by reprogramming the phosphoproteome landscape
Source: Front Cell Dev Biol. 2022 Dec 22;10:1078096. doi: 10.3389/fcell.2022.1078096 (PMC9813391; doi:10.3389/fcell.2022.1078096)
Supplement: Supplementary file 1 [file Table2.XLSX]

## Sheet: Table S1
Supplementary Table 1: Global proteomic analysis of Ishikawa cells and derived small extracellular vesicles
				Ishikawa whole cell lsyate LFQ intensity						Ishikawa small extracellular vesicles LFQ intensity
Uniprot ID	Uniprot accession	Gene name	Protein name	WCL1	WCL2	WCL3	WCL4	WCL5	WCL6	sEV1	sEV2	sEV3	sEV4	sEV5	sEV6	Diff. expression (Log2(sEV/WCL))	Student's T.test p-value	p<0.05
AAAS_HUMAN	Q9NRG9	AAAS	Aladin	25.54	25.61	25.4	25.18	25.11	25.27	NaN	NaN	NaN	NaN	NaN	NaN	NaN	1
AACS_HUMAN	Q86V21	AACS	Acetoacetyl-CoA synthetase	25.65	25.38	25.55	25.31	25.43	25.19	24.41	24.47	NaN	24.14	23.68	23.56	-1.36633	3.92853e-05	+
SYAC_HUMAN	P49588	AARS1	Alanine--tRNA ligase, cytoplasmic	29.83	29.72	29.82	29.91	29.91	29.81	30.49	30.47	30.54	30.43	30.42	30.34	0.615	2.99036e-08	+
SYAM_HUMAN	Q5JTZ9	AARS2	Alanine--tRNA ligase, mitochondrial	25.17	25.07	25.09	24.89	NaN	24.76	NaN	NaN	NaN	NaN	NaN	NaN	NaN	1
AASD1_HUMAN	Q9BTE6	AARSD1	Alanyl-tRNA editing protein Aarsd1	23.46	24.13	23.72	24.04	24.22	NaN	23.46	NaN	23.82	NaN	NaN	NaN	-0.274	0.33181
MDR1_HUMAN	P08183	ABCB1	ATP-dependent translocase ABCB1	24.53	NaN	NaN	NaN	NaN	NaN	25.25	25.4	25.62	25.43	25.02	25.38	0.819999	1
ABCB6_HUMAN	Q9NP58	ABCB6	ATP-binding cassette sub-family B member 6, mitochondrial	25.24	24.25	25.25	24.59	25.46	25.42	25.72	25.87	25.88	26.4	26.54	26.45	1.10833	0.0012603	+
ABCB7_HUMAN	O75027	ABCB7	ATP-binding cassette sub-family B member 7, mitochondrial	25.62	25.59	25.56	25.56	25.18	25.34	NaN	NaN	NaN	NaN	NaN	NaN	NaN	1
MRP1_HUMAN	P33527	ABCC1	Multidrug resistance-associated protein 1	26.83	26.38	25.5	25.72	25.98	26.4	29.28	29.75	29.35	29.59	29.93	29.68	3.46167	2.71134e-08	+
MRP4_HUMAN	O15439	ABCC4	Multidrug resistance-associated protein 4	NaN	NaN	NaN	NaN	NaN	NaN	25.94	25.54	26.02	24.8	24.94	25.21	NaN	1
ABCD1_HUMAN	P33897	ABCD1	ATP-binding cassette sub-family D member 1	24.07	24.36	23.77	23.91	24.05	23.82	NaN	NaN	NaN	NaN	NaN	NaN	NaN	1
ABCD3_HUMAN	P28288	ABCD3	ATP-binding cassette sub-family D member 3	26.02	25.92	25.92	25.86	25.7	25.68	NaN	NaN	NaN	NaN	NaN	NaN	NaN	1
ABCE1_HUMAN	P61221	ABCE1	ATP-binding cassette sub-family E member 1	26.98	26.83	26.98	26.61	26.87	26.63	26.7	26.18	25.91	26.23	26.16	25.81	-0.651667	0.00106007	+
ABCF1_HUMAN	Q8NE71	ABCF1	ATP-binding cassette sub-family F member 1	24.46	24.37	24.48	25.28	25.05	24.73	NaN	NaN	NaN	NaN	NaN	NaN	NaN	1
ABCF2_HUMAN	Q9UG63	ABCF2	ATP-binding cassette sub-family F member 2	27.34	26.23	26.56	26.23	26.51	26.02	25.48	NaN	NaN	NaN	24.27	24.94	-1.585	0.00316455	+
ABCF3_HUMAN	Q9NUQ8	ABCF3	ATP-binding cassette sub-family F member 3	24.65	24.4	24.68	24.44	24.13	24.37	23.88	NaN	NaN	NaN	NaN	NaN	-0.565001	1
ABHDA_HUMAN	Q9NUJ1	ABHD10	Mycophenolic acid acyl-glucuronide esterase, mitochondrial	26	25.9	25.87	25.74	25.93	25.79	23.78	NaN	NaN	NaN	NaN	NaN	-2.09167	1
ABHDB_HUMAN	Q8NFV4	ABHD11	Protein ABHD11	26.48	26	26.44	26.44	26.42	26.41	NaN	NaN	NaN	NaN	NaN	NaN	NaN	1
ABHEB_HUMAN	Q96IU4	ABHD14B	Protein ABHD14B	23.8	NaN	NaN	NaN	NaN	NaN	NaN	26.27	25.18	25.81	25.91	26.07	2.048	1
ABI1_HUMAN	Q8IZP0	ABI1	Abl interactor 1	26.56	26.61	26.38	25.68	25.67	25.99	29.25	28.44	29.35	29.13	29.23	29.03	2.92333	1.09927e-07	+
ABI2_HUMAN	Q9NYB9	ABI2	Abl interactor 2	24.23	NaN	NaN	NaN	NaN	NaN	26.61	26.38	26.12	26.9	26.53	26.75	2.31833	1
THIK_HUMAN	P09110	ACAA1	3-ketoacyl-CoA thiolase, peroxisomal	24.38	24.43	24.09	24.16	24.2	23.97	NaN	NaN	NaN	NaN	NaN	NaN	NaN	1
ACACA_HUMAN	Q13085	ACACA	Acetyl-CoA carboxylase 1	27.63	27.13	27.8	27.32	27.51	27.13	25.51	NaN	24.51	24.9	25.12	25.23	-2.366	7.14909e-07	+
ACAD9_HUMAN	Q9H845	ACAD9	Complex I assembly factor ACAD9, mitochondrial	27.57	27.38	27.55	27.47	27.53	27.41	NaN	NaN	NaN	NaN	NaN	NaN	NaN	1
ACADM_HUMAN	P11310	ACADM	Medium-chain specific acyl-CoA dehydrogenase, mitochondrial	28.04	28.19	27.96	27.67	27.75	27.96	NaN	NaN	NaN	NaN	NaN	NaN	NaN	1
ACADS_HUMAN	P16219	ACADS	Short-chain specific acyl-CoA dehydrogenase, mitochondrial	25.92	26.1	25.78	26.17	26.31	26.2	NaN	NaN	NaN	NaN	NaN	NaN	NaN	1
ACADV_HUMAN	P49748	ACADVL	Very long-chain specific acyl-CoA dehydrogenase, mitochondrial	28.7	28.68	28.63	28.89	28.8	28.4	23.77	NaN	NaN	NaN	NaN	NaN	-4.91333	1
ACAP2_HUMAN	Q15057	ACAP2	Arf-GAP with coiled-coil, ANK repeat and PH domain-containing protein 2	NaN	NaN	24.91	NaN	25	NaN	25.37	25.56	25.55	25.63	25.61	25.31	0.55	0.00160252	+
THIL_HUMAN	P24752	ACAT1	Acetyl-CoA acetyltransferase, mitochondrial	29.6	29.73	29.7	29.81	29.57	29.56	26.03	25.04	25.79	25.08	24.99	25.06	-4.33	6.08669e-10	+
THIC_HUMAN	Q9BWD1	ACAT2	Acetyl-CoA acetyltransferase, cytosolic	28.19	28.33	28.34	28.39	28.49	28.36	29.58	29.33	29.44	28.22	28.83	28.66	0.66	0.0130297	+
GCP60_HUMAN	Q9H3P7	ACBD3	Golgi resident protein GCP60	25.25	25.27	25.46	25.41	25.55	25.43	24.66	25.34	25.62	25.04	25.04	24.58	-0.348333	0.0651468
ACBD5_HUMAN	Q5T8D3	ACBD5	Acyl-CoA-binding domain-containing protein 5	25.38	25.41	25.38	25.32	25.61	25.53	NaN	NaN	NaN	NaN	NaN	NaN	NaN	1
ACINU_HUMAN	Q9UKV3	ACIN1	Apoptotic chromatin condensation inducer in the nucleus (Acinus)	29.33	29.18	29.09	28.98	28.56	28.65	24.67	NaN	NaN	NaN	NaN	NaN	-4.295	1
ACLY_HUMAN	P53396	ACLY	ATP-citrate synthase	28.77	28.86	28.84	28.72	28.8	28.65	28.48	28.39	28.42	28.04	27.96	28.11	-0.54	0.000225514	+
ACOC_HUMAN	P21399	ACO1	Cytoplasmic aconitate hydratase	27.04	26.64	26.67	27.38	27.39	27.3	28.88	28.59	29.02	28.27	28.7	28.61	1.60833	3.69559e-06	+
ACON_HUMAN	Q99798	ACO2	Aconitate hydratase, mitochondrial	29.84	29.86	29.79	29.87	29.88	29.85	28.07	28.02	28.14	27.44	27.51	26.88	-2.17167	7.75219e-07	+
ACO13_HUMAN	Q9NPJ3	ACOT13	Acyl-coenzyme A thioesterase 13	27.06	26.68	27.13	26.75	26.95	26.75	25.41	NaN	NaN	25.14	25.15	25.58	-1.56667	1.75068e-06	+
BACH_HUMAN	O00154	ACOT7	Cytosolic acyl coenzyme A thioester hydrolase	25.8	25.98	26.12	25.82	25.98	25.82	25.68	26.34	26.5	26.32	26.16	26.39	0.311667	0.0375829	+
ACOT9_HUMAN	Q9Y305	ACOT9	Acyl-coenzyme A thioesterase 9, mitochondrial	25.58	25.5	25.53	25.4	25.58	25.65	NaN	NaN	NaN	NaN	NaN	NaN	NaN	1
ACOX1_HUMAN	Q15067	ACOX1	Peroxisomal acyl-coenzyme A oxidase 1	27.99	28	28.01	27.78	27.74	27.78	NaN	NaN	NaN	NaN	NaN	NaN	NaN	1
PPAC_HUMAN	P24666	ACP1	Low molecular weight phosphotyrosine protein phosphatase	26.16	26.24	26.62	26.46	26.13	26.35	26.13	26.85	26.87	26.26	26.55	26.19	0.148334	0.363148
PPAL_HUMAN	P11117	ACP2	Lysosomal acid phosphatase	25.11	25.21	25.14	24.64	24.98	24.81	24.37	25.31	25	25.32	25.57	25.83	0.251667	0.290042
ACSF2_HUMAN	Q96CM8	ACSF2	Medium-chain acyl-CoA ligase ACSF2, mitochondrial	24.82	24.91	24.96	24.97	NaN	24.69	NaN	NaN	NaN	NaN	NaN	NaN	NaN	1
ACSL1_HUMAN	P33121	ACSL1	Long-chain-fatty-acid--CoA ligase 1	27.24	27.33	27.28	27.09	27.42	27.51	23.79	NaN	NaN	NaN	NaN	NaN	-3.52167	1
ACSL3_HUMAN	O95573	ACSL3	Long-chain-fatty-acid--CoA ligase 3	27.11	27.19	27.14	27.02	26.93	27.02	24.93	24.95	24.91	25.09	NaN	NaN	-2.09833	3.94348e-10	+
ACSL4_HUMAN	O60488	ACSL4	Long-chain-fatty-acid--CoA ligase 4	25.28	25.48	24.61	25.46	25.44	25.5	25.61	25.49	25.23	25.99	25.73	25.53	0.301667	0.115136
ACSS3_HUMAN	Q9H6R3	ACSS3	Acyl-CoA synthetase short-chain family member 3, mitochondrial	24.91	24.86	24.95	24.38	25	24.77	NaN	NaN	NaN	NaN	NaN	NaN	NaN	1
ACTB_HUMAN	P60709	ACTB	Actin, cytoplasmic 1	27.94	NaN	27.11	27	28.04	27.75	NaN	28.73	28.62	28.22	27.62	27.76	0.622	0.0791919
ACTC_HUMAN	P68032	ACTC1	Actin, alpha cardiac muscle 1	30.09	30.72	30.52	30.14	29.95	30	28.89	28.98	28.51	30.48	30.64	30.79	-0.521667	0.26103
ACTG_HUMAN	P63261	ACTG1	Actin, cytoplasmic 2	34.03	34.06	33.98	34.23	34.15	34.18	34.98	34.94	34.84	34.58	34.56	34.56	0.638334	3.41136e-05	+
ACL6A_HUMAN	O96019	ACTL6A	Actin-like protein 6A	26.38	26.5	26.34	26.34	26.3	26.36	24.75	NaN	NaN	NaN	24.99	NaN	-1.5	1.13593e-06	+
ACTN1_HUMAN	P12814	ACTN1	Alpha-actinin-1	29.09	29.16	29.04	28.7	28.75	28.79	29.17	29.47	29.43	29.71	29.62	29.75	0.603333	0.000494199	+
ACTN4_HUMAN	O43707	ACTN4	Alpha-actinin-4	31.63	31.74	31.94	31.51	31.52	31.57	31.88	32.18	32.46	32.79	32.71	33.06	0.861667	0.00101987	+
ACTZ_HUMAN	P61163	ACTR1A	Alpha-centractin	27.59	27.67	27.42	27.48	27.62	27.48	27.64	28.14	27.84	27.57	27.92	27.73	0.263333	0.0182396	+
ARP2_HUMAN	P61160	ACTR2	Actin-related protein 2	28.16	28.04	27.99	27.89	27.86	27.78	28.65	28.62	28.45	28.56	28.43	28.63	0.603333	4.88002e-06	+
ARP3_HUMAN	P61158	ACTR3	Actin-related protein 3	28.32	28.11	28.12	28.03	28.15	28.14	29.18	28.98	29.17	28.59	28.68	28.72	0.741666	6.10799e-05	+
ACYP1_HUMAN	P07311	ACYP1	Acylphosphatase-1	26.04	25.76	25.96	26.34	26.47	26.52	27.54	27.39	27.44	27.28	27	27.34	1.15	1.36246e-05	+
ADA10_HUMAN	O14672	ADAM10	Disintegrin and metalloproteinase domain-containing protein 10	27.02	26.13	26.32	25.84	26.16	25.72	30.4	30.4	30.39	31.37	31.27	30.91	4.59167	8.522e-09	+
ADA17_HUMAN	P78536	ADAM17	Disintegrin and metalloproteinase domain-containing protein 17	NaN	NaN	NaN	NaN	NaN	NaN	25.76	NaN	25.66	25.69	25.55	25.4	NaN	1
ADAM9_HUMAN	Q13443	ADAM9	Disintegrin and metalloproteinase domain-containing protein 9	26.09	NaN	23.97	24.44	25.61	25.99	29.49	29.42	29.61	29.83	29.44	29.15	4.27	2.06896e-06	+
DSRAD_HUMAN	P55265	ADAR	Double-stranded RNA-specific adenosine deaminase	27.32	27.44	27.26	27.16	27.15	27.13	NaN	NaN	NaN	NaN	NaN	NaN	NaN	1
ADCY3_HUMAN	O60266	ADCY3	Adenylate cyclase type 3	23.13	NaN	NaN	NaN	NaN	NaN	NaN	24.31	24.33	24.42	24.39	24	1.16	1
ADCY6_HUMAN	O43306	ADCY6	Adenylate cyclase type 6	NaN	NaN	NaN	NaN	NaN	NaN	25.95	25.22	25.68	25.97	25.8	25.55	NaN	1
ADCY9_HUMAN	O60503	ADCY9	Adenylate cyclase type 9	NaN	NaN	NaN	NaN	NaN	NaN	24.48	24.15	24.27	24.23	NaN	24.02	NaN	1
ADDA_HUMAN	P35611	ADD1	Alpha-adducin	26.75	26.82	26.64	26.81	26.71	26.64	25.83	NaN	26.13	24.47	NaN	24.87	-1.40333	0.00201921	+
ADDG_HUMAN	Q9UEY8	ADD3	Gamma-adducin	25.6	25.25	25.53	25.44	25.59	25.23	24.59	24.98	24.69	NaN	25.35	24.65	-0.588	0.00321902	+
AGRL2_HUMAN	O95490	ADGRL2	Adhesion G protein-coupled receptor L2	NaN	NaN	NaN	NaN	NaN	NaN	25.27	25.03	25.05	25.45	25.32	24.91	NaN	1
ADHX_HUMAN	P11766	ADH5	Alcohol dehydrogenase class-3	27.58	27.38	27.56	27.9	27.92	27.74	27.85	28.27	27.52	28.04	28	28.02	0.270001	0.0711635
MTND_HUMAN	Q9BV57	ADI1	1,2-dihydroxy-3-keto-5-methylthiopentene dioxygenase	26.17	25.16	26.18	26.2	25.98	26.27	26.56	26.5	26.88	26.71	26.19	26.46	0.556666	0.017628	+
PAQR1_HUMAN	Q96A54	ADIPOR1	Adiponectin receptor protein 1	NaN	NaN	NaN	NaN	NaN	NaN	25.63	25.27	25.4	25.18	25.36	24.92	NaN	1
ADK_HUMAN	P55263	ADK	Adenosine kinase	25.42	24.8	25.5	25.71	25.79	25.48	26.43	26.6	26.52	25.52	25.92	26	0.715	0.00950925	+
ADNP_HUMAN	Q9H2P0	ADNP	Activity-dependent neuroprotector homeobox protein	26.94	26.91	26.6	26.42	26.57	26.55	NaN	NaN	NaN	NaN	NaN	NaN	NaN	1
ADPRS_HUMAN	Q9NX46	ADPRS	ADP-ribose glycohydrolase ARH3	26.16	25.99	26.19	26.43	26.73	26.03	26.76	25.76	26.17	25.56	25.79	25.92	-0.261667	0.237029
ADRM1_HUMAN	Q16186	ADRM1	Proteasomal ubiquitin receptor ADRM1	23.87	NaN	23.82	23.93	23.9	23.92	NaN	NaN	NaN	NaN	22.64	NaN	-1.248	1
PURA2_HUMAN	P30520	ADSS2	Adenylosuccinate synthetase isozyme 2	24.85	24.75	24.56	24.23	24.67	24.8	24.53	24.6	24.42	25.2	25.22	25.12	0.205001	0.27354
AFAD_HUMAN	P55196	AFDN	Afadin	25.55	25.1	25.64	25.18	25.86	26.03	28.73	28.61	28.65	28.42	28.53	28.35	2.98833	4.42107e-09	+
AFG32_HUMAN	Q9Y4W6	AFG3L2	AFG3-like protein 2	27.58	27.47	27.62	27.48	27.41	27.44	NaN	NaN	NaN	NaN	NaN	NaN	NaN	1
AGAP1_HUMAN	Q9UPQ3	AGAP1	Arf-GAP with GTPase, ANK repeat and PH domain-containing protein 1	NaN	NaN	NaN	NaN	NaN	NaN	27.45	27.69	NaN	27.69	27.57	27.49	NaN	1
AGFG1_HUMAN	P52594	AGFG1	Arf-GAP domain and FG repeat-containing protein 1	24.79	25.02	NaN	24.61	24.7	24.36	NaN	NaN	NaN	NaN	NaN	NaN	NaN	1
AGK_HUMAN	Q53H12	AGK	Acylglycerol kinase, mitochondrial	25.62	25.67	25.7	25.76	25.36	25.68	NaN	NaN	NaN	NaN	NaN	NaN	NaN	1
GDE_HUMAN	P35573	AGL	Glycogen debranching enzyme	26.28	26.29	26.36	26.21	26.3	26.27	26.06	26.13	26.5	26.09	26.38	26.61	0.00999959	0.920272
PLCB_HUMAN	O15120	AGPAT2	1-acyl-sn-glycerol-3-phosphate acyltransferase beta	25.32	25.45	25.28	25.18	25.13	NaN	NaN	NaN	NaN	NaN	NaN	NaN	NaN	1
ADAS_HUMAN	O00116	AGPS	Alkyldihydroxyacetonephosphate synthase, peroxisomal	26.84	26.92	26.79	26.72	26.82	26.68	NaN	NaN	NaN	NaN	NaN	NaN	NaN	1
AGR2_HUMAN	O95994	AGR2	Anterior gradient protein 2 homolog	25.32	25.28	25.42	25.72	25.53	25.45	24.46	NaN	NaN	NaN	NaN	NaN	-0.993334	1
A0A494C0G5_HUMAN	A0A494C0G5	AGRN	Agrin	27.45	26.94	27.2	27.25	27.46	27.1	NaN	NaN	NaN	26.43	NaN	NaN	-0.803333	1
ELYS_HUMAN	Q8WYP5	AHCTF1	Protein ELYS	25.95	25.95	25.27	25.35	25.39	25.75	NaN	NaN	NaN	NaN	NaN	NaN	NaN	1
SAHH_HUMAN	P23526	AHCY	Adenosylhomocysteinase	30.5	30.27	30.46	30.29	30.37	30.36	31.43	31.27	31.33	31.24	31.04	31.19	0.875	1.04499e-07	+
SAHH2_HUMAN	O43865	AHCYL1	S-adenosylhomocysteine hydrolase-like protein 1	27.98	27.19	27.01	27.26	27.41	27.33	31.4	31.25	31.2	31.15	31.24	31.16	3.87	9.1011e-11	+
SAHH3_HUMAN	Q96HN2	AHCYL2	Adenosylhomocysteinase 3	NaN	NaN	NaN	NaN	NaN	NaN	26.38	26.26	26.15	26.56	26.36	26.16	NaN	1
AHNK_HUMAN	Q09666	AHNAK	Neuroblast differentiation-associated protein AHNAK	30.22	30.22	30.11	30.66	30.68	30.62	32.03	32.06	32.07	31.98	31.88	32.32	1.63833	1.03015e-07	+
AHNK2_HUMAN	Q8IVF2	AHNAK2	Protein AHNAK2	25.5	NaN	24.49	25.03	26.39	23.65	27.98	27.95	27.64	26.86	27.27	27.71	2.55633	0.000353643	+
AHSA1_HUMAN	O95433	AHSA1	Activator of 90 kDa heat shock protein ATPase homolog 1	25.98	25.77	25.69	25.57	25.59	25.72	24.76	25.11	25.23	25.01	25.32	25.26	-0.605	0.000167438	+
AIDA_HUMAN	Q96BJ3	AIDA	Axin interactor, dorsalization-associated protein	NaN	NaN	NaN	NaN	NaN	NaN	24.6	24.25	24.76	25.27	25.12	NaN	NaN	1
AIFM1_HUMAN	O95831	AIFM1	Apoptosis-inducing factor 1, mitochondrial	28.16	28.37	28.08	27.9	27.87	28.13	24.1	22.91	23.75	23.98	23.36	23.87	-4.42333	7.07454e-10	+
AIMP1_HUMAN	Q12904	AIMP1	Aminoacyl tRNA synthase complex-interacting multifunctional protein 1	27.76	27.5	27.61	27.51	27.79	27.86	26.48	26.62	26.53	26.63	26.56	26.66	-1.09167	1.9055e-08	+
AIMP2_HUMAN	Q13155	AIMP2	Aminoacyl tRNA synthase complex-interacting multifunctional protein 2	25.65	25.66	26.11	26.15	25.89	25.75	NaN	NaN	NaN	24.52	24.52	24.52	-1.34833	1.84322e-05	+
KAD1_HUMAN	P00568	AK1	Adenylate kinase isoenzyme 1	25.64	25.4	25.5	25.29	25.47	25.28	24.85	25.45	25.45	25.52	25.34	25.38	-0.098333	0.409511
KAD2_HUMAN	P54819	AK2	Adenylate kinase 2, mitochondrial	27.95	27.79	27.76	27.84	27.8	27.75	26.01	26.25	26.03	26.11	26.5	26.68	-1.55167	9.87888e-08	+
KAD3_HUMAN	Q9UIJ7	AK3	GTP:AMP phosphotransferase AK3, mitochondrial	26.65	26.71	26.66	26.94	26.91	27.32	NaN	NaN	NaN	25.74	NaN	NaN	-1.125	1
KAD4_HUMAN	P27144	AK4	Adenylate kinase 4, mitochondrial	28.01	27.77	27.73	28.39	28.28	28.53	NaN	NaN	NaN	NaN	NaN	NaN	NaN	1
AKA12_HUMAN	Q02952	AKAP12	A-kinase anchor protein 12	24.29	NaN	NaN	NaN	NaN	NaN	26.68	26.05	26.05	25.49	25.39	25.68	1.6	1
AKAP8_HUMAN	O43823	AKAP8	A-kinase anchor protein 8	24.14	24.17	24.26	24.28	NaN	24.15	NaN	NaN	NaN	NaN	NaN	NaN	NaN	1
AKP8L_HUMAN	Q9ULX6	AKAP8L	A-kinase anchor protein 8-like	25.56	25.53	25.49	25.56	25.85	25.81	NaN	NaN	NaN	NaN	NaN	NaN	NaN	1
AK1A1_HUMAN	P14550	AKR1A1	Aldo-keto reductase family 1 member A1	28.09	27.96	28.21	28.32	28.54	28.25	28.69	28.69	28.72	28.36	28.2	28.31	0.266667	0.0575405
ALDR_HUMAN	P15121	AKR1B1	Aldo-keto reductase family 1 member B1	27.23	26.29	26.99	26.84	27.18	27.07	26.9	27	27.04	26.31	26.41	26.93	-0.168333	0.400535
AK1C2_HUMAN	P52895	AKR1C2	Aldo-keto reductase family 1 member C2	23.1	23.34	NaN	23.73	23.67	23.73	NaN	NaN	NaN	22.63	22.36	22.7	-0.950666	0.00212132	+
AK1C3_HUMAN	P42330	AKR1C3	Aldo-keto reductase family 1 member C3	26.89	26.75	26.87	27.15	27.27	27.24	27.01	27.03	26.96	26.61	26.74	26.6	-0.203333	0.123413
ARK72_HUMAN	O43488	AKR7A2	Aflatoxin B1 aldehyde reductase member 2	26.83	26.51	26.64	27.04	26.99	26.83	27.67	27.8	27.61	27.8	27.56	27.7	0.883333	2.26422e-06	+
AKT1_HUMAN	P31749	AKT1	RAC-alpha serine/threonine-protein kinase	25.69	24.63	25.82	24.77	24.7	24.57	27.85	28.04	28.09	28.52	28.68	28.25	3.20833	2.6146e-07	+
AKT2_HUMAN	P31751	AKT2	RAC-beta serine/threonine-protein kinase	NaN	NaN	NaN	NaN	NaN	NaN	26.41	26.26	26.35	26.05	25.91	25.75	NaN	1
CD166_HUMAN	Q13740	ALCAM	CD166 antigen	28.63	28.39	28.26	28.79	28.79	28.8	30.05	30.14	29.53	29.69	29.57	29.59	1.15167	1.19218e-05	+
A16A1_HUMAN	Q8IZ83	ALDH16A1	Aldehyde dehydrogenase family 16 member A1	25.42	25.55	25.28	NaN	25.26	25.2	26.3	25.86	26.16	25.29	25.8	25.5	0.476333	0.0278142	+
P5CS_HUMAN	P54886	ALDH18A1	Delta-1-pyrroline-5-carboxylate synthase	30.17	30.11	30.05	29.85	29.83	29.83	NaN	NaN	NaN	NaN	NaN	NaN	NaN	1
AL1B1_HUMAN	P30837	ALDH1B1	Aldehyde dehydrogenase X, mitochondrial	26.47	26.4	26.23	26.06	26.05	26.15	NaN	NaN	NaN	NaN	NaN	NaN	NaN	1
AL1L1_HUMAN	O75891	ALDH1L1	Cytosolic 10-formyltetrahydrofolate dehydrogenase	25.6	26.28	26.72	26.29	26.34	26.36	26.85	26.82	26.75	26.63	26.19	26.43	0.346666	0.0861504
AL1L2_HUMAN	Q3SY69	ALDH1L2	Mitochondrial 10-formyltetrahydrofolate dehydrogenase	27.24	27.2	27.16	27.07	27.18	27.21	25.93	NaN	NaN	26.5	NaN	NaN	-0.961666	0.000493781	+
ALDH2_HUMAN	P05091	ALDH2	Aldehyde dehydrogenase, mitochondrial	27.8	28.29	27.86	27.66	27.97	27.55	23.77	NaN	NaN	NaN	NaN	NaN	-4.085	1
AL3A1_HUMAN	P30838	ALDH3A1	Aldehyde dehydrogenase, dimeric NADP-preferring	26.69	26.88	26.72	26.37	26.47	26.17	25.71	25.41	25.43	24.61	24.48	24.92	-1.45667	8.25815e-05	+
AL3A2_HUMAN	P51648	ALDH3A2	Aldehyde dehydrogenase family 3 member A2	29.33	29.3	29.36	29.02	29.4	29.06	23.19	25.19	25.42	25.98	26.18	25.97	-3.92333	6.44146e-06	+
AL4A1_HUMAN	P30038	ALDH4A1	Delta-1-pyrroline-5-carboxylate dehydrogenase, mitochondrial	27.07	27.52	27.76	27.75	27.62	NaN	NaN	NaN	NaN	NaN	NaN	NaN	NaN	1
SSDH_HUMAN	P51649	ALDH5A1	Succinate-semialdehyde dehydrogenase, mitochondrial	25	24.71	24.63	24.49	24.64	24.74	NaN	NaN	NaN	NaN	NaN	NaN	NaN	1
MMSA_HUMAN	Q02252	ALDH6A1	Methylmalonate-semialdehyde dehydrogenase [acylating], mitochondrial	27.55	27.64	27.56	27.64	27.62	27.63	NaN	NaN	NaN	NaN	NaN	NaN	NaN	1
AL7A1_HUMAN	P49419	ALDH7A1	Alpha-aminoadipic semialdehyde dehydrogenase	27.98	27.8	27.67	27.45	27.85	27.98	26.69	26.57	26.65	26.37	26.37	26.09	-1.33167	8.13281e-07	+
AL9A1_HUMAN	P49189	ALDH9A1	4-trimethylaminobutyraldehyde dehydrogenase	28.1	27.86	27.99	28	28.34	28.08	28.87	28.76	28.92	28.72	28.93	28.57	0.733333	7.25168e-06	+
ALDOA_HUMAN	P04075	ALDOA	Fructose-bisphosphate aldolase A	31.6	31.6	31.82	31.9	31.79	31.79	33.43	32.87	32.93	32.73	32.58	33.02	1.17667	3.6843e-06	+
ALDOC_HUMAN	P09972	ALDOC	Fructose-bisphosphate aldolase C	29.13	28.96	29.11	29.76	29.67	29.57	31.03	30.96	31.09	30.33	30.22	30.86	1.38167	5.48867e-05	+
ALKB5_HUMAN	Q6P6C2	ALKBH5	RNA demethylase ALKBH5	24.06	24.01	NaN	24.4	24.06	24.31	NaN	NaN	NaN	NaN	NaN	NaN	NaN	1
PPBN_HUMAN	P10696	ALPG	Alkaline phosphatase, germ cell type	28.51	28.66	28.34	28.15	28.04	28.1	28.2	28.12	28.15	29.54	29.86	28.76	0.471667	0.18041
PPB1_HUMAN	P05187	ALPP	Alkaline phosphatase, placental type	31.37	31.33	31.15	31.05	30.96	30.81	32.69	32.6	32.38	32.91	32.85	32.41	1.52833	2.61456e-07	+
THOC4_HUMAN	Q86V81	ALYREF	THO complex subunit 4	29.49	29.64	29.45	29.16	29.44	28.83	25.88	NaN	25.43	25.01	25.24	25.44	-3.935	5.20173e-09	+
AMFR_HUMAN	Q9UKV5	AMFR	E3 ubiquitin-protein ligase AMFR	23.74	NaN	23.86	23.81	23.26	23.19	NaN	NaN	NaN	NaN	NaN	NaN	NaN	1
APC7_HUMAN	Q9UJX3	ANAPC7	Anaphase-promoting complex subunit 7	24.19	24.3	24.33	NaN	24.17	24.12	NaN	NaN	NaN	NaN	NaN	NaN	NaN	1
ANK3_HUMAN	Q12955	ANK3	Ankyrin-3	25.72	25.75	25.6	25.96	25.72	26.11	24.54	NaN	25.41	23.92	24.98	NaN	-1.0975	0.00355569	+
ANFY1_HUMAN	Q9P2R3	ANKFY1	Rabankyrin-5	25.37	25.53	25.49	25.69	25.31	25.39	26.02	25.69	25.68	26	25.54	25.16	0.218334	0.15434
ANKL2_HUMAN	Q86XL3	ANKLE2	Ankyrin repeat and LEM domain-containing protein 2	24.59	24.57	24.59	24.6	24.45	NaN	NaN	NaN	NaN	NaN	NaN	NaN	NaN	1
ANLN_HUMAN	Q9NQW6	ANLN	Anillin	24.59	NaN	24.8	25.38	24.97	25.04	25.77	25.83	25.24	25.45	25.76	25.47	0.630667	0.00327402	+
ANO1_HUMAN	Q5XXA6	ANO1	Anoctamin-1	22.21	NaN	NaN	NaN	NaN	NaN	26.7	26.27	26.42	27.39	27.22	27.25	4.665	1
AN32A_HUMAN	P39687	ANP32A	Acidic leucine-rich nuclear phosphoprotein 32 family member A	27.69	27.01	27.57	27.77	27.91	27.41	26.2	26.28	26.28	26.42	26.67	26.44	-1.17833	1.17305e-05	+
AN32B_HUMAN	Q92688	ANP32B	Acidic leucine-rich nuclear phosphoprotein 32 family member B	28.28	28.12	28.34	28.54	28.48	28.3	26.93	27.48	26.82	26.98	26.59	27.08	-1.36333	1.5345e-06	+
AN32E_HUMAN	Q9BTT0	ANP32E	Acidic leucine-rich nuclear phosphoprotein 32 family member E	26.35	26.77	26.67	27.03	27.07	26.54	NaN	NaN	NaN	NaN	23.38	NaN	-3.35833	1
AMPN_HUMAN	P15144	ANPEP	Aminopeptidase N	30.1	30.18	30.04	30.09	30.17	30.12	32.25	32.44	32.32	32.87	33.14	32.9	2.53667	1.12008e-08	+
ANXA1_HUMAN	P04083	ANXA1	Annexin A1	31.78	31.8	31.76	32.21	32.24	32.3	35.6	35.38	35.45	35.13	35.08	35.17	3.28667	3.19182e-10	+
ANX11_HUMAN	P50995	ANXA11	Annexin A11	27.59	27.54	27.74	27.51	27.43	27.38	31.41	31.01	30.78	31.32	31.34	31.21	3.64667	1.58783e-11	+
ANXA2_HUMAN	P07355	ANXA2	Annexin A2	31.96	31.84	31.9	32.33	31.98	31.93	34.68	34.4	34.29	34.78	34.59	34.91	2.61833	8.10513e-10	+
ANXA3_HUMAN	P12429	ANXA3	Annexin A3	28.34	28.23	28.3	28.35	28.62	28.24	31.83	31.74	31.69	31.7	31.66	31.66	3.36667	1.479e-13	+
ANXA4_HUMAN	P09525	ANXA4	Annexin A4	26.55	26.29	24.9	26.78	26.57	26.44	31.38	31.26	31.08	30.98	30.79	30.74	4.78333	1.79052e-08	+
ANXA5_HUMAN	P08758	ANXA5	Annexin A5	30.38	30.39	30.53	30.97	30.63	30.46	33.34	33.17	33.28	33.58	33.85	33.53	2.89833	1.07915e-09	+
ANXA6_HUMAN	P08133	ANXA6	Annexin A6	29.48	29.46	29.48	29.42	29.41	29.34	32.79	32.74	32.82	33.06	33.25	32.95	3.50333	1.18783e-12	+
E5RK69_HUMAN	E5RK69	ANXA6	Annexin	NaN	NaN	NaN	NaN	NaN	NaN	28.95	28.94	29.14	28.31	28.74	28.29	NaN	1
ANXA7_HUMAN	P20073	ANXA7	Annexin A7	27.41	27	27.49	27.5	27.77	27.48	29.94	29.96	29.84	30.57	30.3	30.16	2.68667	6.68938e-09	+
AP1B1_HUMAN	Q10567	AP1B1	AP-1 complex subunit beta-1	27.19	27.19	27.19	27.17	27.26	27.01	28.24	27.9	27.88	27.61	27.65	27.4	0.611666	0.000592555	+
AP1G1_HUMAN	O43747	AP1G1	AP-1 complex subunit gamma-1	26.91	26.72	26.79	26.81	26.83	26.69	26.59	26.82	26.6	26.5	26.74	26.83	-0.111667	0.112901
AP1M1_HUMAN	Q9BXS5	AP1M1	AP-1 complex subunit mu-1	25.92	NaN	25.66	25.88	25.79	25.79	26.86	26.28	26.43	26.03	25.73	25.94	0.403667	0.0584028
AP1M2_HUMAN	Q9Y6Q5	AP1M2	AP-1 complex subunit mu-2	26.51	26.37	26.61	26.43	26.37	26.36	26.97	26.99	27.01	26.61	26.65	26.37	0.324999	0.0178917	+
AP1S1_HUMAN	P61966	AP1S1	AP-1 complex subunit sigma-1A	25.05	25.09	25.06	24.8	25.17	24.76	25.26	25.61	25.4	25.23	25.09	25	0.276667	0.0336342	+
AP2A1_HUMAN	O95782	AP2A1	AP-2 complex subunit alpha-1	27.78	27.62	27.65	27.54	27.64	27.45	27.74	28.05	27.98	28.03	28.05	27.95	0.353333	0.000331332	+
AP2A2_HUMAN	O94973	AP2A2	AP-2 complex subunit alpha-2	25.16	24.64	25.24	NaN	NaN	25.7	26.48	26.08	25.4	26.41	25.99	26.46	0.951666	0.00823949	+
AP2B1_HUMAN	P63010	AP2B1	AP-2 complex subunit beta	28.74	28.76	28.68	28.44	28.63	28.55	29.27	29.12	29.53	28.96	29.18	28.91	0.528334	0.000493939	+
AP2M1_HUMAN	Q96CW1	AP2M1	AP-2 complex subunit mu	26.93	26.89	26.74	26.78	26.99	26.61	28.11	27.64	27.64	27.91	27.81	27.89	1.01	7.34438e-07	+
AP2S1_HUMAN	P53680	AP2S1	AP-2 complex subunit sigma	25.1	NaN	24.88	25.02	25.01	NaN	25.46	25.47	25.52	25.85	25.51	25.55	0.5575	0.000146216	+
AP3B1_HUMAN	O00203	AP3B1	AP-3 complex subunit beta-1	25.28	25.26	25.25	24.88	25.19	25.06	24.7	24.94	24.87	24.8	NaN	24.48	-0.395333	0.00350964	+
AP3D1_HUMAN	O14617	AP3D1	AP-3 complex subunit delta-1	24.7	24.7	24.77	24.71	24.71	24.87	24.43	24.1	24.05	NaN	24.26	23.24	-0.727334	0.00375092	+
AP3M1_HUMAN	Q9Y2T2	AP3M1	AP-3 complex subunit mu-1	23.64	23.39	23.4	23.38	23.7	23.88	NaN	NaN	NaN	NaN	22.84	22.84	-0.724999	0.00336404	+
ACPH_HUMAN	P13798	APEH	Acylamino-acid-releasing enzyme	26.92	26.83	27	26.88	26.89	26.52	27.67	27.59	27.69	27.76	27.48	27.74	0.815	1.37763e-06	+
APEX1_HUMAN	P27695	APEX1	DNA-(apurinic or apyrimidinic site) lyase	28.47	28.39	28.21	28.66	28.75	28.81	27.36	27.39	27.36	26.73	26.81	26.77	-1.47833	4.17615e-06	+
APH1A_HUMAN	Q96BI3	APH1A	Gamma-secretase subunit APH-1A	NaN	NaN	NaN	NaN	NaN	NaN	25.82	25.39	25.45	25.83	25.42	24.91	NaN	1
API5_HUMAN	Q9BZZ5	API5	Apoptosis inhibitor 5	28.67	28.35	28.52	28.2	28.58	28.7	26.74	26.77	26.57	25.8	26.33	24.95	-2.31	1.59262e-05	+
MTNB_HUMAN	Q96GX9	APIP	Methylthioribulose-1-phosphate dehydratase	NaN	NaN	NaN	NaN	NaN	NaN	25.07	24.48	NaN	24.6	24.72	24.67	NaN	1
APLP2_HUMAN	Q06481	APLP2	Amyloid-like protein 2	25.69	25.82	25.43	25.72	25.45	25.64	25.33	NaN	NaN	NaN	NaN	NaN	-0.295	1
APMAP_HUMAN	Q9HDC9	APMAP	Adipocyte plasma membrane-associated protein	28.82	28.54	28.42	28.98	28.79	28.93	25.84	25	25.4	25.79	25.2	26.13	-3.18667	1.728e-08	+
APOE_HUMAN	P02649	APOE	Apolipoprotein E	25.49	25.92	25.36	NaN	25.18	25.45	27.9	27.77	27.9	27.55	27.5	27.91	2.275	5.18635e-08	+
MIC27_HUMAN	Q6UXV4	APOOL	MICOS complex subunit MIC27	25.59	25.49	25.43	24.97	25.11	25.35	NaN	NaN	NaN	NaN	NaN	NaN	NaN	1
A4_HUMAN	P05067	APP	Amyloid-beta precursor protein	25.2	25.23	25.1	25.19	25.02	25.21	NaN	NaN	NaN	NaN	NaN	NaN	NaN	1
DP13A_HUMAN	Q9UKG1	APPL1	DCC-interacting protein 13-alpha	25.55	25.6	NaN	25.51	25.54	25.42	27.78	27.52	27.67	27.41	27.37	27.24	1.97433	6.02885e-09	+
DP13B_HUMAN	Q8NEU8	APPL2	DCC-interacting protein 13-beta	25.13	NaN	NaN	NaN	NaN	23.85	29.22	29.13	28.92	28.74	28.77	29.53	4.56167	1.92294e-05	+
APT_HUMAN	P07741	APRT	Adenine phosphoribosyltransferase	26.87	26.75	26.7	26.54	26.74	26.77	27.08	26.64	26.35	26.46	26.21	26.26	-0.228334	0.13173
AQR_HUMAN	O60306	AQR	RNA helicase aquarius	24.34	24.32	24.58	24.48	24.22	NaN	NaN	NaN	NaN	NaN	NaN	NaN	NaN	1
COPD_HUMAN	P48444	ARCN1	Coatomer subunit delta	27.36	27.47	27.48	27.58	27.54	27.8	26.82	26.66	27.33	26.46	26.4	26.3	-0.876667	0.000349094	+
ARF1_HUMAN	P84077	ARF1	ADP-ribosylation factor 1	29.46	29.71	29.39	29.53	29.73	29.7	31.51	31.49	31.22	30.4	30.95	30.91	1.49333	9.16244e-06	+
ARF4_HUMAN	P18085	ARF4	ADP-ribosylation factor 4	28.77	28.61	28.82	29.23	28.88	28.74	30.01	29.82	29.84	29.16	29.32	29.58	0.78	0.000639341	+
ARF5_HUMAN	P84085	ARF5	ADP-ribosylation factor 5	25.18	24.82	24.91	NaN	24.78	24.54	NaN	NaN	25.49	25.19	25.05	25.11	0.364	0.0407541	+
ARF6_HUMAN	P62330	ARF6	ADP-ribosylation factor 6	26.38	26.47	26.22	26.39	26.31	26.37	27.25	28.64	28.8	28.56	28.67	28.54	2.05333	5.94429e-06	+
ARFG1_HUMAN	Q8N6T3	ARFGAP1	ADP-ribosylation factor GTPase-activating protein 1	24.78	24.71	24.77	24.98	25.16	24.94	NaN	NaN	NaN	NaN	NaN	NaN	NaN	1
ARFG2_HUMAN	Q8N6H7	ARFGAP2	ADP-ribosylation factor GTPase-activating protein 2	24.25	23.88	24.19	24.36	24	23.96	NaN	NaN	NaN	NaN	NaN	NaN	NaN	1
ARFP1_HUMAN	P53367	ARFIP1	Arfaptin-1	NaN	24.73	24.56	24.58	24.46	24.54	NaN	NaN	NaN	23.76	24.65	24.53	-0.260666	0.264703
RHG01_HUMAN	Q07960	ARHGAP1	Rho GTPase-activating protein 1	27.17	27	27.05	27.04	26.97	27.21	26.45	26.73	26.78	26.51	26.24	26.26	-0.578333	0.000188051	+
GDIR1_HUMAN	P52565	ARHGDIA	Rho GDP-dissociation inhibitor 1	28.55	28.39	28.5	28.47	28.47	28.43	29.11	29.32	29.45	29.28	29.31	29.42	0.846667	2.32788e-08	+
ARHGG_HUMAN	Q5VV41	ARHGEF16	Rho guanine nucleotide exchange factor 16	25.27	NaN	25.37	25.4	25.51	25.26	NaN	NaN	24.77	25.12	25.35	25.11	-0.2745	0.0516339
ARHG7_HUMAN	Q14155	ARHGEF7	Rho guanine nucleotide exchange factor 7 (Beta-Pix) (COOL-1) (PAK-interacting exchange factor beta) (p85)	NaN	NaN	NaN	NaN	NaN	NaN	NaN	25.06	25.41	24.41	25.49	24.72	NaN	1
ARID2_HUMAN	Q68CP9	ARID2	AT-rich interactive domain-containing protein 2	26.14	25.79	26.61	25.59	25.45	24.46	NaN	NaN	NaN	NaN	NaN	NaN	NaN	1
ARL1_HUMAN	P40616	ARL1	ADP-ribosylation factor-like protein 1	26.14	26.16	26.02	25.98	25.47	25.74	23.69	NaN	23.74	24.36	24.87	25	-1.58633	0.00026853	+
ARL2_HUMAN	P36404	ARL2	ADP-ribosylation factor-like protein 2	24.92	24.64	24.55	24.78	24.39	24.5	24.03	NaN	NaN	NaN	NaN	23.23	-1	0.00561847	+
ARL3_HUMAN	P36405	ARL3	ADP-ribosylation factor-like protein 3	24.54	24.39	24.29	24.41	24.42	24.56	24.41	24.58	24.85	24.55	24.72	24.73	0.205	0.0225555	+
AR6P1_HUMAN	Q15041	ARL6IP1	ADP-ribosylation factor-like protein 6-interacting protein 1	29.4	29.32	29.06	28.9	28.88	29.21	27.86	27.89	27.53	27.24	27.41	27.44	-1.56667	5.05256e-07	+
AR6P4_HUMAN	Q66PJ3	ARL6IP4	ADP-ribosylation factor-like protein 6-interacting protein 4	24.45	NaN	24.45	24.62	24.62	24.47	NaN	NaN	NaN	NaN	NaN	NaN	NaN	1
PRAF3_HUMAN	O75915	ARL6IP5	PRA1 family protein 3	25.98	25.87	25.75	26.18	26.25	26.22	24.39	24.64	NaN	24.11	24.11	24.31	-1.72967	2.96084e-07	+
ARL8A_HUMAN	Q96BM9	ARL8A	ADP-ribosylation factor-like protein 8A	25.83	25.64	NaN	NaN	25.66	25.51	26.64	26.26	26.46	26.64	26.59	26.69	0.886667	1.67595e-05	+
ARL8B_HUMAN	Q9NVJ2	ARL8B	ADP-ribosylation factor-like protein 8B	24.42	24.34	24.4	24.66	NaN	24.19	NaN	NaN	NaN	NaN	25.06	25.01	0.633	0.00429455	+
ARM10_HUMAN	Q8N2F6	ARMC10	Armadillo repeat-containing protein 10	23.62	23.36	23.25	23.27	23.3	23.22	NaN	NaN	NaN	NaN	NaN	NaN	NaN	1
ARMT1_HUMAN	Q9H993	ARMT1	Damage-control phosphatase ARMT1	24.35	23.81	NaN	24.8	24.66	24.81	24.72	25.1	25.29	24.21	24.31	24.43	0.190667	0.484614
ARC1B_HUMAN	O15143	ARPC1B	Actin-related protein 2/3 complex subunit 1B	25.8	NaN	NaN	NaN	NaN	25.48	25.37	25.85	25.57	25.41	NaN	25.9	-0.0199993	0.924998
ARPC2_HUMAN	O15144	ARPC2	Actin-related protein 2/3 complex subunit 2	28.69	28.53	28.76	28.61	28.53	28.59	29.25	29.3	29.67	28.95	29.03	29.2	0.615	0.000222816	+
ARPC3_HUMAN	O15145	ARPC3	Actin-related protein 2/3 complex subunit 3	27.63	26.91	27.51	27.29	27.32	27.4	27.57	27.26	26.85	27.45	27.34	27.59	3.17891e-07	0.999998
ARPC4_HUMAN	P59998	ARPC4	Actin-related protein 2/3 complex subunit 4	27.69	27.67	27.7	27.6	27.53	27.56	27.87	28.2	28.28	28.01	28.02	28.16	0.465	4.5e-05	+
ARPC5_HUMAN	O15511	ARPC5	Actin-related protein 2/3 complex subunit 5	26.59	NaN	26.55	26.56	26.37	26.44	26.03	25.18	26.16	26.52	26.67	26.81	-0.273667	0.338124
ARP5L_HUMAN	Q9BPX5	ARPC5L	Actin-related protein 2/3 complex subunit 5-like protein	24.36	24.28	24.18	24.29	24.04	24.29	NaN	24.16	NaN	24.31	NaN	24.44	0.0633326	0.486068
ARRD1_HUMAN	Q8N5I2	ARRDC1	Arrestin domain-containing protein 1	NaN	NaN	NaN	NaN	NaN	NaN	29.7	29.78	29.55	30.57	30.48	30.53	NaN	1
ARVC_HUMAN	O00192	ARVCF	Armadillo repeat protein deleted in velo-cardio-facial syndrome	24.1	23.15	NaN	NaN	NaN	NaN	25.7	25.76	25.46	26.14	26.04	26.31	2.27667	0.000420732	+
ASAH1_HUMAN	Q13510	ASAH1	Acid ceramidase	26.85	26.58	26.44	26.82	26.81	26.87	25.67	NaN	25.6	25.23	25.38	25.12	-1.32833	1.97383e-06	+
ARLY_HUMAN	P04424	ASL	Argininosuccinate lyase	NaN	NaN	NaN	NaN	NaN	NaN	26.19	25.63	25.78	25.3	25.47	25.62	NaN	1
ASNS_HUMAN	P08243	ASNS	Asparagine synthetase [glutamine-hydrolyzing]	27.26	27.23	27.13	27.04	27.29	27.12	27.32	26.96	27.5	27.13	27.3	26.81	-0.00833416	0.941681
ASPH_HUMAN	Q12797	ASPH	Aspartyl/asparaginyl beta-hydroxylase	26.07	26.32	25.94	26.03	26.01	26.39	NaN	NaN	NaN	NaN	NaN	NaN	NaN	1
ASGL1_HUMAN	Q7L266	ASRGL1	Isoaspartyl peptidase/L-asparaginase	25.73	24.94	25.42	26.31	26.13	26.3	28.56	27.92	28.24	28.33	28.29	28.48	2.49833	1.1854e-06	+
ASSY_HUMAN	P00966	ASS1	Argininosuccinate synthase	29.7	29.48	29.7	29.77	29.86	29.7	29.9	29.65	29.67	29.78	29.88	29.38	0.00833257	0.930828
ATAD1_HUMAN	Q8NBU5	ATAD1	ATPase family AAA domain-containing protein 1	26.22	25.92	25.99	25.64	25.73	25.84	NaN	NaN	NaN	NaN	NaN	NaN	NaN	1
ATD3A_HUMAN	Q9NVI7	ATAD3A	ATPase family AAA domain-containing protein 3A	27.72	27.64	27.49	27.41	27.53	27.65	NaN	NaN	NaN	NaN	NaN	NaN	NaN	1
ATG3_HUMAN	Q9NT62	ATG3	Ubiquitin-like-conjugating enzyme ATG3	24.67	24.71	25.22	25.12	25.44	NaN	24.46	NaN	NaN	NaN	24.7	NaN	-0.452	0.139381
ATG5_HUMAN	Q9H1Y0	ATG5	Autophagy protein 5	23.7	NaN	NaN	NaN	NaN	NaN	24.38	24.57	24.64	NaN	24.06	23.98	0.625999	1
PUR9_HUMAN	P31939	ATIC	Bifunctional purine biosynthesis protein PURH	28.13	28.08	28.16	28.12	28.2	28	27.89	27.78	27.79	27.87	27.78	27.7	-0.313333	1.39398e-05	+
ATLA2_HUMAN	Q8NHH9	ATL2	Atlastin-2	25.65	25.79	25.08	25	24.86	24.85	24.54	NaN	NaN	NaN	NaN	NaN	-0.664999	1
ATLA3_HUMAN	Q6DD88	ATL3	Atlastin-3	27.37	27.07	27.17	27.03	26.81	26.98	25.51	26.02	25.44	25.44	25.66	25.77	-1.43167	3.21774e-07	+
AT11C_HUMAN	Q8NB49	ATP11C	Phospholipid-transporting ATPase IG	23.33	NaN	NaN	NaN	NaN	NaN	25.48	25.31	25.58	25.72	25.97	25.63	2.285	1
AT131_HUMAN	Q9HD20	ATP13A1	Manganese-transporting ATPase 13A1	26.01	25.42	25.58	25.49	25.84	25.45	NaN	NaN	NaN	NaN	NaN	NaN	NaN	1
A0A2R8YDN7_HUMAN	A0A2R8YDN7	ATP13A3	Cation-transporting ATPase (EC 7.2.2.-)	NaN	NaN	NaN	NaN	NaN	NaN	26.17	26.64	26.34	26.87	26.96	26.81	NaN	1
AT1A1_HUMAN	P05023	ATP1A1	Sodium/potassium-transporting ATPase subunit alpha-1	31.63	31.5	31.49	31.76	31.64	31.67	34.86	34.89	34.77	34.82	34.88	34.66	3.19833	5.77796e-14	+
AT1B1_HUMAN	P05026	ATP1B1	Sodium/potassium-transporting ATPase subunit beta-1	28.47	27.19	27.95	28.35	28.43	28.7	32.03	32.42	32.5	32.53	32.5	32.22	4.185	7.09478e-09	+
AT1B2_HUMAN	P14415	ATP1B2	Sodium/potassium-transporting ATPase subunit beta-2	NaN	NaN	NaN	NaN	NaN	NaN	25.45	25.08	26.11	25.41	25.37	25.82	NaN	1
AT1B3_HUMAN	P54709	ATP1B3	Sodium/potassium-transporting ATPase subunit beta-3	28.15	27.99	28.11	28.18	28.19	28.08	30.65	30.6	30.72	30.87	30.91	30.82	2.645	7.68806e-13	+
AT2A2_HUMAN	P16615	ATP2A2	Sarcoplasmic/endoplasmic reticulum calcium ATPase 2	30.32	30	29.88	30.23	30.2	30.22	28.29	28.73	28.31	27.55	27.68	27.7	-2.09833	1.16447e-06	+
AT2B1_HUMAN	P20020	ATP2B1	Plasma membrane calcium-transporting ATPase 1	27.88	27.54	27.62	27.68	27.6	27.45	30.22	29.96	29.64	30.04	29.75	29.72	2.26	1.45396e-09	+
AT2B4_HUMAN	P23634	ATP2B4	Plasma membrane calcium-transporting ATPase 4	28.69	27.59	28.09	28.25	28.29	28.09	32.43	32.41	32.6	32.63	32.7	32.37	4.35667	8.2518e-11	+
ATPA_HUMAN	P25705	ATP5F1A	ATP synthase subunit alpha, mitochondrial	31.71	31.73	31.71	31.28	31.95	31.62	24.45	NaN	24.91	NaN	NaN	NaN	-6.98667	3.24381e-08	+
ATPB_HUMAN	P06576	ATP5F1B	ATP synthase subunit beta, mitochondrial	32.24	32.31	32.21	32.19	32.07	32.12	23.6	23.88	NaN	24.51	NaN	24.87	-7.975	5.81871e-10	+
ATPG_HUMAN	P36542	ATP5F1C	ATP synthase subunit gamma, mitochondrial	28.81	28.78	28.8	28.79	28.59	28.66	NaN	NaN	NaN	NaN	NaN	NaN	NaN	1
ATPMD_HUMAN	Q96IX5	ATP5MD	ATP synthase membrane subunit DAPIT, mitochondrial	27.5	27.06	27.14	NaN	27	26.91	NaN	NaN	NaN	NaN	NaN	NaN	NaN	1
ATP5I_HUMAN	P56385	ATP5ME	ATP synthase subunit e, mitochondrial	26.46	25.97	26.19	26.02	25.75	NaN	NaN	NaN	NaN	NaN	NaN	NaN	NaN	1
ATP5L_HUMAN	O75964	ATP5MG	ATP synthase subunit g, mitochondrial	26.69	26.72	26.59	26.35	26.3	26.38	NaN	NaN	NaN	NaN	NaN	NaN	NaN	1
ATP68_HUMAN	P56378	ATP5MPL	ATP synthase subunit ATP5MPL, mitochondrial	25.94	25.52	25.65	25.95	NaN	25.53	NaN	NaN	NaN	NaN	NaN	NaN	NaN	1
AT5F1_HUMAN	P24539	ATP5PB	ATP synthase F(0) complex subunit B1, mitochondrial	28.99	29.14	28.99	28.87	28.69	28.96	NaN	NaN	NaN	NaN	NaN	NaN	NaN	1
ATP5H_HUMAN	O75947	ATP5PD	ATP synthase subunit d, mitochondrial	26.46	26.13	26.41	26.92	26.05	26.4	NaN	NaN	NaN	NaN	NaN	NaN	NaN	1
ATPO_HUMAN	P48047	ATP5PO	ATP synthase subunit O, mitochondrial	29.03	28.8	28.9	28.86	28.95	28.61	NaN	NaN	NaN	NaN	NaN	NaN	NaN	1
VAS1_HUMAN	Q15904	ATP6AP1	V-type proton ATPase subunit S1	24.78	24.78	24.7	NaN	24.48	24.16	NaN	NaN	NaN	24.45	24.9	25.14	0.25	0.291646
RENR_HUMAN	O75787	ATP6AP2	Renin receptor	23.97	23.99	23.99	24.07	23.69	23.72	NaN	NaN	NaN	NaN	NaN	NaN	NaN	1
VPP1_HUMAN	Q93050	ATP6V0A1	V-type proton ATPase 116 kDa subunit a isoform 1	25.98	25.98	25.76	25.61	25.72	25.62	25.34	25.69	26.15	26.63	26.66	27.06	0.476666	0.112992
VATA_HUMAN	P38606	ATP6V1A	V-type proton ATPase catalytic subunit A	28.2	28.28	28.15	28.25	28.08	28.13	28.78	28.26	28.48	28.21	28.54	28.47	0.275	0.0118021	+
VATB2_HUMAN	P21281	ATP6V1B2	V-type proton ATPase subunit B, brain isoform	26.93	26.78	26.81	26.58	26.62	26.82	28.07	27.88	28.06	27.54	27.71	27.72	1.07333	9.77051e-07	+
VATC1_HUMAN	P21283	ATP6V1C1	V-type proton ATPase subunit C 1	24.72	24.58	24.71	24.33	24.59	24.46	25.03	24.76	24.89	25	24.38	24.6	0.211667	0.106744
VATD_HUMAN	Q9Y5K8	ATP6V1D	V-type proton ATPase subunit D	24.09	24.57	24.56	24.53	24.57	24.43	NaN	23.7	24.6	24.77	24.81	25.1	0.137667	0.565891
VATE1_HUMAN	P36543	ATP6V1E1	V-type proton ATPase subunit E 1	26.33	26.31	26.12	26.06	26.1	25.61	27.43	27.12	25.93	26.49	26.65	26.69	0.63	0.0239752	+
VATG1_HUMAN	O75348	ATP6V1G1	V-type proton ATPase subunit G 1	25.18	25.39	25.23	25.11	24.77	24.62	25.08	NaN	26	25.37	25.39	25.66	0.45	0.0444904	+
VATH_HUMAN	Q9UI12	ATP6V1H	V-type proton ATPase subunit H	25.02	25.02	24.94	24.85	NaN	24.69	25.71	25.78	25.74	25.74	25.5	25.61	0.776	2.25328e-06	+
ATP7A_HUMAN	Q04656	ATP7A	Copper-transporting ATPase 1	23.32	NaN	NaN	NaN	NaN	NaN	26.61	25.27	25.87	25.99	26.26	26.18	2.71	1
AT8B1_HUMAN	O43520	ATP8B1	Phospholipid-transporting ATPase IC	NaN	NaN	NaN	NaN	NaN	NaN	26.52	26.12	26.4	25.73	26.35	26.07	NaN	1
ATP9A_HUMAN	O75110	ATP9A	Probable phospholipid-transporting ATPase IIA	24.7	NaN	NaN	NaN	NaN	NaN	26.76	26.69	26.88	26.91	26.89	27.11	2.17333	1
ATRN_HUMAN	O75882	ATRN	Attractin	NaN	NaN	NaN	NaN	NaN	NaN	27.09	26.8	26.99	27.23	27.14	26.92	NaN	1
ATX10_HUMAN	Q9UBB4	ATXN10	Ataxin-10	24.44	24.34	24.48	24.08	24.06	24.11	23.9	24.38	NaN	24.22	24.35	23.53	-0.175667	0.325047
ATX2L_HUMAN	Q8WWM7	ATXN2L	Ataxin-2-like protein	27.17	27.08	27.08	26.92	26.91	27.05	25.37	24.77	NaN	NaN	NaN	NaN	-1.965	1.79696e-05	+
BAG2_HUMAN	O95816	BAG2	BAG family molecular chaperone regulator 2	27.27	26.95	27.02	26.81	26.81	26.78	25.76	25.81	25.27	25.71	26.02	25.96	-1.185	4.40419e-06	+
BAG5_HUMAN	Q9UL15	BAG5	BAG family molecular chaperone regulator 5	23.99	23.95	24.63	23.59	24.02	23.13	NaN	NaN	NaN	26.12	25.86	25.39	1.905	0.000675388	+
BAG6_HUMAN	P46379	BAG6	Large proline-rich protein BAG6	24.5	24.16	24.5	24.35	24.4	24.62	23.87	NaN	NaN	NaN	NaN	NaN	-0.551666	1
BAIP2_HUMAN	Q9UQB8	BAIAP2	Brain-specific angiogenesis inhibitor 1-associated protein 2	27.16	26.75	26.91	26.85	27.03	27.18	29.75	29.19	29.47	29.65	29.39	29.52	2.515	4.43435e-10	+
BI2L1_HUMAN	Q9UHR4	BAIAP2L1	Brain-specific angiogenesis inhibitor 1-associated protein 2-like protein 1	25.55	25.15	24.53	24.08	23.19	24.71	27.06	27.19	28.04	28.11	26.78	27.74	2.95167	2.78446e-05	+
BASP1_HUMAN	P80723	BASP1	Brain acid soluble protein 1	28.33	27.8	28.53	29.09	27.83	28.47	31.36	31.05	31.29	30.71	30.68	30.76	2.63333	5.05209e-07	+
BAX_HUMAN	Q07812	BAX	Apoptosis regulator BAX	26.19	25.88	25.68	25.84	26.06	25.95	NaN	NaN	NaN	NaN	24.13	24.19	-1.77333	1.11184e-05	+
BAZ1B_HUMAN	Q9UIG0	BAZ1B	Tyrosine-protein kinase BAZ1B	27.51	27.57	27.36	26.95	26.92	26.91	NaN	NaN	NaN	NaN	NaN	NaN	NaN	1
BCAM_HUMAN	P50895	BCAM	Basal cell adhesion molecule	27.49	27.66	27.33	26.65	27.3	26.98	26.17	26.25	26.58	27.73	27.62	27.21	-0.308333	0.354304
BAP31_HUMAN	P51572	BCAP31	B-cell receptor-associated protein 31	29	28.98	28.79	28.71	28.71	29.03	27.04	26.99	27.16	NaN	NaN	NaN	-1.80667	2.85064e-07	+
BCAT2_HUMAN	O15382	BCAT2	Branched-chain-amino-acid aminotransferase, mitochondrial	25.71	25.86	25.77	25.84	25.76	25.63	NaN	NaN	NaN	NaN	NaN	NaN	NaN	1
BCCIP_HUMAN	Q9P287	BCCIP	BRCA2 and CDKN1A-interacting protein	24.04	24.09	24.01	24.07	24.27	24.11	NaN	NaN	NaN	22.47	NaN	22.83	-1.44833	1.10982e-05	+
ODBA_HUMAN	P12694	BCKDHA	2-oxoisovalerate dehydrogenase subunit alpha, mitochondrial	26.04	26.15	25.9	26.03	26.04	26.08	NaN	NaN	NaN	NaN	NaN	NaN	NaN	1
BCLF1_HUMAN	Q9NYF8	BCLAF1	Bcl-2-associated transcription factor 1	28.76	28.87	28.65	28.54	28.42	28.6	NaN	NaN	NaN	NaN	NaN	NaN	NaN	1
BDH_HUMAN	Q02338	BDH1	D-beta-hydroxybutyrate dehydrogenase, mitochondrial	26.41	26.47	26.17	26.37	26.46	26.63	NaN	NaN	NaN	NaN	NaN	NaN	NaN	1
BDH2_HUMAN	Q9BUT1	BDH2	3-hydroxybutyrate dehydrogenase type 2	26.85	NaN	26.82	27	26.73	27	27.92	27.57	27.84	27.62	27.72	27.78	0.861667	1.31179e-06	+
BLMH_HUMAN	Q13867	BLMH	Bleomycin hydrolase	26.21	25.82	26.4	26.25	26.05	26.4	26.67	26.63	26.57	26.83	26.95	27.39	0.651667	0.00172145	+
BIEA_HUMAN	P53004	BLVRA	Biliverdin reductase A	26.72	26.72	26.83	26.54	26.91	26.84	27.88	27.18	27.49	27.36	27.24	27.12	0.618333	0.000610643	+
BLVRB_HUMAN	P30043	BLVRB	Flavin reductase (NADPH)	26.51	26.24	26.31	26.7	26.77	26.48	27.35	27.72	26.61	26.59	27.12	26.84	0.536667	0.023375	+
SEC20_HUMAN	Q12981	BNIP1	Vesicle transport protein SEC20	25.21	24.89	25.29	25.37	NaN	24.89	NaN	NaN	NaN	NaN	NaN	NaN	NaN	1
BOLA2_HUMAN	Q9H3K6	BOLA2	BolA-like protein 2	24.87	NaN	24.82	24.82	24.6	24.54	25.68	NaN	25.37	24.25	NaN	NaN	0.37	0.30424
BPNT1_HUMAN	O95861	BPNT1	3'(2'),5'-bisphosphate nucleotidase 1	27.35	27.17	27.15	27.35	27.35	27.2	27.86	27.99	27.85	27.5	27.59	27.61	0.471667	0.000327002	+
BRD3_HUMAN	Q15059	BRD3	Bromodomain-containing protein 3	25.26	25.05	24.8	25.12	25.14	25.12	23.84	NaN	NaN	NaN	NaN	NaN	-1.24167	1
BRI3B_HUMAN	Q8WY22	BRI3BP	BRI3-binding protein	26.64	26.65	26.56	26.61	26.66	26.55	NaN	NaN	NaN	NaN	NaN	NaN	NaN	1
BRX1_HUMAN	Q8TDN6	BRIX1	Ribosome biogenesis protein BRX1 homolog	25.53	25.45	25.44	24.97	25.04	24.99	NaN	NaN	NaN	NaN	NaN	NaN	NaN	1
BROX_HUMAN	Q5VW32	BROX	BRO1 domain-containing protein BROX	25.93	26.14	25.92	25.89	25.76	26.14	28.79	28.95	28.8	29.26	28.97	29.2	3.03167	4.00786e-11	+
BASI_HUMAN	P35613	BSG	Basigin	30.19	29.89	29.99	30.03	30.07	30.16	32.21	32.48	32.79	32.62	32.65	32.58	2.5	1.08253e-10	+
BTF3_HUMAN	P20290	BTF3	Transcription factor BTF3	25.93	26.21	26.13	25.78	25.69	25.83	NaN	NaN	NaN	24.36	25.2	25.1	-1.04167	0.00172888	+
BT3L4_HUMAN	Q96K17	BTF3L4	Transcription factor BTF3 homolog 4	25.17	25.36	25.46	25.47	24.89	25.05	NaN	26.36	NaN	NaN	24.86	24.33	-0.0499992	0.909069
BT2A1_HUMAN	Q7KYR7	BTN2A1	Butyrophilin subfamily 2 member A1	NaN	NaN	NaN	NaN	NaN	NaN	26.07	25.94	25.97	25.61	25.64	25.37	NaN	1
BUB3_HUMAN	O43684	BUB3	Mitotic checkpoint protein BUB3	28.18	28.12	28.15	28.2	28.24	28.24	28	27.64	27.53	27.22	27.04	26.92	-0.796667	0.000761395	+
BUD31_HUMAN	P41223	BUD31	Protein BUD31 homolog	24.79	NaN	24.18	24.55	24.62	24.43	NaN	NaN	NaN	NaN	NaN	NaN	NaN	1
BZW1_HUMAN	Q7L1Q6	BZW1	Basic leucine zipper and W2 domain-containing protein 1	26.27	NaN	26.36	26.08	25.96	25.69	25.97	26.04	25.7	25.34	25.58	25.52	-0.380333	0.0435949	+
BZW2_HUMAN	Q9Y6E2	BZW2	Basic leucine zipper and W2 domain-containing protein 2	24.71	24.66	24.62	25.03	24.47	24.37	24.56	NaN	NaN	NaN	NaN	NaN	-0.083334	1
MYG1_HUMAN	Q9HB07	C12orf10	UPF0160 protein MYG1, mitochondrial	25.86	25.82	25.84	25.7	26.11	25.81	25.34	25.76	25.57	25.67	25.53	25.47	-0.3	0.00442263	+
C1QBP_HUMAN	Q07021	C1QBP	Complement component 1 Q subcomponent-binding protein, mitochondrial	26.87	26.65	26.6	26.85	26.6	26.48	NaN	NaN	NaN	NaN	NaN	NaN	NaN	1
C2CD5_HUMAN	Q86YS7	C2CD5	C2 domain-containing protein 5	25.76	25.15	25.24	25.3	25	25.33	27.7	28.11	28.1	27.81	27.57	27.29	2.46667	3.89408e-08	+
QSPP_HUMAN	Q5T6V5	C9orf64	Queuosine salvage protein	26.08	25.9	26.13	26.29	26.17	26.32	27.85	27.91	27.65	26.81	26.77	26.68	1.13	0.000991634	+
CAH2_HUMAN	P00918	CA2	Carbonic anhydrase 2	NaN	NaN	NaN	NaN	NaN	NaN	27	26.91	26.83	26.4	26.3	26.41	NaN	1
CAB39_HUMAN	Q9Y376	CAB39	Calcium-binding protein 39	23.73	NaN	NaN	NaN	NaN	24.4	25.67	27.11	27.05	26.77	26.88	27.22	2.71833	0.00095722	+
CA2D1_HUMAN	P54289	CACNA2D1	Voltage-dependent calcium channel subunit alpha-2/delta-1	24.77	NaN	NaN	NaN	NaN	NaN	28.05	27.82	27.73	27.65	27.7	27.63	2.99333	1
CYBP_HUMAN	Q9HB71	CACYBP	Calcyclin-binding protein	28.47	28.45	28.45	28.31	28.44	28.29	28.63	28.36	28.32	28.13	28.25	28.27	-0.0750004	0.346109
PYR1_HUMAN	P27708	CAD	CAD protein	28.54	28.48	28.56	28.61	28.5	28.43	27.94	27.86	28.24	27.71	27.73	27.82	-0.636667	1.77299e-05	+
CADM4_HUMAN	Q8NFZ8	CADM4	Cell adhesion molecule 4	25.09	24.86	NaN	24.61	NaN	24.78	24.83	24.64	25.02	24.99	NaN	24.72	0.00499926	0.968264
CACO2_HUMAN	Q13137	CALCOCO2	Calcium-binding and coiled-coil domain-containing protein 2	NaN	NaN	NaN	NaN	NaN	NaN	26.34	26.05	26.41	25.52	25.82	26.06	NaN	1
CALD1_HUMAN	Q05682	CALD1	Caldesmon (CDM)	25.63	25.59	25.51	25.45	25.37	25.52	NaN	NaN	NaN	NaN	NaN	NaN	NaN	1
CALM3_HUMAN	P0DP25	CALM3	Calmodulin-3	27.28	24.99	27.44	28.67	26.24	26.6	26.57	27.31	27.44	28.8	28.25	27.75	0.816666	0.202352
CALR_HUMAN	P27797	CALR	Calreticulin	32.68	32.62	32.64	32.85	32.83	32.78	30.45	30.36	30.38	29.66	29.9	30.01	-2.60667	3.26896e-09	+
CALU_HUMAN	O43852	CALU	Calumenin	29.56	29.19	29.53	30.04	29.33	29.87	26.04	26.52	26.88	25.85	26.67	26.91	-3.10833	6.93083e-08	+
KCC2G_HUMAN	Q13555	CAMK2G	Calcium/calmodulin-dependent protein kinase type II subunit gamma	25.34	25.34	25.17	25.36	25.5	25.52	24.79	NaN	25.62	25.16	24.75	25.17	-0.273667	0.108399
CAND1_HUMAN	Q86VP6	CAND1	Cullin-associated NEDD8-dissociated protein 1	28.98	29.01	28.94	29	29.16	28.91	29.21	29.31	29.41	29.11	29.09	29.19	0.22	0.00484307	+
CALX_HUMAN	P27824	CANX	Calnexin	30.56	30.47	30.46	30.5	30.36	30.47	27.98	27.23	27.58	27.42	27.92	27.9	-2.79833	9.46462e-10	+
CAP1_HUMAN	Q01518	CAP1	Adenylyl cyclase-associated protein 1	29.42	29.33	29.43	29.35	29.18	29.2	30.37	30.59	30.52	29.98	30.05	30.24	0.973333	4.7936e-06	+
CAPG_HUMAN	P40121	CAPG	Macrophage-capping protein	NaN	NaN	NaN	NaN	NaN	NaN	25.54	25.51	25.73	25.68	24.67	26.19	NaN	1
CAN1_HUMAN	P07384	CAPN1	Calpain-1 catalytic subunit	27.15	27.23	27.18	27.06	27.04	27.14	27.94	27.99	27.93	27.61	27.72	27.86	0.708334	9.37647e-07	+
CAN2_HUMAN	P17655	CAPN2	Calpain-2 catalytic subunit	24.31	23.59	NaN	NaN	NaN	23.87	26.56	25.17	26.66	25.91	26.48	26.97	2.36833	0.000694486	+
CAN5_HUMAN	O15484	CAPN5	Calpain-5	NaN	NaN	NaN	NaN	NaN	NaN	26.22	NaN	26.29	27.01	27.11	26.9	NaN	1
CAN6_HUMAN	Q9Y6Q1	CAPN6	Calpain-6	24.94	NaN	NaN	26.78	26.71	26.93	28.89	28.98	28.93	30.18	30.22	29.93	3.18167	0.000212719	+
CPNS1_HUMAN	P04632	CAPNS1	Calpain small subunit 1	25.39	25.62	25.65	25.99	25.34	25.96	27.11	26.8	27.12	26.39	26.06	26.49	1.00333	0.000647898	+
CAPR1_HUMAN	Q14444	CAPRIN1	Caprin-1	28.24	28.16	28.3	27.81	27.72	27.84	26.24	27.61	26.77	26.2	26.09	26.47	-1.44833	0.000191614	+
CAYP1_HUMAN	Q13938	CAPS	Calcyphosin	25.9	NaN	26.16	26.51	26.71	26.63	26.39	26.67	26.39	26.94	26.52	25.85	0.0780005	0.72426
CAZA1_HUMAN	P52907	CAPZA1	F-actin-capping protein subunit alpha-1	28.3	28.35	28.27	28.25	28.29	28.35	29.29	28.95	29.3	28.92	28.94	29.06	0.775	1.01406e-06	+
CAZA2_HUMAN	P47755	CAPZA2	F-actin-capping protein subunit alpha-2	26.32	26.4	26.09	26.18	26.18	26.16	26.96	27.04	26.82	26.78	27	26.96	0.705	5.69506e-07	+
B1AK87_HUMAN	B1AK87	CAPZB	F-actin-capping protein subunit beta	28.74	28.4	28.75	28.43	28.93	28.86	29.42	29.43	29.7	29.71	29.69	29.77	0.935	6.82582e-06	+
CHSP1_HUMAN	Q9Y2V2	CARHSP1	Calcium-regulated heat-stable protein 1	25.35	24.74	25.23	26	24.95	26.06	26.2	25.59	25.32	24.91	25.39	25.85	0.155	0.600616
CARL1_HUMAN	Q5VZK9	CARMIL1	F-actin-uncapping protein LRRC16A	NaN	NaN	NaN	NaN	NaN	NaN	24.53	24.41	24.48	24.24	24.47	24.61	NaN	1
SYCC_HUMAN	P49589	CARS1	Cysteine--tRNA ligase, cytoplasmic	26	26.08	26.11	25.77	25.81	25.68	26.37	26.55	26.31	25.84	26.23	26.06	0.318333	0.0290385	+
A0A2U3TZM4_HUMAN	A0A2U3TZM4	CASK	Peripheral plasma membrane protein CASK	26.05	24.1	25.06	25.41	25.46	25.17	28.47	28.59	28.74	29.09	29.16	28.96	3.62667	1.73249e-07	+
CATA_HUMAN	P04040	CAT	Catalase	29.03	28.77	28.48	28.64	28.85	28.61	26.1	NaN	24.3	24.79	24.47	25.31	-3.736	6.81431e-07	+
CAV1_HUMAN	Q03135	CAV1	Caveolin-1	NaN	NaN	NaN	NaN	NaN	NaN	26.93	26.25	26.02	25.48	25.94	26.92	NaN	1
PEBB_HUMAN	Q13951	CBFB	Core-binding factor subunit beta	24.66	24.43	24.6	NaN	25.25	24.8	25.17	24.57	25.23	25.28	24.37	24.48	0.102	0.663575
CBR1_HUMAN	P16152	CBR1	Carbonyl reductase [NADPH] 1	28.4	28.22	28.51	28.39	28.53	28.39	29.02	28.63	28.76	28.52	28.38	28.45	0.22	0.0647498
CBX1_HUMAN	P83916	CBX1	Chromobox protein homolog 1	25.82	25.82	25.12	25.21	24.8	25.48	NaN	NaN	NaN	NaN	NaN	NaN	NaN	1
CBX3_HUMAN	Q13185	CBX3	Chromobox protein homolog 3	30.05	29.86	29.94	29.7	29.63	29.65	27.19	27.17	27.63	26.77	26.95	26.66	-2.74333	8.96644e-09	+
CBX5_HUMAN	P45973	CBX5	Chromobox protein homolog 5	28.64	28.43	27.75	27.96	28.23	28.34	25.86	27.31	27.18	NaN	24.95	26.43	-1.879	0.00155821	+
C2D1A_HUMAN	Q6P1N0	CC2D1A	Coiled-coil and C2 domain-containing protein 1A	25.28	25.54	25.58	25.52	24.84	25.17	26.36	26.16	25.95	26.26	26.38	26.2	0.896667	5.23463e-05	+
CCAR1_HUMAN	Q8IX12	CCAR1	Cell division cycle and apoptosis regulator protein 1	26.59	26.66	26.59	26.55	26.53	26.44	NaN	NaN	NaN	NaN	NaN	NaN	NaN	1
CCAR2_HUMAN	Q8N163	CCAR2	Cell cycle and apoptosis regulator protein 2	28.85	27.43	28.67	28.58	28.81	28.5	23.28	NaN	NaN	NaN	23.11	23.58	-5.15	1.03276e-06	+
CCD47_HUMAN	Q96A33	CCDC47	Coiled-coil domain-containing protein 47	27.83	27.99	27.71	27.55	27.63	27.7	NaN	NaN	NaN	NaN	NaN	NaN	NaN	1
MITOK_HUMAN	Q96ER9	CCDC51	Mitochondrial potassium channel	24.28	24.29	24.32	24.37	24.31	24.6	NaN	NaN	NaN	NaN	NaN	NaN	NaN	1
CCD58_HUMAN	Q4VC31	CCDC58	Coiled-coil domain-containing protein 58	25.31	25.22	25.18	NaN	25.16	25.23	24.66	23.39	24.5	NaN	NaN	NaN	-1.03667	0.0123683	+
CCDC6_HUMAN	Q16204	CCDC6	Coiled-coil domain-containing protein 6	26.05	25.7	26.22	26.7	25.15	26.04	NaN	NaN	NaN	23.7	NaN	23.71	-2.27167	0.00108984	+
CCNB1_HUMAN	P14635	CCNB1	G2/mitotic-specific cyclin-B1	24.06	24.19	23.73	24.24	24.41	24.25	NaN	NaN	NaN	NaN	24.12	24.08	-0.0466661	0.797549
CCNY_HUMAN	Q8ND76	CCNY	Cyclin-Y	24.04	24.61	24.6	24.85	24.45	24.5	26.07	25.4	26.16	26.86	26.35	26.37	1.69333	1.91853e-05	+
TCPB_HUMAN	P78371	CCT2	T-complex protein 1 subunit beta	30.28	30.25	30.3	29.96	30.11	29.96	30.95	30.76	30.64	30.13	30.28	30.38	0.38	0.0236168	+
TCPG_HUMAN	P49368	CCT3	T-complex protein 1 subunit gamma	30.15	30.09	30.03	29.83	30.01	29.98	28.85	29.42	29.37	30	30.01	30.04	-0.4	0.0762132
TCPD_HUMAN	P50991	CCT4	T-complex protein 1 subunit delta	30.05	29.8	29.94	29.79	29.82	29.7	29.59	29.71	29.9	29.96	29.81	29.94	-0.0316671	0.693747
TCPE_HUMAN	P48643	CCT5	T-complex protein 1 subunit epsilon	29.73	29.4	29.72	29.62	29.53	29.52	29.79	29.77	29.79	29.73	29.68	29.93	0.195	0.010881	+
TCPZ_HUMAN	P40227	CCT6A	T-complex protein 1 subunit zeta	29.88	29.66	29.78	29.66	29.68	29.73	30.25	30.01	30.19	29.71	29.7	29.85	0.22	0.058533
TCPH_HUMAN	Q99832	CCT7	T-complex protein 1 subunit eta	30.34	30.25	30.21	30.01	30.2	30.15	30.92	30.82	31.03	30.4	30.41	30.48	0.483333	0.00277496	+
TCPQ_HUMAN	P50990	CCT8	T-complex protein 1 subunit theta	30.67	30.5	30.62	30.49	30.53	30.48	31.17	30.72	30.99	30.71	30.77	30.88	0.324999	0.00232478	+
CD109_HUMAN	Q6YHK3	CD109	CD109 antigen	25.02	24.71	24.69	24.17	23.9	24.43	23.97	24.19	23.94	24.9	25.14	25.02	0.04	0.889186
CD151_HUMAN	P48509	CD151	CD151 antigen	NaN	NaN	NaN	NaN	NaN	NaN	NaN	27.05	27.14	28.31	27.29	27.84	NaN	1
CD276_HUMAN	Q5ZPR3	CD276	CD276 antigen	25.08	24.51	24.73	24.43	NaN	24.59	28.65	28.13	28.15	27.96	28.13	27.67	3.447	1.16295e-08	+
CD2AP_HUMAN	Q9Y5K6	CD2AP	CD2-associated protein	27.12	26.6	27.23	27.23	27.16	27.4	28.78	28.68	29.03	28.92	28.95	29.01	1.77167	6.0412e-08	+
CD44_HUMAN	P16070	CD44	CD44 antigen	24.38	23.74	NaN	24.53	24.37	NaN	29.18	29.38	29.61	29.85	29.4	30.06	5.325	8.20085e-09	+
MCP_HUMAN	P15529	CD46	Membrane cofactor protein	24.41	NaN	NaN	NaN	23.96	NaN	25.13	25.99	25.85	26.16	26.49	26.62	1.855	0.00405207	+
CD47_HUMAN	Q08722	CD47	Leukocyte surface antigen CD47	25.79	25.88	25.31	25.88	NaN	26.35	30.3	29.97	29.88	29.46	29.27	29.47	3.883	4.09475e-08	+
DAF_HUMAN	P08174	CD55	Complement decay-accelerating factor	NaN	NaN	NaN	NaN	NaN	NaN	29.37	29.35	29.22	29.2	29.31	29.61	NaN	1
LFA3_HUMAN	P19256	CD58	Lymphocyte function-associated antigen 3	NaN	NaN	NaN	NaN	NaN	NaN	25.21	25.74	NaN	25.5	25.41	25.3	NaN	1
CD59_HUMAN	P13987	CD59	CD59 glycoprotein	25.4	NaN	NaN	25	NaN	25.5	29.81	29.47	29.94	29.71	29.72	29.52	4.395	1.11046e-08	+
CD63_HUMAN	P08962	CD63	CD63 antigen	26.61	26.58	26.5	26.16	26.09	26.53	29.01	28.96	28.85	29.48	29.38	29.67	2.81333	9.20241e-09	+
CD81_HUMAN	P60033	CD81	CD81 antigen	25.28	25.21	25.27	25.05	25.17	25.1	30.06	29.58	29.91	30.03	30.03	29.77	4.71667	9.67906e-14	+
CD82_HUMAN	P27701	CD82	CD82 antigen	NaN	NaN	NaN	NaN	NaN	NaN	26.26	26.12	26.22	26.97	27.82	27.63	NaN	1
CD9_HUMAN	P21926	CD9	CD9 antigen	28.88	29.18	28.94	28.87	28.75	28.65	33.08	32.91	32.92	32.94	32.81	32.76	4.025	5.19378e-13	+
CDC37_HUMAN	Q16543	CDC37	Hsp90 co-chaperone Cdc37	27.1	27.01	27.25	27.22	27.12	26.86	27.18	27.89	27.59	27.19	26.92	26.88	0.181666	0.313375
PRP17_HUMAN	O60508	CDC40	Pre-mRNA-processing factor 17	24.09	24.38	24.2	23.67	23.66	NaN	NaN	NaN	NaN	NaN	NaN	NaN	NaN	1
CDC42_HUMAN	P60953	CDC42	Cell division control protein 42 homolog	27.68	27.75	27.72	27.64	27.19	27.22	30.32	30	30.12	29.81	29.87	30	2.48667	3.04292e-09	+
MRCKA_HUMAN	Q5VT25	CDC42BPA	Serine/threonine-protein kinase MRCK alpha	23.15	NaN	NaN	NaN	NaN	NaN	24.55	24.68	NaN	24.99	24.64	24.07	1.436	1
MRCKB_HUMAN	Q9Y5S2	CDC42BPB	Serine/threonine-protein kinase MRCK beta	24.76	24.63	24.91	23.07	24.04	23.82	27.32	26.9	26.94	27.52	27.16	26.99	2.93333	2.11101e-06	+
CDC5L_HUMAN	Q99459	CDC5L	Cell division cycle 5-like protein	27.67	27.59	27.52	27.43	27.41	27.46	NaN	NaN	NaN	NaN	NaN	NaN	NaN	1
CDC73_HUMAN	Q6P1J9	CDC73	Parafibromin	26.55	26.68	26.62	26.33	26.36	26.18	NaN	NaN	NaN	NaN	NaN	NaN	NaN	1
CDCP1_HUMAN	Q9H5V8	CDCP1	CUB domain-containing protein 1	23.84	NaN	NaN	NaN	NaN	NaN	29.1	28.72	28.26	28.7	28.46	28.28	4.74667	1
CADH1_HUMAN	P12830	CDH1	Cadherin-1	27.92	28.26	28	27.84	27.57	27.64	27.2	26.92	26.73	27.45	27.56	27.36	-0.668333	0.00246736	+
CDK1_HUMAN	P06493	CDK1	Cyclin-dependent kinase 1	26.27	26.31	26.35	26.51	26.35	26.32	26.04	26.11	26.4	25.64	25.79	25.71	-0.403333	0.0081044	+
CD11A_HUMAN	Q9UQ88	CDK11A	Cyclin-dependent kinase 11A	25.47	25.48	25.61	25.53	25.48	25.54	NaN	NaN	NaN	NaN	NaN	NaN	NaN	1
CDK16_HUMAN	Q00536	CDK16	Cyclin-dependent kinase 16	NaN	NaN	NaN	NaN	NaN	24.82	24.46	25.56	25.9	25.37	24.65	NaN	0.368	1
CDK2_HUMAN	P24941	CDK2	Cyclin-dependent kinase 2	27.91	27.81	27.79	28.05	28.07	27.93	28.46	28.27	28.54	27.69	27.59	27.51	0.0833337	0.679148
CDK5_HUMAN	Q00535	CDK5	Cyclin-dependent-like kinase 5	24.03	24.19	23.98	24.18	24.13	24.43	24.14	24.44	24.78	24.65	24.79	24.54	0.4	0.00722774	+
CK5P3_HUMAN	Q96JB5	CDK5RAP3	CDK5 regulatory subunit-associated protein 3	26.36	25.94	26.33	26.14	26.18	26.07	NaN	NaN	NaN	NaN	NaN	NaN	NaN	1
CDK9_HUMAN	P50750	CDK9	Cyclin-dependent kinase 9	24.56	24.61	24.66	24.93	24.86	24.79	NaN	NaN	NaN	NaN	NaN	NaN	NaN	1
CARF_HUMAN	Q9NXV6	CDKN2AIP	CDKN2A-interacting protein	25.39	25.12	25.29	25.21	25.37	25.41	24.43	NaN	NaN	NaN	NaN	NaN	-0.868333	1
CDV3_HUMAN	Q9UKY7	CDV3	Protein CDV3 homolog	27.44	27.5	27.52	27.39	27.42	27.66	27.5	27.2	27.48	26.42	26.02	26.27	-0.673333	0.0319375	+
CEBPZ_HUMAN	Q03701	CEBPZ	CCAAT/enhancer-binding protein zeta	27.56	27.43	27.1	26.66	26.58	27.1	NaN	NaN	NaN	NaN	NaN	NaN	NaN	1
CELF1_HUMAN	Q92879	CELF1	CUGBP Elav-like family member 1	28.01	26.77	27.37	26.79	27.46	27.66	23.32	NaN	NaN	NaN	NaN	NaN	-4.02333	1
CELR1_HUMAN	Q9NYQ6	CELSR1	Cadherin EGF LAG seven-pass G-type receptor 1	25.38	24.17	24.79	24.65	24.15	24.75	27.78	27.52	27.44	27.91	28.01	27.2	2.995	1.10059e-07	+
CELR2_HUMAN	Q9HCU4	CELSR2	Cadherin EGF LAG seven-pass G-type receptor 2	23.38	NaN	NaN	NaN	NaN	NaN	25.05	24.62	NaN	24.88	24.44	24.49	1.316	1
CEP55_HUMAN	Q53EZ4	CEP55	Centrosomal protein of 55 kDa	NaN	NaN	NaN	NaN	NaN	NaN	28.29	28.68	28.29	29.6	29.72	29.31	NaN	1
CERS2_HUMAN	Q96G23	CERS2	Ceramide synthase 2	25.36	24.98	24.84	24.87	24.77	24.8	NaN	NaN	NaN	NaN	NaN	NaN	NaN	1
CERT_HUMAN	Q9Y5P4	CERT1	Ceramide transfer protein	26.94	27.05	27.08	26.95	27.15	27	27.03	26.59	26.86	26.71	26.58	26.71	-0.281667	0.00462728	+
CETN2_HUMAN	P41208	CETN2	Centrin-2	24.49	24.56	24.42	24.43	24.21	24.49	NaN	NaN	NaN	NaN	NaN	NaN	NaN	1
COF1_HUMAN	P23528	CFL1	Cofilin-1	31.73	30.91	31.36	31.57	31.75	31.95	32.29	32.89	32.88	32.56	32.45	32.38	1.03	0.000219766	+
COF2_HUMAN	Q9Y281	CFL2	Cofilin-2	25.36	NaN	NaN	NaN	25.3	NaN	25.48	25.07	25.19	25.66	25.3	25.37	0.015	0.926948
CING_HUMAN	Q9P2M7	CGN	Cingulin	25.62	25.25	25.35	NaN	25.17	25.27	NaN	NaN	24.7	NaN	NaN	NaN	-0.632	1
CHAP1_HUMAN	Q96JM3	CHAMP1	Chromosome alignment-maintaining phosphoprotein 1	24.41	24.66	24.19	24.31	24.16	24.3	NaN	NaN	NaN	NaN	NaN	NaN	NaN	1
CHCH2_HUMAN	Q9Y6H1	CHCHD2	Coiled-coil-helix-coiled-coil-helix domain-containing protein 2	27.1	26.47	26.86	27.04	26.93	27.02	23.44	NaN	NaN	NaN	NaN	NaN	-3.46333	1
MIC19_HUMAN	Q9NX63	CHCHD3	MICOS complex subunit MIC19	27.8	27.77	27.73	27.63	27.52	28.26	25.44	NaN	NaN	NaN	NaN	NaN	-2.345	1
CHD1_HUMAN	O14646	CHD1	Chromodomain-helicase-DNA-binding protein 1	24.1	24.01	24.39	23.91	23.96	23.82	NaN	NaN	NaN	NaN	NaN	NaN	NaN	1
CHD4_HUMAN	Q14839	CHD4	Chromodomain-helicase-DNA-binding protein 4	29.17	29.21	29.13	28.82	28.74	28.88	NaN	NaN	NaN	NaN	NaN	NaN	NaN	1
CHDH_HUMAN	Q8NE62	CHDH	Choline dehydrogenase, mitochondrial	23.74	24	23.86	24.28	24.1	24.05	NaN	NaN	NaN	NaN	NaN	NaN	NaN	1
CHERP_HUMAN	Q8IWX8	CHERP	Calcium homeostasis endoplasmic reticulum protein	26.94	26.98	26.63	26.34	26.55	26.86	NaN	NaN	NaN	NaN	NaN	NaN	NaN	1
CHID1_HUMAN	Q9BWS9	CHID1	Chitinase domain-containing protein 1	24.38	24.65	24.54	24.34	24.54	24.28	NaN	NaN	NaN	NaN	NaN	NaN	NaN	1
CHM1A_HUMAN	Q9HD42	CHMP1A	Charged multivesicular body protein 1a	NaN	NaN	NaN	NaN	NaN	27.29	27.3	26.84	27.57	27.38	27.48	26.88	-0.0483348	1
CHM2A_HUMAN	O43633	CHMP2A	Charged multivesicular body protein 2a	26.31	26.08	26.03	26.24	26.32	26.56	28.38	28.51	28.61	29.62	28.83	29.25	2.61	2.13251e-07	+
CHM2B_HUMAN	Q9UQN3	CHMP2B	Charged multivesicular body protein 2b	NaN	NaN	NaN	NaN	NaN	NaN	27.7	27.97	27.77	27.64	24.96	NaN	NaN	1
CHMP3_HUMAN	Q9Y3E7	CHMP3	Charged multivesicular body protein 3	NaN	NaN	NaN	NaN	NaN	NaN	26.23	26.54	26.5	26.57	26.98	26.57	NaN	1
CHM4B_HUMAN	Q9H444	CHMP4B	Charged multivesicular body protein 4b	NaN	NaN	NaN	NaN	NaN	NaN	28.37	28.83	28.62	29.16	29	28.79	NaN	1
CHM4C_HUMAN	Q96CF2	CHMP4C	Charged multivesicular body protein 4c	23.5	NaN	NaN	NaN	NaN	NaN	26.23	25.71	26.42	26.41	26.2	25.91	2.64667	1
CHMP5_HUMAN	Q9NZZ3	CHMP5	Charged multivesicular body protein 5	25.67	NaN	24.34	NaN	25.68	25.38	27.42	27.82	27.69	27.32	27.58	27.68	2.3175	2.47581e-05	+
CHMP6_HUMAN	Q96FZ7	CHMP6	Charged multivesicular body protein 6	24.74	NaN	NaN	NaN	NaN	NaN	27.08	27.99	27.49	27.06	27.19	26.77	2.52333	1
CHRD1_HUMAN	Q9UHD1	CHORDC1	Cysteine and histidine-rich domain-containing protein 1	26.61	26.54	26.78	26.44	26.82	26.6	26.55	NaN	25.9	25.83	26.02	26.06	-0.559667	0.00210971	+
CHTOP_HUMAN	Q9Y3Y2	CHTOP	Chromatin target of PRMT1 protein	27.54	27.61	27.6	27.32	27.18	27.06	NaN	NaN	NaN	NaN	NaN	NaN	NaN	1
CIRBP_HUMAN	Q14011	CIRBP	Cold-inducible RNA-binding protein	26.31	26.44	26.18	26.22	26.51	26.32	NaN	NaN	NaN	NaN	NaN	NaN	NaN	1
CISD1_HUMAN	Q9NZ45	CISD1	CDGSH iron-sulfur domain-containing protein 1	27.46	27.38	27.57	27.89	28.03	27.39	NaN	NaN	NaN	NaN	NaN	NaN	NaN	1
CISD2_HUMAN	Q8N5K1	CISD2	CDGSH iron-sulfur domain-containing protein 2	26.06	25.71	25.69	25.87	26.14	26	24.95	NaN	NaN	24.2	23.94	24.2	-1.58917	4.08154e-05	+
CTRO_HUMAN	O14578	CIT	Citron Rho-interacting kinase	24.61	NaN	NaN	NaN	NaN	NaN	25.77	25.54	25.05	25.81	25.14	24.8	0.741666	1
CKAP4_HUMAN	Q07065	CKAP4	Cytoskeleton-associated protein 4	30.32	30.31	30.26	30.31	30.31	30.35	26.25	24.33	23.79	24.38	22.94	24.02	-6.025	9.77574e-08	+
CKAP5_HUMAN	Q14008	CKAP5	Cytoskeleton-associated protein 5	27.96	27.73	28.02	28.08	28.11	27.96	28.03	28	27.93	27.21	27.34	27.32	-0.338333	0.0700158
KCRB_HUMAN	P12277	CKB	Creatine kinase B-type	29.11	29.1	29.11	29.15	28.96	29.26	28.77	28.63	28.74	28.42	28.61	28.59	-0.488333	1.86743e-05	+
KCRU_HUMAN	P12532	CKMT1A	Creatine kinase U-type, mitochondrial	25.74	25.9	25.61	25.35	25.4	25.66	25.03	NaN	NaN	25.06	25.18	25.55	-0.405	0.0213307	+
CLCC1_HUMAN	Q96S66	CLCC1	Chloride channel CLIC-like protein 1	24.9	24.91	24.92	24.56	24.68	NaN	NaN	NaN	NaN	NaN	NaN	NaN	NaN	1
CLCN7_HUMAN	P51798	CLCN7	H(+)/Cl(-) exchange transporter 7	24.09	NaN	NaN	NaN	NaN	NaN	25.24	25.02	25.13	24.97	24.74	25.07	0.938333	1
CLD3_HUMAN	O15551	CLDN3	Claudin-3	26.18	26.26	25.85	NaN	25.29	25.34	27.47	27.88	28.16	27.89	28.24	27.87	2.13433	4.73847e-06	+
CLDN1_HUMAN	Q9NY35	CLDND1	Claudin domain-containing protein 1	23.33	NaN	NaN	NaN	NaN	NaN	27.55	27.09	26.84	27.35	27.28	27.49	3.93667	1
CLIC1_HUMAN	O00299	CLIC1	Chloride intracellular channel protein 1	28.41	27.51	28.42	28.55	28.66	28.53	30.3	30.6	30.5	30.5	30.08	30.33	2.03833	7.47898e-07	+
CLIC4_HUMAN	Q9Y696	CLIC4	Chloride intracellular channel protein 4	27.24	26.24	27.05	27.51	27.69	27.5	29.77	29.36	29.64	29.93	29.92	30.07	2.57667	7.53288e-07	+
EPN4_HUMAN	Q14677	CLINT1	Clathrin interactor 1	26.92	26.83	27.02	27.02	27	27.17	26.5	26.25	26.13	26.33	26.22	26.28	-0.708334	1.23542e-06	+
CLIP1_HUMAN	P30622	CLIP1	CAP-Gly domain-containing linker protein 1	24.75	24.68	25.06	NaN	NaN	24.88	25.29	24.78	25.13	NaN	25.29	25.28	0.311501	0.052278
CLPB_HUMAN	Q9H078	CLPB	Caseinolytic peptidase B protein homolog	26.52	26.45	26.33	25.9	26.01	26.15	NaN	NaN	NaN	NaN	NaN	NaN	NaN	1
CLPP_HUMAN	Q16740	CLPP	ATP-dependent Clp protease proteolytic subunit, mitochondrial	25.01	24.55	24.86	24.93	24.75	24.71	NaN	NaN	NaN	NaN	NaN	NaN	NaN	1
CLPT1_HUMAN	O96005	CLPTM1	Cleft lip and palate transmembrane protein 1	26.56	26.5	26.39	25.83	25.75	25.86	NaN	NaN	NaN	NaN	NaN	NaN	NaN	1
CLP1L_HUMAN	Q96KA5	CLPTM1L	Cleft lip and palate transmembrane protein 1-like protein	24.19	24.03	23.77	23.61	23.86	23.92	NaN	NaN	NaN	NaN	NaN	NaN	NaN	1
CLPX_HUMAN	O76031	CLPX	ATP-dependent Clp protease ATP-binding subunit clpX-like, mitochondrial	25.44	25.73	25.46	24.83	24.97	24.89	NaN	NaN	NaN	NaN	NaN	NaN	NaN	1
CLH1_HUMAN	Q00610	CLTC	Clathrin heavy chain 1	31.65	31.59	31.59	31.59	31.64	31.49	31.19	31.31	31.34	31.73	31.85	31.78	-0.0583331	0.633061
NEUA_HUMAN	Q8NFW8	CMAS	N-acylneuraminate cytidylyltransferase	26.68	26.41	26.55	27.13	26.97	27.03	24.46	NaN	NaN	NaN	NaN	23.27	-2.93	0.000168282	+
CMBL_HUMAN	Q96DG6	CMBL	Carboxymethylenebutenolidase homolog	26.88	26.52	26.79	27.09	27.25	27.38	27.14	27.3	27.1	26.89	26.98	26.8	0.0499996	0.744364
COXM1_HUMAN	Q7Z7K0	CMC1	COX assembly mitochondrial protein homolog	26.22	26.28	26.35	26.35	26.13	25.87	NaN	NaN	NaN	NaN	NaN	NaN	NaN	1
KCY_HUMAN	P30085	CMPK1	UMP-CMP kinase	26.48	26.43	26.66	26.95	26.77	26.57	27.22	26.7	26.09	26.35	26.24	26.45	-0.135	0.478063
CMTR1_HUMAN	Q8N1G2	CMTR1	Cap-specific mRNA (nucleoside-2'-O-)-methyltransferase 1	23.67	NaN	23.82	23.84	23.99	24.1	NaN	NaN	NaN	NaN	NaN	NaN	NaN	1
CNDP2_HUMAN	Q96KP4	CNDP2	Cytosolic non-specific dipeptidase	28.24	28.08	28.28	28.47	28.56	28.3	29.9	29.2	29.12	28.98	29.16	29.21	0.94	9.01154e-05	+
CNN2_HUMAN	Q99439	CNN2	Calponin-2	27.06	26.41	26.85	27.15	27.26	27.09	26.64	NaN	26.02	25.96	26.09	26.18	-0.792	0.00149123	+
CNN3_HUMAN	Q15417	CNN3	Calponin-3	25.59	25.72	25.25	25.88	26.39	26.02	24.74	24.92	NaN	NaN	25.51	NaN	-0.751666	0.0303579	+
CNNM3_HUMAN	Q8NE01	CNNM3	Metal transporter CNNM3	24.28	22.71	21.18	NaN	22.32	22.48	26.84	27.12	27.18	27.5	27.67	27.21	4.65933	3.70618e-06	+
CNNM4_HUMAN	Q6P4Q7	CNNM4	Metal transporter CNNM4	22.8	NaN	NaN	NaN	NaN	NaN	24.64	24.93	25.17	25.3	25.3	25.34	2.31333	1
CNOT1_HUMAN	A5YKK6	CNOT1	CCR4-NOT transcription complex subunit 1	26.69	26.67	26.46	26.4	26.15	26.45	24.26	24.96	25.03	23.29	24.72	24.26	-2.05	2.21193e-05	+
CNOT9_HUMAN	Q92600	CNOT9	CCR4-NOT transcription complex subunit 9	23.92	24.03	24.08	23.98	23.88	23.93	NaN	NaN	NaN	NaN	NaN	NaN	NaN	1
CN37_HUMAN	P09543	CNP	2',3'-cyclic-nucleotide 3'-phosphodiesterase	27.93	27.88	27.75	27.85	27.79	27.94	30.34	30.46	30.43	30.28	30.21	30.05	2.43833	8.04691e-12	+
CNPY2_HUMAN	Q9Y2B0	CNPY2	Protein canopy homolog 2	27.63	26.73	27.53	28.08	27.85	28.51	24.73	25.43	24.03	24.28	24.2	24.54	-3.18667	1.63739e-06	+
CNPY3_HUMAN	Q9BT09	CNPY3	Protein canopy homolog 3	24.23	24.82	24.41	24.65	24.77	24.65	NaN	NaN	NaN	NaN	NaN	NaN	NaN	1
COA3_HUMAN	Q9Y2R0	COA3	Cytochrome c oxidase assembly factor 3 homolog, mitochondrial	26.6	26.33	26.54	NaN	26.21	26.28	NaN	NaN	NaN	NaN	NaN	NaN	NaN	1
COASY_HUMAN	Q13057	COASY	Bifunctional coenzyme A synthase	22.35	22.71	22.61	22.76	22.62	22.54	NaN	NaN	NaN	NaN	NaN	NaN	NaN	1
COG3_HUMAN	Q96JB2	COG3	Conserved oligomeric Golgi complex subunit 3	23.64	23.99	NaN	23.8	23.71	24.09	23.54	NaN	24.18	NaN	NaN	NaN	0.0140011	0.951889
COIL_HUMAN	P38432	COIL	Coilin	24.29	24.17	24.25	23.85	24.1	23.79	NaN	NaN	NaN	NaN	NaN	NaN	NaN	1
COCA1_HUMAN	Q99715	COL12A1	Collagen alpha-1(XII) chain	25.58	25.28	25.54	26.24	25.94	26.4	24.53	25.57	NaN	25.45	25.48	25.56	-0.512	0.0867053
COIA1_HUMAN	P39060	COL18A1	Collagen alpha-1(XVIII) chain	24.68	25.01	24.98	25.27	25.12	25.3	NaN	NaN	NaN	NaN	NaN	NaN	NaN	1
CO1A2_HUMAN	P08123	COL1A2	Collagen alpha-2(I) chain	27.21	26.75	26.75	27.02	27.05	27.12	23.82	NaN	NaN	25.33	NaN	NaN	-2.40833	0.000760045	+
CO4A2_HUMAN	P08572	COL4A2	Collagen alpha-2(IV) chain	24.2	23.89	23.69	NaN	24.83	24.68	NaN	NaN	NaN	NaN	NaN	NaN	NaN	1
CO6A1_HUMAN	P12109	COL6A1	Collagen alpha-1(VI) chain	27.69	27.66	27.71	27.54	27.27	26.98	23.97	NaN	NaN	22.61	NaN	24.11	-3.91167	1.20224e-05	+
GT251_HUMAN	Q8NBJ5	COLGALT1	Procollagen galactosyltransferase 1	27.16	27.01	26.51	27.13	27.1	26.9	23.1	23.15	NaN	NaN	NaN	NaN	-3.84333	7.33591e-07	+
COMT_HUMAN	P21964	COMT	Catechol O-methyltransferase	27.75	25.27	26.59	26.64	27.94	27.14	NaN	25.04	25.05	25.71	25.97	25.73	-1.38833	0.0160571	+
COPA_HUMAN	P53621	COPA	Coatomer subunit alpha	28.64	28.69	28.7	28.82	28.76	28.52	28.45	28.17	28.47	27.94	28	28.05	-0.508334	0.000584612	+
COPB_HUMAN	P53618	COPB1	Coatomer subunit beta	27.61	27.53	27.64	27.74	27.8	27.69	26.76	26.27	25.85	26.72	26.53	26.64	-1.20667	9.46144e-06	+
COPB2_HUMAN	P35606	COPB2	Coatomer subunit beta'	28.26	28.1	28.17	28.23	28.39	28.32	28.13	27.94	27.94	27.34	27.41	27.46	-0.541667	0.00376814	+
COPG1_HUMAN	Q9Y678	COPG1	Coatomer subunit gamma-1	27.5	27.45	27.36	27.49	27.52	27.72	24.88	24.8	26.48	26.72	26.61	26.32	-1.53833	0.00176549	+
CSN2_HUMAN	P61201	COPS2	COP9 signalosome complex subunit 2	26.49	26.49	26.51	26.66	26.63	26.4	26.01	26.26	26.05	26.21	26.22	26.41	-0.336667	0.000841611	+
CSN3_HUMAN	Q9UNS2	COPS3	COP9 signalosome complex subunit 3	25.38	24.99	25.15	25.14	25.22	25.22	25.49	NaN	NaN	24.94	25.33	24.96	-0.00333293	0.979595
CSN4_HUMAN	Q9BT78	COPS4	COP9 signalosome complex subunit 4	25.73	NaN	25.22	25.57	25.61	25.78	26.02	25.67	25.77	25.76	25.69	25.69	0.184667	0.116963
CSN5_HUMAN	Q92905	COPS5	COP9 signalosome complex subunit 5	25.52	25.62	25.78	25.79	25.66	25.65	25.55	25.15	26.18	25.25	25.48	25.62	-0.131667	0.411433
CSN6_HUMAN	Q7L5N1	COPS6	COP9 signalosome complex subunit 6	25.7	25.23	25.93	25.62	25.84	25.78	NaN	26.34	NaN	25.9	26.24	25.98	0.431666	0.0209232	+
CSN7A_HUMAN	Q9UBW8	COPS7A	COP9 signalosome complex subunit 7a	25.2	25.25	25.77	24.75	25.05	24.69	24.8	24.76	24.75	24.48	24.21	24.56	-0.525001	0.0176831	+
COR1B_HUMAN	Q9BR76	CORO1B	Coronin-1B	26.77	26.96	26.71	26.74	26.91	26.64	27.4	27.52	27.63	26.97	26.98	26.75	0.42	0.020894	+
COR1C_HUMAN	Q9ULV4	CORO1C	Coronin-1C	27.46	27.3	27.16	27.05	27.25	27.17	28.2	28.1	27.78	27.94	27.71	27.83	0.695001	3.02942e-05	+
COTL1_HUMAN	Q14019	COTL1	Coactosin-like protein	25.25	24.96	24.69	NaN	24.81	24.78	24.71	24.91	24.95	25.36	24.77	25.16	0.0786668	0.592077
COX41_HUMAN	P13073	COX4I1	Cytochrome c oxidase subunit 4 isoform 1, mitochondrial	29.74	29.57	29.39	29.16	29.08	29.33	NaN	NaN	NaN	NaN	NaN	NaN	NaN	1
COX6C_HUMAN	P09669	COX6C	Cytochrome c oxidase subunit 6C	27.98	28.17	27.61	27.8	27.55	27.94	NaN	NaN	NaN	NaN	NaN	NaN	NaN	1
CERU_HUMAN	P00450	CP	Ceruloplasmin	NaN	NaN	NaN	NaN	NaN	NaN	26.59	26.63	26.25	26.36	26.4	25.89	NaN	1
CBPD_HUMAN	O75976	CPD	Carboxypeptidase D	26.29	26.23	26.3	25.9	25.84	25.96	26.14	26.04	25.96	26.5	26.34	26.12	0.096667	0.433111
CBPM_HUMAN	P14384	CPM	Carboxypeptidase M	24.1	23.74	NaN	NaN	NaN	24.06	27.71	27.93	27.67	27.57	28.08	27.65	3.80167	2.15764e-08	+
CPNE1_HUMAN	Q99829	CPNE1	Copine-1	26.24	26.05	26.2	26.6	26.55	26.31	27.47	27.64	27.66	27.57	27.58	27.64	1.26833	7.23889e-08	+
CPNE2_HUMAN	Q96FN4	CPNE2	Copine-2	NaN	NaN	NaN	NaN	NaN	NaN	26.26	26.53	26.7	26.81	26.96	26.98	NaN	1
CPNE3_HUMAN	O75131	CPNE3	Copine-3	28.34	27.97	28.25	28.23	28.45	28.15	30.28	30.23	30.22	31.04	30.87	30.96	2.36833	9.1628e-08	+
HEM6_HUMAN	P36551	CPOX	Oxygen-dependent coproporphyrinogen-III oxidase, mitochondrial	26.55	26.63	26.66	26.59	26.3	26.44	26.14	25.43	25.4	25.37	25.48	25.66	-0.948333	2.93652e-05	+
CPSF1_HUMAN	Q10570	CPSF1	Cleavage and polyadenylation specificity factor subunit 1	26.8	26.42	26.55	26.15	26.27	26.28	NaN	NaN	NaN	NaN	NaN	NaN	NaN	1
CPSF2_HUMAN	Q9P2I0	CPSF2	Cleavage and polyadenylation specificity factor subunit 2	27.77	27.74	27.66	27.38	27.04	27.28	NaN	NaN	NaN	NaN	NaN	NaN	NaN	1
CPSF3_HUMAN	Q9UKF6	CPSF3	Cleavage and polyadenylation specificity factor subunit 3	25.24	24.76	25.08	25.03	24.87	24.92	NaN	NaN	NaN	NaN	NaN	NaN	NaN	1
CPSF4_HUMAN	O95639	CPSF4	Cleavage and polyadenylation specificity factor subunit 4	24.03	24.03	23.99	23.86	NaN	23.81	NaN	NaN	NaN	NaN	NaN	NaN	NaN	1
CPSF6_HUMAN	Q16630	CPSF6	Cleavage and polyadenylation specificity factor subunit 6	26.81	26.78	26.83	26.71	26.69	27.36	NaN	NaN	NaN	NaN	NaN	NaN	NaN	1
CPSF7_HUMAN	Q8N684	CPSF7	Cleavage and polyadenylation specificity factor subunit 7	26.46	26.62	26.4	26.65	26.55	26.51	24.15	24.69	24.01	NaN	NaN	NaN	-2.24833	1.23652e-06	+
CPT1A_HUMAN	P50416	CPT1A	Carnitine O-palmitoyltransferase 1, liver isoform	27.4	27.12	26.63	27.12	26.48	27.23	24.81	NaN	24.52	NaN	NaN	NaN	-2.33167	0.00015352	+
CPT2_HUMAN	P23786	CPT2	Carnitine O-palmitoyltransferase 2, mitochondrial	26.87	27.12	26.48	26.78	26.85	26.95	25.12	NaN	NaN	NaN	NaN	NaN	-1.72167	1
CPVL_HUMAN	Q9H3G5	CPVL	Probable serine carboxypeptidase CPVL	25.25	25.23	25.15	24.95	24.54	25.18	NaN	NaN	NaN	NaN	NaN	NaN	NaN	1
RABP1_HUMAN	P29762	CRABP1	Cellular retinoic acid-binding protein 1	28.87	28.45	29.1	29.16	29.44	29.35	30.11	30.07	30.16	29.65	29.45	29.53	0.766666	0.0029662	+
RABP2_HUMAN	P29373	CRABP2	Cellular retinoic acid-binding protein 2	25.17	NaN	NaN	NaN	NaN	NaN	27.74	27.75	27.98	27.69	27.27	27.81	2.53667	1
CACP_HUMAN	P43155	CRAT	Carnitine O-acetyltransferase	23.66	NaN	23.75	23.93	24.19	23.7	NaN	NaN	NaN	NaN	NaN	NaN	NaN	1
CRIP2_HUMAN	P52943	CRIP2	Cysteine-rich protein 2	28.09	27.88	27.75	27.74	27.81	27.74	27.55	28.03	27.81	27.78	28.01	28.05	0.0366669	0.714457
CRK_HUMAN	P46108	CRK	Adapter molecule crk	25.21	24.6	25.19	25.24	25.13	25.11	25.66	25.91	26.1	25.96	25.76	25.75	0.776667	6.39282e-05	+
CRKL_HUMAN	P46109	CRKL	Crk-like protein	24.99	24.57	24.88	25.04	25.23	25.18	25.05	25.02	25.21	24.95	25.7	25.77	0.301667	0.118295
CRNL1_HUMAN	Q9BZJ0	CRNKL1	Crooked neck-like protein 1	24.49	24.63	24.44	24.29	24.2	24.18	NaN	NaN	NaN	NaN	NaN	NaN	NaN	1
CRYL1_HUMAN	Q9Y2S2	CRYL1	Lambda-crystallin homolog	24.74	NaN	24.39	NaN	24.82	24.93	27.78	27.41	27.61	26.25	26.4	27.03	2.36	0.000115297	+
QOR_HUMAN	Q08257	CRYZ	Quinone oxidoreductase	25.92	25.79	25.78	25.87	26.11	26.06	26.92	26.52	26.36	25.93	26.31	26.5	0.501666	0.00573965	+
CISY_HUMAN	O75390	CS	Citrate synthase, mitochondrial	30.98	30.76	30.75	30.62	30.65	30.93	27.58	27.52	28.43	27.4	27.58	27.48	-3.11667	4.08999e-09	+
CSDE1_HUMAN	O75534	CSDE1	Cold shock domain-containing protein E1	27.86	27.65	27.87	27.39	27.51	27.75	26.47	25.87	26.16	25.35	25.88	25.68	-1.77	1.52618e-06	+
XPO2_HUMAN	P55060	CSE1L	Exportin-2	31.78	31.8	31.34	31.06	31.63	31.06	30.65	30.7	30.78	30.17	30.12	30.02	-1.03833	0.000348506	+
CSK_HUMAN	P41240	CSK	Tyrosine-protein kinase CSK	24.54	24.37	24.71	24.32	24.38	24.36	24.93	24.81	24.72	24.65	24.3	24.39	0.186666	0.141089
KC1A_HUMAN	P48729	CSNK1A1	Casein kinase I isoform alpha	24.91	24.68	24.72	24.53	24.56	24.66	NaN	NaN	NaN	24.42	24.42	24.25	-0.313333	0.0097418	+
KC1G3_HUMAN	Q9Y6M4	CSNK1G3	Casein kinase I isoform gamma-3	24.85	24.07	24.47	NaN	NaN	24.07	26.87	26.68	26.94	26.63	26.47	26.84	2.37333	7.74371e-07	+
CSK21_HUMAN	P68400	CSNK2A1	Casein kinase II subunit alpha	25.84	26.28	26.21	26.17	26.18	25.93	NaN	25.04	NaN	25.39	25.57	25.54	-0.716667	0.000594465	+
CSK22_HUMAN	P19784	CSNK2A2	Casein kinase II subunit alpha'	24.76	24.44	24.55	24.59	24.72	24.7	NaN	NaN	NaN	24.02	NaN	24	-0.616666	0.000497514	+
CSK2B_HUMAN	P67870	CSNK2B	Casein kinase II subunit beta	26.04	25.67	26.02	25.86	25.94	25.81	25.53	NaN	25.5	25.39	25.39	25.07	-0.514001	0.000492824	+
CSPG5_HUMAN	O95196	CSPG5	Chondroitin sulfate proteoglycan 5	NaN	NaN	NaN	NaN	NaN	NaN	24.84	24.6	25.15	25.65	25.19	24.8	NaN	1
CSRP1_HUMAN	P21291	CSRP1	Cysteine and glycine-rich protein 1	27.3	26.9	27.17	26.89	27.26	27.06	27.66	27.55	27.71	27.98	27.79	28.05	0.693333	6.84562e-05	+
CSRP2_HUMAN	Q16527	CSRP2	Cysteine and glycine-rich protein 2	25.7	NaN	NaN	26.14	NaN	26.41	NaN	26.3	26.16	26.32	25.64	25.97	-0.00533384	0.981942
CYTB_HUMAN	P04080	CSTB	Cystatin-B	26.24	25.1	26.23	26.01	25.85	25.89	26.07	24.98	26.13	27.01	26.95	26.73	0.425	0.260741
CSTF1_HUMAN	Q05048	CSTF1	Cleavage stimulation factor subunit 1	26.14	26.14	26.15	26.1	25.88	25.97	24.49	NaN	NaN	NaN	NaN	NaN	-1.57333	1
CSTF3_HUMAN	Q12996	CSTF3	Cleavage stimulation factor subunit 3	26.59	26.68	26.53	26.26	26.21	25.93	25.08	NaN	NaN	NaN	NaN	NaN	-1.28667	1
CT453_HUMAN	Q8NHU0	CT45A3	Cancer/testis antigen family 45 member A3	24.52	24.38	24.36	24.18	24.29	24.3	NaN	NaN	NaN	NaN	NaN	NaN	NaN	1
CTBP1_HUMAN	Q13363	CTBP1	C-terminal-binding protein 1	26.68	25.53	26.39	26.53	26.17	26.59	23.64	23.8	24.43	NaN	NaN	23.93	-2.365	1.48011e-05	+
CTBP2_HUMAN	P56545	CTBP2	C-terminal-binding protein 2	25.6	25.53	25.45	25.46	25.48	25.49	24.56	NaN	NaN	NaN	NaN	NaN	-0.941667	1
CTNA1_HUMAN	P35221	CTNNA1	Catenin alpha-1	30.85	30.89	30.7	30.57	30.54	30.51	31.54	31.54	31.61	32.41	32.3	32.16	1.25	3.78211e-05	+
CTNL1_HUMAN	Q9UBT7	CTNNAL1	Alpha-catulin	NaN	NaN	NaN	NaN	NaN	NaN	25.64	25.65	25.59	25.74	25.49	24.77	NaN	1
CTNB1_HUMAN	P35222	CTNNB1	Catenin beta-1	29.66	29.71	29.65	29.3	29.36	29.24	31.13	30.75	31.08	31.46	31.41	31.23	1.69	2.00707e-07	+
CTBL1_HUMAN	Q8WYA6	CTNNBL1	Beta-catenin-like protein 1	26.64	26.63	26.57	26.68	26.53	26.52	NaN	NaN	NaN	NaN	NaN	NaN	NaN	1
CTND1_HUMAN	O60716	CTNND1	Catenin delta-1	29.24	29.1	28.7	29.12	29.19	29.22	30.95	30.9	30.82	31.17	31	30.81	1.84667	4.08588e-09	+
PYRG1_HUMAN	P17812	CTPS1	CTP synthase 1	25.7	25.81	25.71	25.8	25.78	25.85	26.46	26.2	26.19	25.88	25.58	25.38	0.173333	0.331212
CTR9_HUMAN	Q6PD62	CTR9	RNA polymerase-associated protein CTR9 homolog	25.7	25.13	24.55	24.87	24.79	24.53	NaN	NaN	NaN	NaN	NaN	NaN	NaN	1
PPGB_HUMAN	P10619	CTSA	Lysosomal protective protein	25.37	25.42	25.47	25.2	24.62	24.94	24.99	NaN	NaN	NaN	NaN	NaN	-0.180001	1
CATB_HUMAN	P07858	CTSB	Cathepsin B	25.66	NaN	25.39	25.66	25.41	25.85	NaN	NaN	NaN	NaN	NaN	NaN	NaN	1
CATC_HUMAN	P53634	CTSC	Dipeptidyl peptidase 1	26.88	25.54	26.03	25.97	26.25	26.46	NaN	NaN	NaN	24.21	NaN	NaN	-1.97833	1
CATD_HUMAN	P07339	CTSD	Cathepsin D	28.66	28.38	28.26	27.91	27.68	28.04	26.07	23.96	25.7	25.2	25.37	25.48	-2.85833	5.40142e-06	+
SRC8_HUMAN	Q14247	CTTN	Src substrate cortactin	28.58	28.64	28.6	28.58	28.53	28.5	27.61	27.42	27.46	26.97	27.02	27.07	-1.31333	3.72201e-07	+
CUL1_HUMAN	Q13616	CUL1	Cullin-1	26.24	26.29	26.29	25.83	26.02	25.56	26.62	26.69	26.6	25.99	26.14	26.17	0.33	0.0851201
CUL2_HUMAN	Q13617	CUL2	Cullin-2	26.41	26.09	26.39	26.09	26.15	26.21	27.08	25.84	26.24	26.48	26.47	26.62	0.231667	0.221451
CUL3_HUMAN	Q13618	CUL3	Cullin-3	24.26	NaN	24.2	24.54	24.5	23.99	NaN	24.34	NaN	23.98	24.08	24.9	0.0269995	0.903337
CUL4A_HUMAN	Q13619	CUL4A	Cullin-4A	26.47	26.37	26.42	26.27	26.05	25.77	26.24	26.63	26.5	25.68	25.73	26.14	-0.071667	0.71809
CUL4B_HUMAN	Q13620	CUL4B	Cullin-4B	25.24	25.16	25.14	25.44	25.18	25.36	23.61	NaN	NaN	NaN	NaN	NaN	-1.64333	1
CUL5_HUMAN	Q93034	CUL5	Cullin-5	25.47	25.23	25.52	24.76	25.68	24.85	26.91	27.21	27.07	26.28	26.29	26.75	1.5	5.00369e-05	+
CASP_HUMAN	Q13948	CUX1	Protein CASP	24.67	24.49	NaN	24.28	24.39	24.22	NaN	NaN	NaN	NaN	NaN	NaN	NaN	1
CWC15_HUMAN	Q9P013	CWC15	Spliceosome-associated protein CWC15 homolog	26.38	26.32	26.33	25.96	26.18	26.08	NaN	NaN	NaN	NaN	NaN	NaN	NaN	1
CXAR_HUMAN	P78310	CXADR	Coxsackievirus and adenovirus receptor	26.25	26.23	26.28	25.59	25.98	23.91	28.49	28.2	28.51	29.21	28.97	28.88	3.00333	2.2506e-05	+
NB5R1_HUMAN	Q9UHQ9	CYB5R1	NADH-cytochrome b5 reductase 1	26.89	26.53	26.69	26.55	26.75	26.59	NaN	NaN	NaN	NaN	NaN	NaN	NaN	1
NB5R2_HUMAN	Q6BCY4	CYB5R2	NADH-cytochrome b5 reductase 2	NaN	NaN	NaN	NaN	NaN	NaN	24.07	NaN	24.28	24.01	23.93	24.46	NaN	1
NB5R3_HUMAN	P00387	CYB5R3	NADH-cytochrome b5 reductase 3	28.23	28.05	28.06	28.14	28.03	28.18	25.13	24.58	24.72	25.2	25.13	25.49	-3.07333	8.8235e-10	+
CYBC1_HUMAN	Q9BQA9	CYBC1	Cytochrome b-245 chaperone 1	24.87	24.89	24.84	24.44	24.55	24.26	NaN	NaN	NaN	NaN	NaN	NaN	NaN	1
CY1_HUMAN	P08574	CYC1	Cytochrome c1, heme protein, mitochondrial	25.47	25.54	25.79	25.9	25.87	26.18	NaN	NaN	NaN	NaN	NaN	NaN	NaN	1
CYC_HUMAN	P99999	CYCS	Cytochrome c	28.28	27.85	27.9	28.32	28.14	28.54	26.86	27.31	27.55	27	26.87	27.39	-1.00833	9.2099e-05	+
CYFP1_HUMAN	Q7L576	CYFIP1	Cytoplasmic FMR1-interacting protein 1	27.89	27.9	28.04	27.78	27.71	27.82	30.34	30.42	30.34	30.28	30.3	30.39	2.48833	3.41862e-13	+
E7EVJ5_HUMAN	E7EVJ5	CYFIP2	Cytoplasmic FMR1-interacting protein	NaN	NaN	NaN	NaN	NaN	NaN	24.09	24.47	24.81	24.33	25.33	24.43	NaN	1
CP51A_HUMAN	Q16850	CYP51A1	Lanosterol 14-alpha demethylase	26.39	26.56	26.57	26.56	26.42	26.64	NaN	NaN	NaN	NaN	NaN	NaN	NaN	1
CYRIB_HUMAN	Q9NUQ9	CYRIB	CYFIP-related Rac1 interactor B	25.5	25.44	25.55	25.41	25.7	25.37	26.5	26.54	26.42	25.86	25.97	25.82	0.69	0.00079562	+
DAAM1_HUMAN	Q9Y4D1	DAAM1	Disheveled-associated activator of morphogenesis 1	NaN	NaN	NaN	NaN	NaN	NaN	26.49	26.02	26.14	25.74	25.71	25.45	NaN	1
DAD1_HUMAN	P61803	DAD1	Dolichyl-diphosphooligosaccharide--protein glycosyltransferase subunit DAD1	25.3	24.93	25.22	25.57	25.73	25.39	NaN	NaN	NaN	NaN	NaN	NaN	NaN	1
DAG1_HUMAN	Q14118	DAG1	Dystroglycan	24.95	25.51	25.55	25.38	25.34	25.23	25.89	25.41	25.83	25.7	26.08	25.78	0.455	0.00504318	+
RT29_HUMAN	P51398	DAP3	28S ribosomal protein S29, mitochondrial	25.26	25.27	25.24	24.55	24.62	24.74	NaN	NaN	NaN	NaN	NaN	NaN	NaN	1
SYDC_HUMAN	P14868	DARS1	Aspartate--tRNA ligase, cytoplasmic	29.28	29.21	29.22	29.19	29.22	29.16	28.85	28.73	28.7	28.52	28.46	28.41	-0.601666	8.75194e-06	+
SYDM_HUMAN	Q6PI48	DARS2	Aspartate--tRNA ligase, mitochondrial	25.16	25.24	25.3	25.01	24.71	24.95	NaN	NaN	NaN	NaN	NaN	NaN	NaN	1
DAZP1_HUMAN	Q96EP5	DAZAP1	DAZ-associated protein 1	26.74	26.48	26.49	26.87	27.25	27.7	25.6	25.27	25.27	25.33	25.42	25.27	-1.56167	1.5475e-05	+
DREB_HUMAN	Q16643	DBN1	Drebrin	29.18	28.9	29.08	28.58	28.51	28.63	27.93	27.58	27.59	27.1	26.72	27.19	-1.46167	3.92324e-05	+
DBNL_HUMAN	Q9UJU6	DBNL	Drebrin-like protein	26.25	26.32	26.44	26.02	26.27	26.3	26.53	26.12	26.27	26.14	25.9	26.24	-0.0666666	0.527085
ODB2_HUMAN	P11182	DBT	Lipoamide acyltransferase component of branched-chain alpha-keto acid dehydrogenase complex, mitochondrial	26.14	25.93	25.56	25.6	25.97	25.94	NaN	NaN	NaN	NaN	NaN	NaN	NaN	1
DCAF7_HUMAN	P61962	DCAF7	DDB1- and CUL4-associated factor 7	23.84	23.93	23.88	24.03	23.88	23.94	23.05	NaN	NaN	23.02	NaN	NaN	-0.881667	2.159e-06	+
DCAKD_HUMAN	Q8WVC6	DCAKD	Dephospho-CoA kinase domain-containing protein	24.32	24.33	24.18	24.32	24.12	24.62	NaN	NaN	NaN	NaN	NaN	NaN	NaN	1
DCK_HUMAN	P27707	DCK	Deoxycytidine kinase	25.15	NaN	NaN	NaN	NaN	NaN	25.89	25.96	25.87	25.44	25.46	NaN	0.574	1
DCPS_HUMAN	Q96C86	DCPS	m7GpppX diphosphatase	23.44	24.42	24.36	24.53	24.69	24.5	NaN	NaN	NaN	NaN	NaN	25.02	0.696667	1
DCTD_HUMAN	P32321	DCTD	Deoxycytidylate deaminase	24.81	24.9	24.91	25.31	25.51	24.75	26.32	26.17	26.34	25.59	25.33	25.75	0.885	0.00191969	+
DCTN1_HUMAN	Q14203	DCTN1	Dynactin subunit 1 (150 kDa dynein-associated polypeptide) (DAP-150) (DP-150) (p135) (p150-glued)	27.05	27.08	26.91	27.07	27.02	26.99	27.44	27.5	28.02	26.93	26.97	27.25	0.331667	0.0741682
DCTN4_HUMAN	Q9UJW0	DCTN4	Dynactin subunit 4	25.43	25.22	25.36	24.79	25.1	25.07	26.08	25.89	25.75	25.06	25.19	25.25	0.375	0.0856456
DCNL1_HUMAN	Q96GG9	DCUN1D1	DCN1-like protein 1	24.76	24.49	24.55	24.56	24.82	24.51	NaN	NaN	NaN	24.08	24.27	24.3	-0.398333	0.00399291	+
DCXR_HUMAN	Q7Z4W1	DCXR	L-xylulose reductase	26.3	25.99	26.53	26.53	26.6	26.49	26.25	25.97	26.12	26.14	25.94	25.93	-0.348333	0.00876189	+
DDAH1_HUMAN	O94760	DDAH1	N(G),N(G)-dimethylarginine dimethylaminohydrolase 1	27.34	27.4	27.51	27.66	27.86	27.73	29.78	29.35	29.47	28.62	29.23	28.8	1.625	7.90869e-06	+
DDB1_HUMAN	Q16531	DDB1	DNA damage-binding protein 1	29.15	28.78	29.04	28.8	28.88	29.02	28.25	28.24	28.21	27.63	28.04	27.94	-0.893333	1.56733e-05	+
OST48_HUMAN	P39656	DDOST	Dolichyl-diphosphooligosaccharide--protein glycosyltransferase 48 kDa subunit	29.46	29.58	29.38	29.25	29.4	29.41	23.83	24.09	25.07	24.72	22.79	24.28	-5.28333	1.68679e-08	+
DDRGK_HUMAN	Q96HY6	DDRGK1	DDRGK domain-containing protein 1	27.2	27.03	26.97	26.85	26.79	26.94	NaN	NaN	NaN	NaN	NaN	NaN	NaN	1
DOPD_HUMAN	P30046	DDT	D-dopachrome decarboxylase	24.43	24.63	24.72	24.95	24.74	24.69	25.1	NaN	24.99	25.38	25.36	25.37	0.546667	0.000592378	+
DDX1_HUMAN	Q92499	DDX1	ATP-dependent RNA helicase DDX1	27.66	27.5	27.5	27.54	27.68	27.58	26.61	27.14	26.16	26.24	26.02	25.91	-1.23	6.86418e-05	+
DDX17_HUMAN	Q92841	DDX17	Probable ATP-dependent RNA helicase DDX17	30.4	30.29	30.29	30.19	30.25	30.25	28.23	28.23	28	27.32	27.64	27.56	-2.44833	2.45283e-08	+
DDX18_HUMAN	Q9NVP1	DDX18	ATP-dependent RNA helicase DDX18	27.13	27	27.05	26.79	26.77	26.87	NaN	NaN	NaN	NaN	NaN	NaN	NaN	1
DD19A_HUMAN	Q9NUU7	DDX19A	ATP-dependent RNA helicase DDX19A	26.71	26.62	26.82	26.62	26.67	26.72	26.25	NaN	26.53	26.08	26.08	26.14	-0.477333	0.000286481	+
DDX21_HUMAN	Q9NR30	DDX21	Nucleolar RNA helicase 2	29.2	29.13	29.05	28.53	28.6	28.69	23.45	NaN	NaN	NaN	NaN	NaN	-5.41667	1
DDX23_HUMAN	Q9BUQ8	DDX23	Probable ATP-dependent RNA helicase DDX23	28.03	27.94	28	27.81	27.7	27.89	24.57	NaN	NaN	NaN	NaN	NaN	-3.325	1
DDX24_HUMAN	Q9GZR7	DDX24	ATP-dependent RNA helicase DDX24	25.99	25.98	25.81	25.78	25.62	25.95	NaN	NaN	NaN	NaN	NaN	NaN	NaN	1
DDX27_HUMAN	Q96GQ7	DDX27	Probable ATP-dependent RNA helicase DDX27	24.65	24.57	24.48	NaN	24.17	24.57	NaN	NaN	NaN	NaN	NaN	NaN	NaN	1
DX39A_HUMAN	O00148	DDX39A	ATP-dependent RNA helicase DDX39A	26.37	26.63	26.2	26.14	25.94	25.97	NaN	NaN	NaN	NaN	NaN	NaN	NaN	1
DX39B_HUMAN	Q13838	DDX39B	Spliceosome RNA helicase DDX39B	30.72	30.57	30.48	30.32	30.38	30.37	28.13	27.86	28.38	27.77	27.93	28.15	-2.43667	8.24119e-10	+
DDX3X_HUMAN	O00571	DDX3X	ATP-dependent RNA helicase DDX3X	28.62	28.82	28.38	28.29	28.31	28.42	27.38	27.27	27.45	27.2	26.87	26.84	-1.305	2.15009e-06	+
DDX41_HUMAN	Q9UJV9	DDX41	Probable ATP-dependent RNA helicase DDX41	25.14	25.08	25.23	25.5	25.44	25.37	NaN	NaN	NaN	NaN	NaN	NaN	NaN	1
DDX42_HUMAN	Q86XP3	DDX42	ATP-dependent RNA helicase DDX42	26.35	26.71	26.73	26.15	26.75	26.28	24.25	23.11	NaN	NaN	22.28	NaN	-3.28167	8.55147e-05	+
A0A0C4DG89_HUMAN	A0A0C4DG89	DDX46	Probable ATP-dependent RNA helicase DDX46	28.56	28.52	28.4	28.37	28.47	28.52	NaN	NaN	NaN	NaN	NaN	NaN	NaN	1
DDX47_HUMAN	Q9H0S4	DDX47	Probable ATP-dependent RNA helicase DDX47	26.09	26.15	25.92	25.9	26.06	26	NaN	NaN	NaN	NaN	NaN	NaN	NaN	1
DDX5_HUMAN	P17844	DDX5	Probable ATP-dependent RNA helicase DDX5	30.6	29.89	30.3	29.88	29.22	30.05	24.49	25.04	25.4	23.41	22.85	24.21	-5.75667	1.2374e-07	+
DDX50_HUMAN	Q9BQ39	DDX50	ATP-dependent RNA helicase DDX50	26.66	26.74	26.59	26.61	26.5	26.43	NaN	NaN	NaN	NaN	NaN	NaN	NaN	1
DDX52_HUMAN	Q9Y2R4	DDX52	Probable ATP-dependent RNA helicase DDX52	23.56	23.68	23.48	23.32	23.26	23.13	NaN	NaN	NaN	NaN	NaN	NaN	NaN	1
DDX56_HUMAN	Q9NY93	DDX56	Probable ATP-dependent RNA helicase DDX56	25.48	NaN	24.9	24.71	24.23	24.72	NaN	NaN	NaN	NaN	NaN	NaN	NaN	1
DDX6_HUMAN	P26196	DDX6	Probable ATP-dependent RNA helicase DDX6	28.57	28.51	28.43	28.34	28.77	28.37	27.16	26.88	26.83	27.53	27.64	27.31	-1.27333	7.07165e-06	+
DECR_HUMAN	Q16698	DECR1	2,4-dienoyl-CoA reductase, mitochondrial	28.25	28.16	28.16	27.96	27.98	28.19	NaN	NaN	NaN	NaN	NaN	NaN	NaN	1
DECR2_HUMAN	Q9NUI1	DECR2	Peroxisomal 2,4-dienoyl-CoA reductase	24.45	24.58	24.21	24.38	24.33	24.61	NaN	NaN	NaN	NaN	NaN	NaN	NaN	1
DEK_HUMAN	P35659	DEK	Protein DEK	29.02	28.96	28.77	28.84	28.73	28.87	NaN	NaN	NaN	NaN	24.27	NaN	-4.595	1
DENR_HUMAN	O43583	DENR	Density-regulated protein	25.09	25.75	25.51	25.99	25.96	25.91	26.68	26.45	26.07	25.87	25.55	25.75	0.36	0.142622
DPTOR_HUMAN	Q8TB45	DEPTOR	DEP domain-containing mTOR-interacting protein	25.52	25.25	25.53	25.51	25.79	25.31	25.82	NaN	25.78	25.1	24.84	24.15	-0.347	0.268652
DEOC_HUMAN	Q9Y315	DERA	Deoxyribose-phosphate aldolase	24.84	24.77	24.89	NaN	24.76	24.68	25.44	24.95	25.44	24.83	25.05	24.9	0.313667	0.0354118	+
DHC24_HUMAN	Q15392	DHCR24	Delta(24)-sterol reductase	26.84	26.61	26.55	26.63	26.34	26.73	24.77	NaN	NaN	NaN	NaN	NaN	-1.84667	1
DHCR7_HUMAN	Q9UBM7	DHCR7	7-dehydrocholesterol reductase	26.95	26.9	26.78	27.26	27.14	27.09	25.35	25.58	25.46	NaN	NaN	NaN	-1.55667	2.57807e-06	+
DHRS4_HUMAN	Q9BTZ2	DHRS4	Dehydrogenase/reductase SDR family member 4	24.66	24.98	24.64	25.02	25.03	24.76	NaN	NaN	NaN	NaN	NaN	NaN	NaN	1
DHRS7_HUMAN	Q9Y394	DHRS7	Dehydrogenase/reductase SDR family member 7	25.95	26	25.38	25.86	25.6	25.35	24.02	NaN	NaN	24.37	24.55	24.25	-1.3925	3.82361e-05	+
DRS7B_HUMAN	Q6IAN0	DHRS7B	Dehydrogenase/reductase SDR family member 7B	25.26	25.25	25.02	25.18	25.19	25.21	NaN	NaN	NaN	NaN	NaN	NaN	NaN	1
DHTK1_HUMAN	Q96HY7	DHTKD1	Probable 2-oxoglutarate dehydrogenase E1 component DHKTD1, mitochondrial	23.83	NaN	24.07	24.35	23.93	23.97	NaN	NaN	NaN	NaN	NaN	NaN	NaN	1
DHX15_HUMAN	O43143	DHX15	Pre-mRNA-splicing factor ATP-dependent RNA helicase DHX15	29.41	29.49	29.44	29.16	29.09	28.99	26.53	26.12	25.9	25.81	26.09	26.18	-3.15833	4.15475e-10	+
DHX16_HUMAN	O60231	DHX16	Pre-mRNA-splicing factor ATP-dependent RNA helicase DHX16	24.58	24.66	24.66	24.79	24.73	24.62	NaN	NaN	NaN	NaN	NaN	NaN	NaN	1
DHX30_HUMAN	Q7L2E3	DHX30	ATP-dependent RNA helicase DHX30	24.14	24.22	24.31	NaN	23.8	23.67	NaN	NaN	NaN	NaN	NaN	NaN	NaN	1
DHX9_HUMAN	Q08211	DHX9	ATP-dependent RNA helicase A	31.15	30.94	31	30.81	30.81	30.93	26.24	26.71	26.87	26.04	26.52	26.23	-4.505	2.00769e-11	+
DIAP1_HUMAN	O60610	DIAPH1	Protein diaphanous homolog 1	27.43	27.5	27.51	27.44	27.38	27.44	27.79	27.91	27.79	27.56	27.7	27.66	0.285	0.000332609	+
DIDO1_HUMAN	Q9BTC0	DIDO1	Death-inducer obliterator 1	25.5	25.95	25.68	25.32	25.36	25.38	NaN	NaN	NaN	NaN	NaN	NaN	NaN	1
DIM1_HUMAN	Q9UNQ2	DIMT1	Probable dimethyladenosine transferase	23.37	23.51	23.39	23.4	22.85	22.94	NaN	NaN	NaN	NaN	NaN	NaN	NaN	1
DIP2A_HUMAN	Q14689	DIP2A	Disco-interacting protein 2 homolog A	23.09	NaN	NaN	NaN	NaN	NaN	27.31	27.7	27.91	27.81	27.93	27.69	4.635	1
DIP2B_HUMAN	Q9P265	DIP2B	Disco-interacting protein 2 homolog B	24.18	NaN	NaN	NaN	NaN	NaN	30.28	29.77	29.71	29.95	29.85	30.51	5.83167	1
DIP2C_HUMAN	Q9Y2E4	DIP2C	Disco-interacting protein 2 homolog C	22.4	NaN	NaN	NaN	NaN	NaN	26.44	26.57	26.98	27.28	27.27	27.01	4.525	1
RRP44_HUMAN	Q9Y2L1	DIS3	Exosome complex exonuclease RRP44	26.73	26.68	26.9	26.76	26.58	26.51	NaN	NaN	NaN	NaN	NaN	NaN	NaN	1
DKC1_HUMAN	O60832	DKC1	H/ACA ribonucleoprotein complex subunit DKC1	27.36	27.09	27.27	27.2	27.06	27.53	22.95	NaN	NaN	NaN	NaN	NaN	-4.30167	1
ODP2_HUMAN	P10515	DLAT	Dihydrolipoyllysine-residue acetyltransferase component of pyruvate dehydrogenase complex, mitochondrial	28.31	28.26	28.24	28.22	28.25	28.11	NaN	NaN	NaN	NaN	NaN	NaN	NaN	1
DLDH_HUMAN	P09622	DLD	Dihydrolipoyl dehydrogenase, mitochondrial	28.23	28.19	27.88	28.03	27.87	27.85	25.31	NaN	NaN	NaN	NaN	NaN	-2.69833	1
DLG1_HUMAN	Q12959	DLG1	Disks large homolog 1 (Synapse-associated protein 97) (SAP-97) (SAP97) (hDlg)	27.77	26.96	27.02	26.93	27.08	27.25	29.1	28.95	28.94	29.44	29.76	29.4	2.09667	4.94353e-07	+
DLG3_HUMAN	Q92796	DLG3	Disks large homolog 3	25.59	24.96	25.64	25.46	25.31	25.45	27.02	27.3	26.99	26.82	26.91	26.62	1.54167	5.09703e-07	+
ODO2_HUMAN	P36957	DLST	Dihydrolipoyllysine-residue succinyltransferase component of 2-oxoglutarate dehydrogenase complex, mitochondrial	27.71	27.71	27.64	27.81	27.64	27.55	NaN	NaN	NaN	NaN	NaN	NaN	NaN	1
DNJA1_HUMAN	P31689	DNAJA1	DnaJ homolog subfamily A member 1	26.87	26.65	26.72	26.57	26.3	26.62	27.88	27.48	27.45	28.67	28.72	28.19	1.44333	0.000134444	+
DNJA2_HUMAN	O60884	DNAJA2	DnaJ homolog subfamily A member 2	25.83	NaN	NaN	NaN	25.62	25.58	25.19	26.73	27.93	27.18	26.61	26.8	1.06333	0.0891742
DNJA3_HUMAN	Q96EY1	DNAJA3	DnaJ homolog subfamily A member 3, mitochondrial	24.84	24.83	25.02	24.85	24.64	24.72	NaN	NaN	NaN	NaN	NaN	NaN	NaN	1
DNJB1_HUMAN	P25685	DNAJB1	DnaJ homolog subfamily B member 1	25.6	25.68	25.28	25.78	25.84	25.84	25.28	25.23	26.24	25.92	25.68	25.58	-0.0150003	0.935061
DJB11_HUMAN	Q9UBS4	DNAJB11	DnaJ homolog subfamily B member 11	28.43	28.02	28.32	28.23	28.26	28.42	23.88	NaN	NaN	23.62	24.32	25.07	-4.0575	3.04615e-07	+
DNJB2_HUMAN	P25686	DNAJB2	DnaJ homolog subfamily B member 2	NaN	NaN	NaN	NaN	NaN	NaN	NaN	24.97	25	25	24.69	24.95	NaN	1
DJC10_HUMAN	Q8IXB1	DNAJC10	DnaJ homolog subfamily C member 10	25.69	25.76	25.67	25.61	25.54	25.58	NaN	NaN	NaN	NaN	NaN	NaN	NaN	1
DJC11_HUMAN	Q9NVH1	DNAJC11	DnaJ homolog subfamily C member 11	24.73	24.6	24.53	24.74	24.36	24.55	NaN	NaN	NaN	NaN	NaN	NaN	NaN	1
DJC13_HUMAN	O75165	DNAJC13	DnaJ homolog subfamily C member 13	24.44	24.45	24.66	24.29	24.52	24.68	25.07	NaN	24.93	NaN	24.47	24.43	0.218333	0.178791
DNJC3_HUMAN	Q13217	DNAJC3	DnaJ homolog subfamily C member 3	26.39	26.79	26.58	26.53	26.25	26.73	25.26	NaN	NaN	NaN	NaN	NaN	-1.285	1
DNJC5_HUMAN	Q9H3Z4	DNAJC5	DnaJ homolog subfamily C member 5	26.13	26.65	25.9	26.14	NaN	25.08	27.49	27.3	28.07	27.8	27.96	28.3	1.84	0.000119957	+
DNJC7_HUMAN	Q99615	DNAJC7	DnaJ homolog subfamily C member 7	25.21	24.91	25.07	25.07	24.46	24.72	24.99	24.28	NaN	24.79	24.79	24.69	-0.198666	0.255269
DNJC8_HUMAN	O75937	DNAJC8	DnaJ homolog subfamily C member 8	26.98	26.66	26.98	26.63	26.55	26.61	26.38	25.42	25.5	25.1	25.4	NaN	-1.175	0.000379078	+
DNJC9_HUMAN	Q8WXX5	DNAJC9	DnaJ homolog subfamily C member 9	25.4	25.48	25.17	25.52	25.35	25.42	24.71	24.97	24.86	24.18	23.99	23.22	-1.06833	0.00308559	+
DNSL1_HUMAN	P49184	DNASE1L1	Deoxyribonuclease-1-like 1	NaN	NaN	NaN	NaN	NaN	NaN	25.07	24.69	24.67	25.56	24.96	25.18	NaN	1
DNS2A_HUMAN	O00115	DNASE2	Deoxyribonuclease-2-alpha	25.03	24.49	24.74	24.07	24.44	NaN	NaN	NaN	NaN	NaN	NaN	NaN	NaN	1
DNM1L_HUMAN	O00429	DNM1L	Dynamin-1-like protein	27.07	26.9	27.11	27	27.02	26.73	26.37	27	26.46	26.3	26.17	26.34	-0.531667	0.00232188	+
DYN2_HUMAN	P50570	DNM2	Dynamin-2	27.85	27.82	28.04	27.97	28.16	27.92	28.78	28.41	28.5	28.33	28.19	28.45	0.483334	0.00049739	+
DNMT1_HUMAN	P26358	DNMT1	DNA (cytosine-5)-methyltransferase 1	27.36	27.06	27.24	27.12	27.15	27.22	NaN	NaN	NaN	NaN	NaN	NaN	NaN	1
DNPEP_HUMAN	Q9ULA0	DNPEP	Aspartyl aminopeptidase	24.16	NaN	NaN	NaN	24.85	NaN	24.66	25.26	25.42	24.87	25.28	25.21	0.611667	0.0639595
DNPH1_HUMAN	O43598	DNPH1	2'-deoxynucleoside 5'-phosphate N-hydrolase 1	NaN	NaN	NaN	25.56	NaN	NaN	25.36	25.28	25.73	26.41	26.15	NaN	0.226001	1
TDIF2_HUMAN	Q5QJE6	DNTTIP2	Deoxynucleotidyltransferase terminal-interacting protein 2	24.67	NaN	24.5	23.97	23.78	24.25	NaN	NaN	NaN	NaN	NaN	NaN	NaN	1
DOCK1_HUMAN	Q14185	DOCK1	Dedicator of cytokinesis protein 1	23.2	NaN	NaN	NaN	NaN	NaN	24.97	24.56	24.97	25.03	25.19	24.91	1.73833	1
DOCK7_HUMAN	Q96N67	DOCK7	Dedicator of cytokinesis protein 7	26.65	NaN	26.76	NaN	26.51	NaN	27.21	26.81	27.18	26.88	26.72	26.52	0.246666	0.183028
A0A088AWN3_HUMAN	A0A088AWN3	DOCK9	Dedicator of cytokinesis protein 9	NaN	NaN	NaN	NaN	NaN	NaN	27.52	27.22	26.75	27.18	27.34	27.21	NaN	1
DOP2_HUMAN	Q9Y3R5	DOP1B	Protein dopey-2	NaN	NaN	NaN	NaN	NaN	NaN	25.61	25.83	25.7	25.53	25.25	25.49	NaN	1
DPM1_HUMAN	O60762	DPM1	Dolichol-phosphate mannosyltransferase subunit 1	25.87	25.96	25.99	25.88	25.74	25.61	NaN	NaN	NaN	NaN	NaN	NaN	NaN	1
DPP3_HUMAN	Q9NY33	DPP3	Dipeptidyl peptidase 3	26.83	26.77	26.83	26.76	26.8	26.67	27.85	27.56	27.87	27.42	27.16	27.32	0.753333	8.99132e-05	+
DPP2_HUMAN	Q9UHL4	DPP7	Dipeptidyl peptidase 2	25.14	25.21	25.12	25.59	25.55	25.44	24.66	NaN	24.92	24	24.57	24.34	-0.843667	0.000759098	+
DPP9_HUMAN	Q86TI2	DPP9	Dipeptidyl peptidase 9	24.13	24.9	NaN	25.07	NaN	NaN	25.71	25.46	25.58	24.95	24.63	24.65	0.463333	0.219865
DPYL2_HUMAN	Q16555	DPYSL2	Dihydropyrimidinase-related protein 2 (DRP-2)	27.57	27.33	27.53	27.7	27.82	27.68	28.41	28.74	28.42	28.69	28.5	28.9	1.005	2.65039e-06	+
DRG1_HUMAN	Q9Y295	DRG1	Developmentally-regulated GTP-binding protein 1	25.95	25.9	25.95	25.83	26.01	25.83	23.93	25.5	25.84	25.15	24.99	25.18	-0.813334	0.0121061	+
DRG2_HUMAN	P55039	DRG2	Developmentally-regulated GTP-binding protein 2	24.22	23.83	23.87	NaN	23.68	24.11	24.29	NaN	NaN	NaN	NaN	NaN	0.348001	1
DSG2_HUMAN	Q14126	DSG2	Desmoglein-2	29.32	29.42	29.32	29.23	28.94	29.06	28.07	28.11	27.96	28.63	28.79	28.81	-0.82	0.000875933	+
DESP_HUMAN	P15924	DSP	Desmoplakin	30.25	30.2	30.23	30.7	30.32	30.27	29.93	29.83	29.77	29.46	29.53	29.21	-0.706667	0.000360135	+
DEST_HUMAN	P60981	DSTN	Destrin	27.64	NaN	26.2	NaN	NaN	NaN	29	28.73	28.59	28.86	28.47	28.76	1.815	0.00260205	+
DTNB_HUMAN	O60941	DTNB	Dystrobrevin beta	NaN	NaN	NaN	NaN	NaN	NaN	25.68	25.27	25.37	25.48	25.36	24.95	NaN	1
KTHY_HUMAN	P23919	DTYMK	Thymidylate kinase	27.39	26.9	27.4	27.25	27.58	27.44	26.47	26.82	27.09	26.57	26.61	26.32	-0.68	0.000930861	+
DUS3_HUMAN	P51452	DUSP3	Dual specificity protein phosphatase 3	23.97	NaN	NaN	24.54	NaN	NaN	24.87	25.11	25.07	24.63	24.41	24.36	0.486667	0.12944
DUT_HUMAN	P33316	DUT	Deoxyuridine 5'-triphosphate nucleotidohydrolase, mitochondrial	27.35	26.78	27.34	27.12	27.1	27.32	24.79	24.6	24.57	24.21	23.21	24.43	-2.86667	4.30281e-07	+
DYHC1_HUMAN	Q14204	DYNC1H1	Cytoplasmic dynein 1 heavy chain 1	30.12	30.02	30.13	30.12	30.16	30.06	30.43	30.42	30.52	29.91	30.11	30.22	0.166667	0.116106
DC1I2_HUMAN	Q13409	DYNC1I2	Cytoplasmic dynein 1 intermediate chain 2	25.78	26.02	25.32	25.99	26.55	26.21	26.84	26.54	26.46	25.72	25.6	25.62	0.151667	0.599393
DC1L2_HUMAN	O43237	DYNC1LI2	Cytoplasmic dynein 1 light intermediate chain 2	25.25	25.21	NaN	24.79	NaN	NaN	24.64	24.63	24.62	NaN	24.22	24.16	-0.629334	0.0128606	+
DYL1_HUMAN	P63167	DYNLL1	Dynein light chain 1, cytoplasmic	26.78	NaN	26.08	26.66	26.25	26.49	24.47	25.09	25.6	25.07	25.27	NaN	-1.352	0.000315765	+
DYL2_HUMAN	Q96FJ2	DYNLL2	Dynein light chain 2, cytoplasmic	24.16	23.23	23.64	24.29	24.14	24.38	NaN	24.3	23.99	23.58	23.79	23.99	-0.0433331	0.853604
EBP2_HUMAN	Q99848	EBNA1BP2	Probable rRNA-processing protein EBP2	26.35	26.36	26.35	25.81	25.7	25.54	NaN	NaN	NaN	NaN	NaN	NaN	NaN	1
EBP_HUMAN	Q15125	EBP	3-beta-hydroxysteroid-Delta(8),Delta(7)-isomerase	27.07	26.64	26.94	26.96	26.64	NaN	NaN	NaN	NaN	NaN	NaN	NaN	NaN	1
ECE1_HUMAN	P42892	ECE1	Endothelin-converting enzyme 1	23.47	NaN	23.45	NaN	NaN	NaN	27.03	25.93	26.9	26.53	26.18	26.79	3.1	7.15994e-05	+
ECH1_HUMAN	Q13011	ECH1	Delta(3,5)-Delta(2,4)-dienoyl-CoA isomerase, mitochondrial	28.45	27.97	27.73	27.77	28.34	28.32	23.25	23.67	NaN	NaN	NaN	NaN	-4.63667	1.72912e-06	+
ECHM_HUMAN	P30084	ECHS1	Enoyl-CoA hydratase, mitochondrial	30.01	29.72	29.38	29.6	29.52	29.93	23.73	NaN	23.29	NaN	23.31	NaN	-6.25	3.19081e-09	+
ECI1_HUMAN	P42126	ECI1	Enoyl-CoA delta isomerase 1, mitochondrial	27.52	26.63	27.39	27.08	27.42	27.46	24.57	25.34	24.87	24.88	25.37	24.6	-2.31167	3.91096e-07	+
ECI2_HUMAN	O75521	ECI2	Enoyl-CoA delta isomerase 2, mitochondrial	27.64	27.78	27.53	27.57	27.72	27.52	NaN	NaN	NaN	NaN	NaN	NaN	NaN	1
ECM29_HUMAN	Q5VYK3	ECPAS	Proteasome adapter and scaffold protein ECM29	24.58	24.86	24.62	24.51	24.65	24.53	24.33	24.89	24.79	23.87	24.02	23.89	-0.326667	0.11892
EDC3_HUMAN	Q96F86	EDC3	Enhancer of mRNA-decapping protein 3	23.38	23.18	23.23	23.33	23.5	23.56	NaN	NaN	NaN	NaN	NaN	NaN	NaN	1
EDC4_HUMAN	Q6P2E9	EDC4	Enhancer of mRNA-decapping protein 4	25.75	25.96	25.95	26.12	26.05	25.9	25.56	NaN	NaN	NaN	NaN	NaN	-0.395	1
EDF1_HUMAN	O60869	EDF1	Endothelial differentiation-related factor 1	24.98	24.86	25.14	24.98	25.03	24.99	23.7	23.89	23.91	NaN	NaN	23.59	-1.22417	2.31919e-07	+
EEA1_HUMAN	Q15075	EEA1	Early endosome antigen 1	28.27	28.12	28.32	28.23	28.33	28.33	29.34	29.21	29.18	28.71	28.53	28.86	0.705	0.0003856	+
EF1A1_HUMAN	P68104	EEF1A1	Elongation factor 1-alpha 1	32.74	32.77	32.75	32.82	32.62	32.75	32.78	32.15	32.67	32.32	32.61	32.69	-0.205001	0.0768928
EF1B_HUMAN	P24534	EEF1B2	Elongation factor 1-beta	27.93	27.71	28.14	28.09	27.87	28.12	26.97	27.25	26.17	26.15	26.32	26.62	-1.39667	3.38097e-05	+
EF1D_HUMAN	P29692	EEF1D	Elongation factor 1-delta	29.49	29.47	29.59	29.4	29.41	29.38	28.54	28.57	28.27	28.17	27.87	27.82	-1.25	3.07076e-06	+
MCA3_HUMAN	O43324	EEF1E1	Eukaryotic translation elongation factor 1 epsilon-1	26.17	25.96	26.1	25.74	25.72	26.3	24.85	NaN	NaN	24.54	24.35	24.34	-1.47833	1.07501e-05	+
EF1G_HUMAN	P26641	EEF1G	Elongation factor 1-gamma	30.58	30.17	30.54	30.28	30.34	30.15	29.62	30.18	30.13	29.62	29.7	29.9	-0.485	0.00337846	+
EF2_HUMAN	P13639	EEF2	Elongation factor 2	32.47	32.1	32.22	32.3	32.39	32.17	32.61	32.48	32.57	32.41	32.6	32.35	0.228333	0.00978778	+
EFHD2_HUMAN	Q96C19	EFHD2	EF-hand domain-containing protein D2	26.92	26.93	27.08	27.2	27.11	26.94	27.48	27.24	27.57	27.31	27.41	27.69	0.419999	0.000487683	+
EFR3A_HUMAN	Q14156	EFR3A	Protein EFR3 homolog A	23.29	NaN	NaN	NaN	NaN	NaN	26.82	26.85	26.74	26.94	26.76	26.69	3.51	1
U5S1_HUMAN	Q15029	EFTUD2	116 kDa U5 small nuclear ribonucleoprotein component	29.53	29.33	29.34	28.89	28.85	29.51	25.71	25.11	NaN	24.47	23.62	NaN	-4.51417	2.58572e-06	+
EGFR_HUMAN	P00533	EGFR	Epidermal growth factor receptor	25.31	24.66	NaN	NaN	23.46	24.94	28.67	28.53	28.12	29.5	29.08	29.17	4.2525	6.02278e-06	+
EGLN1_HUMAN	Q9GZT9	EGLN1	Egl nine homolog 1	NaN	NaN	NaN	NaN	NaN	24.71	25.54	NaN	25.49	24.64	24.33	24.73	0.236001	1
EH1L1_HUMAN	Q8N3D4	EHBP1L1	EH domain-binding protein 1-like protein 1	NaN	NaN	NaN	NaN	NaN	NaN	24.76	24.31	24.54	23.9	24.58	24.23	NaN	1
EHD1_HUMAN	Q9H4M9	EHD1	EH domain-containing protein 1	26.75	26.82	25.84	24.96	26.32	26.11	30.05	30.28	30.13	30.63	30.44	30.78	4.25167	6.66138e-08	+
EHD4_HUMAN	Q9H223	EHD4	EH domain-containing protein 4	26.57	26.23	26.24	26.36	26.15	25.91	28.86	29.11	29	29.21	29.2	29.3	2.87	1.70877e-10	+
IF1AX_HUMAN	P47813	EIF1AX	Eukaryotic translation initiation factor 1A, X-chromosomal	26.86	26.34	26.66	26.62	26.81	26.64	26.57	26.13	26	25.96	25.36	25.45	-0.743333	0.00375095	+
EIF1B_HUMAN	O60739	EIF1B	Eukaryotic translation initiation factor 1b	24.98	NaN	24.93	24.95	24.94	24.97	24.92	24.51	24.41	NaN	24.23	NaN	-0.4365	0.0116091	+
EIF2A_HUMAN	Q9BY44	EIF2A	Eukaryotic translation initiation factor 2A	26.7	26.43	26.88	27.07	26.79	26.78	25.53	26.56	26.14	NaN	NaN	NaN	-0.698334	0.0199877	+
E2AK2_HUMAN	P19525	EIF2AK2	Interferon-induced, double-stranded RNA-activated protein kinase	25.41	25.31	25.33	25.71	25.79	25.63	NaN	NaN	NaN	23.05	NaN	23.14	-2.435	4.25198e-06	+
EI2BA_HUMAN	Q14232	EIF2B1	Translation initiation factor eIF-2B subunit alpha	25.32	24.62	25.04	25.32	25.39	25.19	24.73	25.01	25.17	25.52	25.7	25.02	0.0450001	0.814966
EI2BG_HUMAN	Q9NR50	EIF2B3	Translation initiation factor eIF-2B subunit gamma	22.5	22.65	22.71	22.59	22.58	22.28	NaN	NaN	NaN	NaN	NaN	NaN	NaN	1
EI2BD_HUMAN	Q9UI10	EIF2B4	Translation initiation factor eIF-2B subunit delta	23.81	23.67	23.88	NaN	23.78	23.71	NaN	NaN	NaN	NaN	NaN	NaN	NaN	1
IF2A_HUMAN	P05198	EIF2S1	Eukaryotic translation initiation factor 2 subunit 1	28.84	28.84	28.78	28.72	28.68	28.84	28.55	28.57	28.7	28.15	27.94	28.25	-0.423333	0.00626749	+
IF2B_HUMAN	P20042	EIF2S2	Eukaryotic translation initiation factor 2 subunit 2	26.55	26.4	26.42	26.41	26.36	26.38	25.85	25.98	26.09	25.06	25.68	25.75	-0.685	0.00106264	+
IF2G_HUMAN	P41091	EIF2S3	Eukaryotic translation initiation factor 2 subunit 3	28.59	28.49	28.63	28.44	28.44	28.41	28.52	28.37	28.32	27.95	27.91	28.05	-0.313333	0.0162758	+
EIF3A_HUMAN	Q14152	EIF3A	Eukaryotic translation initiation factor 3 subunit A	28.92	28.88	28.97	28.71	28.75	28.73	28.21	28.43	28.38	27.94	27.97	28.01	-0.67	4.76964e-05	+
EIF3B_HUMAN	P55884	EIF3B	Eukaryotic translation initiation factor 3 subunit B	28.2	28.15	28.05	27.92	28.01	28.08	27.95	27.91	27.63	27.26	27.31	27.45	-0.483333	0.00359611	+
EIF3C_HUMAN	Q99613	EIF3C	Eukaryotic translation initiation factor 3 subunit C	28.14	27.98	28.13	27.79	27.83	27.71	28.06	27.83	27.82	27.39	27.37	27.35	-0.293333	0.0702834
EIF3D_HUMAN	O15371	EIF3D	Eukaryotic translation initiation factor 3 subunit D	27.39	27.1	27.21	26.98	27.14	27.16	26.26	25.09	26.47	26.01	25.73	26.12	-1.21667	0.000152441	+
EIF3E_HUMAN	P60228	EIF3E	Eukaryotic translation initiation factor 3 subunit E	27.54	27.39	27.66	27.26	27.42	27.29	27.16	27.22	27.26	26.86	27.09	27	-0.328334	0.00360554	+
EIF3F_HUMAN	O00303	EIF3F	Eukaryotic translation initiation factor 3 subunit F	25.09	24.37	25.14	25	25.22	24.73	25.15	25.5	25.63	24.28	24.92	24.92	0.141667	0.563413
EIF3G_HUMAN	O75821	EIF3G	Eukaryotic translation initiation factor 3 subunit G	25.9	25.52	25.71	NaN	25.49	25.72	24.72	NaN	NaN	NaN	NaN	23.98	-1.318	0.00237063	+
EIF3H_HUMAN	O15372	EIF3H	Eukaryotic translation initiation factor 3 subunit H	26.16	26.18	26.16	25.9	25.89	25.77	25.85	25.85	NaN	25.4	25.55	25.49	-0.382	0.00958578	+
EIF3I_HUMAN	Q13347	EIF3I	Eukaryotic translation initiation factor 3 subunit I	27.68	27.34	27.77	27.43	27.45	27.56	27.67	27.41	27.49	26.66	26.76	27.14	-0.35	0.0802412
EIF3J_HUMAN	O75822	EIF3J	Eukaryotic translation initiation factor 3 subunit J	25.9	25.57	25.79	25.68	25.52	25.85	25.64	24.88	24.85	24.49	24.54	24.71	-0.866667	0.000752153	+
EIF3L_HUMAN	Q9Y262	EIF3L	Eukaryotic translation initiation factor 3 subunit L	27.75	27.92	28.04	27.55	27.67	27.47	27.6	27.5	27.66	27.39	27.34	27.43	-0.246667	0.0364418	+
EIF3M_HUMAN	Q7L2H7	EIF3M	Eukaryotic translation initiation factor 3 subunit M	24.64	24.49	24.59	24.58	24.3	24.19	NaN	23.89	23.93	23.78	23.93	24.14	-0.531	0.000393831	+
IF4A1_HUMAN	P60842	EIF4A1	Eukaryotic initiation factor 4A-I	31.2	31.16	31.2	30.88	30.83	30.87	29.95	29.76	29.62	29.6	29.46	29.46	-1.38167	1.38969e-07	+
IF4A2_HUMAN	Q14240	EIF4A2	Eukaryotic initiation factor 4A-II	26.93	26.94	27.23	26.97	26.94	26.79	27.39	27.22	27.26	26.56	26.82	26.95	0.0666663	0.645632
IF4A3_HUMAN	P38919	EIF4A3	Eukaryotic initiation factor 4A-III	30.6	30.58	30.52	30.39	30.41	30.56	28.16	27.69	27.76	27.21	27.14	27.19	-2.985	8.44804e-09	+
IF4B_HUMAN	P23588	EIF4B	Eukaryotic translation initiation factor 4B	27.62	27.6	27.61	27.4	27.6	27.59	26.65	26.69	27.2	26.65	26.45	26.53	-0.875	1.53811e-05	+
IF4E_HUMAN	P06730	EIF4E	Eukaryotic translation initiation factor 4E	27.76	27.89	27.84	28.06	28.04	27.47	28.26	27.84	27.98	28.04	27.66	27.81	0.0883334	0.4887
IF4G1_HUMAN	Q04637	EIF4G1	Eukaryotic translation initiation factor 4 gamma 1	28.81	28.72	28.88	28.23	28.42	28.46	27.33	27.37	27.67	26.73	26.62	26.93	-1.47833	2.10607e-05	+
IF4G2_HUMAN	P78344	EIF4G2	Eukaryotic translation initiation factor 4 gamma 2	26.53	26.78	26.9	26.71	26.71	26.92	24.47	NaN	25.27	24.41	24.94	25.1	-1.92033	1.12853e-06	+
IF4H_HUMAN	Q15056	EIF4H	Eukaryotic translation initiation factor 4H	28.32	28.32	28.4	28.21	28.39	28.19	27.34	26.59	26.82	26.92	26.51	26.86	-1.465	3.603e-07	+
IF5_HUMAN	P55010	EIF5	Eukaryotic translation initiation factor 5	25.98	NaN	25.77	25.84	25.85	26	24.74	NaN	NaN	25.34	25.34	25.57	-0.6405	0.00582124	+
IF5A1_HUMAN	P63241	EIF5A	Eukaryotic translation initiation factor 5A-1	29.45	28.67	29.12	28.97	29.34	29.09	27.68	27.57	27.59	28.13	28.55	28.45	-1.11167	0.000388459	+
IF2P_HUMAN	O60841	EIF5B	Eukaryotic translation initiation factor 5B	24.8	24.72	25.07	24.71	24.78	24.84	24.81	24.44	24.71	NaN	24.19	23.9	-0.41	0.0324212	+
IF6_HUMAN	P56537	EIF6	Eukaryotic translation initiation factor 6	27.5	27.09	27.17	26.86	27.14	26.96	25.86	25.67	26.3	26.22	26.18	26.17	-1.05333	1.42076e-05	+
RNZ2_HUMAN	Q9BQ52	ELAC2	Zinc phosphodiesterase ELAC protein 2	26.11	25.44	25.76	25.75	25.92	25.73	24.03	NaN	NaN	NaN	NaN	NaN	-1.755	1
ELAV1_HUMAN	Q15717	ELAVL1	ELAV-like protein 1	30.39	30.06	30.1	30.19	30.02	30.1	27.13	26.01	25.34	25.69	26.26	26.67	-3.96	4.58586e-08	+
ELMD2_HUMAN	Q8IZ81	ELMOD2	ELMO domain-containing protein 2	24.63	24.71	24.01	24.63	24.56	24.45	NaN	NaN	NaN	NaN	NaN	NaN	NaN	1
EMC1_HUMAN	Q8N766	EMC1	ER membrane protein complex subunit 1	26.12	25.95	25.95	25.58	25.62	25.71	NaN	NaN	NaN	NaN	NaN	NaN	NaN	1
EMC2_HUMAN	Q15006	EMC2	ER membrane protein complex subunit 2	26.18	26.19	25.94	25.94	25.77	25.81	NaN	NaN	NaN	NaN	NaN	NaN	NaN	1
EMC7_HUMAN	Q9NPA0	EMC7	ER membrane protein complex subunit 7	25.08	24.23	24.9	24.86	NaN	24.59	NaN	NaN	NaN	NaN	NaN	NaN	NaN	1
EMC8_HUMAN	O43402	EMC8	ER membrane protein complex subunit 8	24.74	24.86	24.61	25	24.51	24.72	NaN	NaN	NaN	NaN	NaN	NaN	NaN	1
EMD_HUMAN	P50402	EMD	Emerin	27.08	27.22	26.72	27.24	26.97	27.15	NaN	NaN	NaN	NaN	NaN	NaN	NaN	1
NEP1_HUMAN	Q92979	EMG1	Ribosomal RNA small subunit methyltransferase NEP1	25.49	24.9	24.84	NaN	24.94	25.31	NaN	NaN	NaN	NaN	NaN	NaN	NaN	1
EMAL2_HUMAN	O95834	EML2	Echinoderm microtubule-associated protein-like 2	24.43	NaN	NaN	NaN	NaN	24.98	27.66	27.6	27.64	27.28	27.47	27.5	2.82	2.78895e-06	+
ENAH_HUMAN	Q8N8S7	ENAH	Protein enabled homolog	25.08	25.24	25.4	25.16	NaN	25.04	25.83	26.01	NaN	25.68	25.45	NaN	0.5585	0.00315577	+
ENDD1_HUMAN	O94919	ENDOD1	Endonuclease domain-containing 1 protein	23.32	NaN	NaN	NaN	23.91	23.66	24.35	24.43	24.35	23.76	24.24	23.75	0.516667	0.048126	+
ENOA_HUMAN	P06733	ENO1	Alpha-enolase	33.45	33.43	33.26	33.6	33.67	33.49	34.76	34.51	34.52	34.36	34.2	34.52	0.995	1.1655e-06	+
ENOG_HUMAN	P09104	ENO2	Gamma-enolase	27.53	27.17	27.06	28.43	28.64	28.28	31.1	30.94	30.96	30.62	30.47	31.24	3.03667	1.56641e-06	+
ENOPH_HUMAN	Q9UHY7	ENOPH1	Enolase-phosphatase E1	24.49	NaN	NaN	24.91	24.6	24.69	25.07	24.95	NaN	24.69	24.83	25.03	0.2415	0.0660249
ENPP1_HUMAN	P22413	ENPP1	Ectonucleotide pyrophosphatase/phosphodiesterase family member 1	25.39	23.77	NaN	23.98	24.76	23.9	30.41	30.16	29.87	30.75	30.89	30.82	6.12333	2.02544e-08	+
ENPP3_HUMAN	O14638	ENPP3	Ectonucleotide pyrophosphatase/phosphodiesterase family member 3	NaN	NaN	NaN	NaN	NaN	NaN	28.68	28.81	28.79	29.09	28.64	29.36	NaN	1
ENSA_HUMAN	O43768	ENSA	Alpha-endosulfine	26.33	25.76	25.95	26.15	25.89	26.15	NaN	NaN	NaN	NaN	NaN	NaN	NaN	1
ENTP2_HUMAN	Q9Y5L3	ENTPD2	Ectonucleoside triphosphate diphosphohydrolase 2	24.48	NaN	NaN	NaN	NaN	NaN	26.97	26.58	27.35	27.73	27.98	27.74	2.91167	1
A0A2U3TZH6_HUMAN	A0A2U3TZH6	EPB41	Protein 4.1	27.09	26.99	26.78	NaN	NaN	27.08	27.14	27.12	27.23	26.68	26.65	26.54	-0.0916667	0.59179
E41L1_HUMAN	Q9H4G0	EPB41L1	Band 4.1-like protein 1	24.79	24.65	24.37	24.11	NaN	25.55	25.78	25.81	25.65	25.66	25.92	25.51	1.02767	0.0015425	+
E41L2_HUMAN	O43491	EPB41L2	Band 4.1-like protein 2	29.82	29.75	29.68	29.75	29.81	29.91	30.17	29.87	29.96	30.15	30.16	29.74	0.221667	0.020156	+
E9PHY5_HUMAN	E9PHY5	EPB41L2	Band 4.1-like protein 2	26.61	26.67	NaN	26.95	26.79	NaN	26.96	26.81	26.89	27.22	26.93	26.54	0.136666	0.314792
E41LA_HUMAN	Q9HCS5	EPB41L4A	Band 4.1-like protein 4A	NaN	NaN	NaN	NaN	NaN	NaN	24.61	24.1	24.45	24.07	24.05	23.79	NaN	1
E41L5_HUMAN	Q9HCM4	EPB41L5	Band 4.1-like protein 5	24.45	24.26	NaN	NaN	23.41	24.1	26.28	26.13	26.1	27.44	27.62	27.23	2.745	0.000132334	+
EPCAM_HUMAN	P16422	EPCAM	Epithelial cell adhesion molecule	28.02	26.44	27.73	27.17	27.21	27.46	29.25	28.82	28.46	30.9	30.5	30.03	2.32167	0.00045341	+
EPHA2_HUMAN	P29317	EPHA2	Ephrin type-A receptor 2	23.69	NaN	NaN	NaN	NaN	NaN	28.45	28.28	28.3	28.67	27.88	28.7	4.69	1
EPHB2_HUMAN	P29323	EPHB2	Ephrin type-B receptor 2	23.28	NaN	NaN	NaN	NaN	NaN	25.26	25.19	24.96	25.23	25.3	25.14	1.9	1
EPHB3_HUMAN	P54753	EPHB3	Ephrin type-B receptor 3	NaN	NaN	NaN	NaN	NaN	NaN	26.49	26.21	26.58	26.55	26.09	26.41	NaN	1
EPHB4_HUMAN	P54760	EPHB4	Ephrin type-B receptor 4	22.74	NaN	NaN	NaN	NaN	NaN	25.79	26.06	26.1	26.1	26.22	26.32	3.35833	1
HYEP_HUMAN	P07099	EPHX1	Epoxide hydrolase 1	26.62	26.25	26.17	26.54	26.46	26.71	25.99	24.81	26.13	25.03	25.65	25.64	-0.916667	0.00258507	+
EPN1_HUMAN	Q9Y6I3	EPN1	Epsin-1	NaN	25.22	NaN	NaN	NaN	NaN	26.94	26.43	26.54	26.62	26.06	26.31	1.26333	1
EPN2_HUMAN	O95208	EPN2	Epsin-2	NaN	NaN	NaN	NaN	NaN	NaN	24.32	24.4	24.67	24.39	24.09	24.41	NaN	1
EPIPL_HUMAN	P58107	EPPK1	Epiplakin	27.01	27.15	27.05	26.96	26.47	27.2	24.39	NaN	24.99	24.2	23.33	24.58	-2.67533	4.50314e-06	+
SYEP_HUMAN	P07814	EPRS1	Bifunctional glutamate/proline--tRNA ligase	29.89	29.76	29.87	29.66	29.67	29.65	29.43	29.68	29.46	29.07	29.26	29.13	-0.411667	0.00257828	+
EPS8_HUMAN	Q12929	EPS8	Epidermal growth factor receptor kinase substrate 8	24	NaN	23.67	NaN	24.78	22.6	27.22	26.95	27.39	27.25	27.06	27.37	3.44417	1.39113e-05	+
ES8L2_HUMAN	Q9H6S3	EPS8L2	Epidermal growth factor receptor kinase substrate 8-like protein 2	26.32	25.68	26.19	26.06	26.09	25.87	26.74	26.98	27.09	26.39	26.33	25.99	0.551666	0.0183982	+
ERBB2_HUMAN	P04626	ERBB2	Receptor tyrosine-protein kinase erbB-2	21.83	NaN	25.31	NaN	NaN	24.73	28.15	28.33	28.73	28.49	28.96	28.59	4.585	0.00039607	+
ERBIN_HUMAN	Q96RT1	ERBIN	Erbin	25.08	NaN	24.65	24.66	23.57	NaN	26.29	25	26.41	26.71	26.31	26.59	1.72833	0.00276928	+
RB6I2_HUMAN	Q8IUD2	ERC1	ELKS/Rab6-interacting/CAST family member 1	24.3	24.4	24.11	24.21	23.92	24.48	24.52	24.06	24.18	NaN	24.05	23.55	-0.164667	0.352501
ERGI1_HUMAN	Q969X5	ERGIC1	Endoplasmic reticulum-Golgi intermediate compartment protein 1	25.92	25.68	25.97	25.78	25.6	25.74	NaN	NaN	NaN	NaN	NaN	23.99	-1.79167	1
ERGI2_HUMAN	Q96RQ1	ERGIC2	Endoplasmic reticulum-Golgi intermediate compartment protein 2	24.55	24.5	24.66	24.52	24.36	24.42	NaN	NaN	NaN	NaN	NaN	NaN	NaN	1
ERGI3_HUMAN	Q9Y282	ERGIC3	Endoplasmic reticulum-Golgi intermediate compartment protein 3	25.25	24.93	24.95	25.01	25.12	24.69	NaN	NaN	NaN	NaN	NaN	NaN	NaN	1
ERLN1_HUMAN	O75477	ERLIN1	Erlin-1	25.44	25.38	25.33	25.16	25.38	25.55	24.34	NaN	NaN	NaN	NaN	NaN	-1.03333	1
ERLN2_HUMAN	O94905	ERLIN2	Erlin-2	28.91	28.76	28.93	28.66	28.64	28.72	26.45	26.79	26.75	25.93	26.07	25.77	-2.47667	9.70077e-08	+
ERMP1_HUMAN	Q7Z2K6	ERMP1	Endoplasmic reticulum metallopeptidase 1	27.82	27.5	27.57	27.6	27.67	27.9	23.28	NaN	NaN	23.08	23.52	25.2	-3.90667	8.62109e-06	+
ERO1A_HUMAN	Q96HE7	ERO1A	ERO1-like protein alpha	28.66	28.53	28.58	29.01	29.09	28.94	28.64	28.6	28.59	28.08	28.15	28.64	-0.351667	0.0356351	+
ERP29_HUMAN	P30040	ERP29	Endoplasmic reticulum resident protein 29	29.79	29.79	29.66	29.66	29.67	29.68	27.32	27.03	26.99	26.79	26.69	26.88	-2.75833	4.76772e-11	+
ERP44_HUMAN	Q9BS26	ERP44	Endoplasmic reticulum resident protein 44	27.75	27.27	27.54	27.77	27.97	27.69	24.96	25.93	25.27	NaN	25.84	25.54	-2.157	1.51169e-06	+
ESTD_HUMAN	P10768	ESD	S-formylglutathione hydrolase	27.13	27.29	26.94	26.58	27.18	27.12	27.77	27.31	27.25	27.98	27.88	27.68	0.605	0.00363463	+
ESPN_HUMAN	B1AK53	ESPN	Espin	27.2	27.08	27.33	26.4	26.6	26.44	25.66	24.35	25.65	26.02	25.63	25.09	-1.44167	0.000629753	+
ESRP1_HUMAN	Q6NXG1	ESRP1	Epithelial splicing regulatory protein 1	25.01	24.88	24.97	24.79	NaN	24.77	NaN	NaN	NaN	NaN	NaN	NaN	NaN	1
ESYT1_HUMAN	Q9BSJ8	ESYT1	Extended synaptotagmin-1	30.15	30.08	30.1	29.9	30.01	29.93	28.23	28.25	28.16	28.08	28.13	28	-1.88667	1.18283e-11	+
ESYT2_HUMAN	A0FGR8	ESYT2	Extended synaptotagmin-2	26.11	26.13	25.93	26.05	26.14	26.01	25.48	25.97	25.82	25.44	25.3	25.5	-0.476667	0.0014031	+
ERF1_HUMAN	P62495	ETF1	Eukaryotic peptide chain release factor subunit 1	26.92	26.64	26.75	26.68	26.77	26.79	27.02	26.82	26.91	26.37	26.29	26.47	-0.111667	0.41671
ETFA_HUMAN	P13804	ETFA	Electron transfer flavoprotein subunit alpha, mitochondrial	28.67	28.28	28.26	28.4	28.89	28.3	NaN	25.29	25.31	NaN	NaN	21.89	-4.30333	0.000763604	+
ETFB_HUMAN	P38117	ETFB	Electron transfer flavoprotein subunit beta	28.26	28.29	28.19	27.95	28.2	28.36	24.7	NaN	NaN	NaN	NaN	NaN	-3.50833	1
ETFD_HUMAN	Q16134	ETFDH	Electron transfer flavoprotein-ubiquinone oxidoreductase, mitochondrial	25.74	25.92	25.86	25.68	25.88	25.69	NaN	NaN	NaN	NaN	NaN	NaN	NaN	1
ETHE1_HUMAN	O95571	ETHE1	Persulfide dioxygenase ETHE1, mitochondrial	25.4	25.52	25.04	25.06	25.23	25.45	NaN	NaN	NaN	NaN	NaN	NaN	NaN	1
EVA1A_HUMAN	Q9H8M9	EVA1A	Protein eva-1 homolog A	NaN	NaN	NaN	NaN	NaN	NaN	26.14	25.95	26.06	26.88	NaN	26.43	NaN	1
EWS_HUMAN	Q01844	EWSR1	RNA-binding protein EWS	29.01	28.97	28.83	28.72	28.67	28.9	26.28	26.64	26.75	26.6	26.4	26.3	-2.355	3.21765e-10	+
EXOC1_HUMAN	Q9NV70	EXOC1	Exocyst complex component 1	24.07	24.11	NaN	NaN	NaN	24.23	25.5	NaN	25.26	25.17	25.11	24.82	1.03533	0.000475918	+
EXOC2_HUMAN	Q96KP1	EXOC2	Exocyst complex component 2	24.65	24.2	24.77	24.74	24.58	24.69	25.53	25.94	25.86	25.27	25.57	25.41	0.991667	2.59464e-05	+
EXOC3_HUMAN	O60645	EXOC3	Exocyst complex component 3	24.58	NaN	NaN	NaN	NaN	NaN	25.82	25.9	25.75	25.32	25.16	24.99	0.91	1
EXOC4_HUMAN	Q96A65	EXOC4	Exocyst complex component 4	24.43	NaN	NaN	NaN	24.93	24.67	26.17	26.02	26.18	25.17	25.48	25.17	1.02167	0.0119678	+
EXOC5_HUMAN	O00471	EXOC5	Exocyst complex component 5	24.35	NaN	NaN	NaN	NaN	NaN	25.49	25.68	25.02	25.32	25.19	24.9	0.916666	1
EXOC7_HUMAN	Q9UPT5	EXOC7	Exocyst complex component 7	25.02	NaN	24.04	25.15	NaN	NaN	26.24	25.75	26.05	25.88	25.85	25.9	1.20833	0.0019701	+
EXOSX_HUMAN	Q01780	EXOSC10	Exosome component 10	24.7	24.66	24.47	24.09	24.11	24.41	NaN	NaN	NaN	NaN	NaN	NaN	NaN	1
EXOS2_HUMAN	Q13868	EXOSC2	Exosome complex component RRP4	24.61	24.68	24.42	24.2	24.09	24.36	NaN	NaN	NaN	NaN	NaN	NaN	NaN	1
EXOS6_HUMAN	Q5RKV6	EXOSC6	Exosome complex component MTR3	25.13	25.2	25.18	24.87	24.9	24.9	NaN	NaN	NaN	23.64	NaN	NaN	-1.39	1
EXOS7_HUMAN	Q15024	EXOSC7	Exosome complex component RRP42	24.86	24.66	24.57	24.18	24.47	24.48	NaN	NaN	NaN	NaN	NaN	NaN	NaN	1
EZRI_HUMAN	P15311	EZR	Ezrin	29.93	30.05	30.11	30.1	30.09	29.93	32.37	32.09	32.47	32.47	32.33	32.31	2.305	9.70891e-12	+
JAM1_HUMAN	Q9Y624	F11R	Junctional adhesion molecule A	26.95	26.43	26.76	26.58	26.78	26.64	29.41	29.23	29.07	29.84	29.75	29.62	2.79667	2.81569e-09	+
FABP5_HUMAN	Q01469	FABP5	Fatty acid-binding protein 5	28.96	27.4	28.47	28.98	29.49	29.2	28.2	28.3	28.51	29.26	28.82	28.91	-0.083333	0.813727
FADS1_HUMAN	O60427	FADS1	Acyl-CoA (8-3)-desaturase	25.08	25.1	25.12	24.34	24.77	24.55	NaN	NaN	NaN	NaN	NaN	NaN	NaN	1
FADS2_HUMAN	O95864	FADS2	Acyl-CoA 6-desaturase	27.74	27.65	27.66	27.06	26.86	26.64	NaN	NaN	NaN	NaN	NaN	NaN	NaN	1
FAF2_HUMAN	Q96CS3	FAF2	FAS-associated factor 2	26.86	26.74	26.61	26.6	26.8	26.6	NaN	NaN	NaN	NaN	NaN	NaN	NaN	1
FAHD1_HUMAN	Q6P587	FAHD1	Acylpyruvase FAHD1, mitochondrial	24.17	23.94	24.6	24.74	24.28	23.99	NaN	NaN	NaN	NaN	NaN	21.41	-2.87667	1
FAH2A_HUMAN	Q96GK7	FAHD2A	Fumarylacetoacetate hydrolase domain-containing protein 2A	23.91	23.8	24.02	23.9	23.76	24.13	NaN	NaN	NaN	NaN	24.09	NaN	0.17	1
NXP20_HUMAN	Q8IWE2	FAM114A1	Protein NOXP20	25.49	25.29	25.67	25.81	25.82	25.73	24.88	25.33	25.88	25.03	24.87	25.31	-0.418333	0.0401623	+
F120A_HUMAN	Q9NZB2	FAM120A	Constitutive coactivator of PPAR-gamma-like protein 1	27.56	27.23	27.16	26.75	27.36	28.15	25.52	25.13	NaN	24.85	24.07	25.1	-2.43433	2.14751e-05	+
F162A_HUMAN	Q96A26	FAM162A	Protein FAM162A	28.02	28.05	27.84	28.26	28.31	28.25	NaN	NaN	NaN	NaN	NaN	NaN	NaN	1
F169A_HUMAN	Q9Y6X4	FAM169A	Soluble lamin-associated protein of 75 kDa	24.31	23.98	NaN	24.29	23.86	24.4	NaN	NaN	NaN	NaN	NaN	NaN	NaN	1
F1712_HUMAN	A8MVW0	FAM171A2	Protein FAM171A2	NaN	NaN	NaN	NaN	NaN	NaN	25.99	25.68	NaN	25.58	26.02	24.66	NaN	1
F177A_HUMAN	Q8N128	FAM177A1	Protein FAM177A1	NaN	NaN	NaN	NaN	NaN	NaN	23.75	23.87	NaN	23.73	23.66	23.48	NaN	1
F234A_HUMAN	Q9H0X4	FAM234A	Protein FAM234A	24.07	NaN	NaN	NaN	NaN	23.4	27.42	26.03	24.85	25.79	26.48	25.98	2.35667	0.010936	+
FA50A_HUMAN	Q14320	FAM50A	Protein FAM50A	26.84	26.82	26.58	27	26.75	26.73	NaN	NaN	25.2	24.84	NaN	NaN	-1.76667	1.17422e-05	+
FA83H_HUMAN	Q6ZRV2	FAM83H	Protein FAM83H	24.4	24.72	24.66	NaN	24.51	24.18	NaN	NaN	NaN	NaN	NaN	NaN	NaN	1
FA98A_HUMAN	Q8NCA5	FAM98A	Protein FAM98A	24.96	24.78	24.63	24.79	24.46	24.91	23.76	NaN	NaN	23.98	NaN	23.88	-0.881667	0.00014034	+
FA98B_HUMAN	Q52LJ0	FAM98B	Protein FAM98B	25.65	25.77	25.86	25.77	25.73	25.6	NaN	NaN	NaN	NaN	NaN	NaN	NaN	1
FACR1_HUMAN	Q8WVX9	FAR1	Fatty acyl-CoA reductase 1	27.21	27.22	27.11	26.11	26.32	26.52	NaN	NaN	NaN	NaN	NaN	NaN	NaN	1
FARP1_HUMAN	Q9Y4F1	FARP1	FERM, ARHGEF and pleckstrin domain-containing protein 1	23.53	NaN	NaN	NaN	NaN	NaN	27.17	27.1	27.14	27.72	27.41	27.56	3.82	1
SYFA_HUMAN	Q9Y285	FARSA	Phenylalanine--tRNA ligase alpha subunit	27.13	27.04	27	26.85	27.18	27.04	26.57	26.94	26.07	25.12	25.56	25.89	-1.015	0.00409481	+
SYFB_HUMAN	Q9NSD9	FARSB	Phenylalanine--tRNA ligase beta subunit	27.57	27.46	27.37	27.23	27.38	27.4	26.84	26.64	26.87	26.62	26.41	26.67	-0.726666	4.83068e-06	+
TNR6_HUMAN	P25445	FAS	Tumor necrosis factor receptor superfamily member 6	22.33	25.01	25.08	25.05	NaN	25.23	28	27.46	29.6	29.16	28.98	28.72	4.11333	8.84018e-05	+
FAS_HUMAN	P49327	FASN	Fatty acid synthase	32.6	32.45	32.61	32.35	32.44	32.37	32.57	32.14	32.4	32.41	32.29	32.27	-0.123332	0.133126
FAT2_HUMAN	Q9NYQ8	FAT2	Protocadherin Fat 2	25.41	25.65	25.92	NaN	NaN	24.16	25.57	25.51	26.37	24.94	25.52	24.96	0.193334	0.647568
RS30_HUMAN	P62861	FAU	40S ribosomal protein S30	27.13	26.9	26.88	26.7	26.67	26.91	24.7	NaN	25.81	25.05	25.12	25.43	-1.643	9.53494e-06	+
FBRL_HUMAN	P22087	FBL	rRNA 2'-O-methyltransferase fibrillarin	28.66	28.55	28.42	28.45	28.48	28.24	NaN	NaN	NaN	NaN	NaN	NaN	NaN	1
F16P1_HUMAN	P09467	FBP1	Fructose-1,6-bisphosphatase 1	24.34	25.09	24.83	25.26	25.03	25.3	24.82	25.71	25.26	25.35	25.76	25.76	0.468333	0.0503197
FDFT_HUMAN	P37268	FDFT1	Squalene synthase	27.42	27.37	27.28	26.98	26.93	27.04	NaN	NaN	NaN	NaN	NaN	NaN	NaN	1
FPPS_HUMAN	P14324	FDPS	Farnesyl pyrophosphate synthase	28.68	28.54	28.7	28.79	28.9	28.63	28	28.38	28.62	29.12	28.94	28.82	-0.0600001	0.737447
ADRO_HUMAN	P22570	FDXR	NADPH:adrenodoxin oxidoreductase, mitochondrial	26.2	26.19	26.06	25.96	25.8	26.18	NaN	NaN	NaN	NaN	NaN	NaN	NaN	1
HEMH_HUMAN	P22830	FECH	Ferrochelatase, mitochondrial	26.53	26.46	26.34	26.25	26.16	26.34	NaN	NaN	NaN	NaN	NaN	NaN	NaN	1
FEN1_HUMAN	P39748	FEN1	Flap endonuclease 1	28.25	28.09	28.1	28.41	28.43	28.38	26.94	26.41	NaN	25.56	26.1	25.83	-2.10867	6.52258e-06	+
FERM2_HUMAN	Q96AC1	FERMT2	Fermitin family homolog 2	25.68	24.95	25.69	25.13	25.61	25.17	27.21	27.2	27.04	27.32	27.55	27.68	1.96167	3.18223e-07	+
FGD4_HUMAN	Q96M96	FGD4	FYVE, RhoGEF and PH domain-containing protein 4	25.91	25.76	25.68	25.9	25.91	26.18	26.5	25.61	26.32	26.29	26.11	25.85	0.223334	0.172218
FUMH_HUMAN	P07954	FH	Fumarate hydratase, mitochondrial	28.52	28.61	28.56	28.71	28.55	28.49	26.63	26.47	24.9	25.97	26.08	26.07	-2.55333	1.28758e-06	+
FIBP_HUMAN	O43427	FIBP	Acidic fibroblast growth factor intracellular-binding protein	24.42	22.62	24.32	NaN	24.13	23.65	NaN	NaN	22.69	25.67	25.95	25.63	1.157	0.177366
FIP1_HUMAN	Q6UN15	FIP1L1	Pre-mRNA 3'-end-processing factor FIP1	25.98	26.14	25.81	25.79	25.08	25.64	NaN	NaN	NaN	NaN	NaN	NaN	NaN	1
FKB10_HUMAN	Q96AY3	FKBP10	Peptidyl-prolyl cis-trans isomerase FKBP10	27.12	26.98	26.92	27.09	27.04	26.56	NaN	NaN	NaN	NaN	NaN	NaN	NaN	1
FKB15_HUMAN	Q5T1M5	FKBP15	FK506-binding protein 15	24.12	24.14	24.73	24.61	24.41	24.27	25.34	24.93	24.84	24.08	24.42	24.71	0.34	0.127588
FKB1A_HUMAN	P62942	FKBP1A	Peptidyl-prolyl cis-trans isomerase FKBP1A	27.74	26.59	27.58	27.76	27.89	28.06	28.31	27.85	27.74	27.77	27.72	27.38	0.191667	0.453413
FKBP2_HUMAN	P26885	FKBP2	Peptidyl-prolyl cis-trans isomerase FKBP2	26.83	26.73	26.74	26.92	26.81	26.67	NaN	NaN	NaN	NaN	NaN	NaN	NaN	1
FKBP3_HUMAN	Q00688	FKBP3	Peptidyl-prolyl cis-trans isomerase FKBP3	28.07	27.62	27.91	27.64	27.7	28.11	25.47	26.51	26.57	27.4	27.36	26.89	-1.14167	0.00372407	+
FKBP4_HUMAN	Q02790	FKBP4	Peptidyl-prolyl cis-trans isomerase FKBP4	29.68	29.4	29.57	29.37	29.52	29.48	29.22	29.82	29.42	29.53	29.69	29.79	0.0750001	0.494971
FKBP5_HUMAN	Q13451	FKBP5	Peptidyl-prolyl cis-trans isomerase FKBP5	25.49	24.12	24.02	27.91	28.43	28.37	27.22	27.35	27.27	26.79	26.94	26.81	0.673333	0.452669
FKBP8_HUMAN	Q14318	FKBP8	Peptidyl-prolyl cis-trans isomerase FKBP8	26.44	26.21	26.27	25.73	25.96	26.14	NaN	NaN	NaN	NaN	NaN	NaN	NaN	1
FKBP9_HUMAN	O95302	FKBP9	Peptidyl-prolyl cis-trans isomerase FKBP9	24.81	24.57	24.42	24.66	24.73	24.48	NaN	NaN	NaN	NaN	NaN	NaN	NaN	1
FLII_HUMAN	Q13045	FLII	Protein flightless-1 homolog	25.67	25.56	25.7	25.64	25.74	25.57	25.15	25.57	25.68	25.25	25.33	25.25	-0.275	0.011802	+
Q60FE5_HUMAN	Q60FE5	FLNA	Filamin-A	31.68	31.6	31.63	31.45	31.55	31.52	32.04	32.06	32.09	31.92	31.7	32.03	0.401667	0.000156181	+
FLNB_HUMAN	O75369	FLNB	Filamin-B	29.77	29.75	29.84	29.93	29.95	30.01	31.24	31.34	31.24	30.95	30.74	31.15	1.235	2.4295e-07	+
FLOT1_HUMAN	O75955	FLOT1	Flotillin-1	27.78	27.86	27.7	27.21	26.72	26.17	30.08	30.33	30.4	30.79	30.67	30.31	3.19	8.11929e-07	+
FLOT2_HUMAN	Q14254	FLOT2	Flotillin-2	26.4	26.43	26.38	24.85	25.73	25.72	29.8	29.7	29.46	29.63	29.87	29.68	3.77167	4.77799e-08	+
FLVC1_HUMAN	Q9Y5Y0	FLVCR1	Feline leukemia virus subgroup C receptor-related protein 1	NaN	NaN	NaN	NaN	NaN	NaN	27.39	27.17	27.26	26.84	26.73	26.48	NaN	1
FWCH2_HUMAN	Q96CP2	FLYWCH2	FLYWCH family member 2	23.68	24.05	24.12	24.36	NaN	23.47	NaN	NaN	NaN	NaN	NaN	NaN	NaN	1
FMNL2_HUMAN	Q96PY5	FMNL2	Formin-like protein 2	24.61	NaN	NaN	NaN	NaN	21.77	27.39	27.53	27.02	27.7	27.47	27.16	4.18833	0.000940674	+
FMR1_HUMAN	Q06787	FMR1	Synaptic functional regulator FMR1	25.31	25.24	25.23	25.58	25.23	25.2	24.23	NaN	24.76	NaN	NaN	NaN	-0.803333	0.00272282	+
FN3K_HUMAN	Q9H479	FN3K	Fructosamine-3-kinase	24.57	NaN	24.62	24.63	24.67	24.06	24.79	NaN	NaN	NaN	NaN	24.94	0.355001	0.127129
KT3K_HUMAN	Q9HA64	FN3KRP	Ketosamine-3-kinase	24.63	NaN	NaN	NaN	25.01	24.68	NaN	24.96	24.7	25.78	25.37	25.57	0.502667	0.120017
FBP1L_HUMAN	Q5T0N5	FNBP1L	Formin-binding protein 1-like	25.36	NaN	NaN	NaN	NaN	NaN	25.75	26.01	25.46	25.61	25.24	25.17	0.179999	1
FOLR1_HUMAN	P15328	FOLR1	Folate receptor alpha	23.6	NaN	NaN	NaN	NaN	23.41	31.1	30.68	30.98	30.95	30.87	30.86	7.40167	9.12024e-10	+
FRMD8_HUMAN	Q9BZ67	FRMD8	FERM domain-containing protein 8	NaN	NaN	NaN	NaN	NaN	NaN	25.16	NaN	25.13	25.16	25.35	25.26	NaN	1
FRS2_HUMAN	Q8WU20	FRS2	Fibroblast growth factor receptor substrate 2	NaN	NaN	NaN	NaN	NaN	NaN	24.41	NaN	24.27	24.37	24.22	23.84	NaN	1
FSCN1_HUMAN	Q16658	FSCN1	Fascin	26.85	26.27	26.72	25.85	NaN	26.46	27.93	27.74	27.65	28.26	27.95	28.53	1.58	4.86544e-05	+
FRIH_HUMAN	P02794	FTH1	Ferritin heavy chain	26.07	25.06	25.45	27.17	26.17	27.27	28.65	29.06	28.75	27.76	27.42	28.48	2.155	0.000682429	+
SPB1_HUMAN	Q8IY81	FTSJ3	pre-rRNA 2'-O-ribose RNA methyltransferase FTSJ3	26.15	26.42	26.05	25.01	25.77	25.8	NaN	NaN	NaN	NaN	NaN	NaN	NaN	1
FUBP1_HUMAN	Q96AE4	FUBP1	Far upstream element-binding protein 1	29.07	29	29.24	29.14	29.18	29.01	27.05	26.89	26.98	26.84	26.43	26.38	-2.345	3.48252e-09	+
FUBP3_HUMAN	Q96I24	FUBP3	Far upstream element-binding protein 3	27.03	27.12	27.08	26.81	26.8	27.05	NaN	NaN	NaN	NaN	NaN	NaN	NaN	1
FUCO2_HUMAN	Q9BTY2	FUCA2	Plasma alpha-L-fucosidase	24.18	23.91	23.6	23.6	23.51	23.3	NaN	NaN	NaN	NaN	NaN	NaN	NaN	1
FUS_HUMAN	P35637	FUS	RNA-binding protein FUS	30.31	30.07	30.02	29.88	30.15	30.18	26.44	28.33	26.89	24.91	26.03	26.86	-3.525	1.84354e-05	+
FXR1_HUMAN	P51114	FXR1	Fragile X mental retardation syndrome-related protein 1	27.26	27.88	27.19	27.81	27.81	27.43	NaN	24.88	25.67	25.06	24.38	NaN	-2.56583	1.00438e-05	+
FZD6_HUMAN	O60353	FZD6	Frizzled-6	23.36	NaN	NaN	NaN	NaN	NaN	25.66	25.7	25.81	25.62	25.65	25.42	2.28333	1
G3BP1_HUMAN	Q13283	G3BP1	Ras GTPase-activating protein-binding protein 1	26.81	26.8	26.82	26.55	26.46	26.46	25.66	25.53	NaN	25.01	25.25	24.68	-1.424	2.30138e-05	+
G3BP2_HUMAN	Q9UN86	G3BP2	Ras GTPase-activating protein-binding protein 2	26.45	26.44	26.46	26.12	26.52	26.28	NaN	NaN	NaN	23.94	24.1	23.56	-2.51167	3.70854e-07	+
G6PD_HUMAN	P11413	G6PD	Glucose-6-phosphate 1-dehydrogenase	28.59	28.39	28.52	28.16	28.43	28.47	28.15	28.52	28.69	28.26	28.06	28.2	-0.113333	0.349998
LYAG_HUMAN	P10253	GAA	Lysosomal alpha-glucosidase	25.63	24.79	24.41	25.85	25.75	26.14	25.14	25.22	24.66	24.61	24.55	24.99	-0.566667	0.0880384
GAB1_HUMAN	Q13480	GAB1	GRB2-associated-binding protein 1	NaN	NaN	NaN	NaN	NaN	NaN	26.22	NaN	26	26.03	25.47	25.75	NaN	1
GBRL2_HUMAN	P60520	GABARAPL2	Gamma-aminobutyric acid receptor-associated protein-like 2	24.83	NaN	NaN	NaN	NaN	NaN	26.7	26.51	26.23	25.67	26.13	26.08	1.39	1
GAK_HUMAN	O14976	GAK	Cyclin-G-associated kinase	23.86	23.95	24.2	24.01	23.68	24.11	24.78	NaN	NaN	NaN	NaN	NaN	0.811667	1
GALK1_HUMAN	P51570	GALK1	Galactokinase	24.97	24.92	25.39	25.32	25.38	25.49	25.57	25.91	26	25.83	25.82	25.69	0.558334	0.000714514	+
GALT2_HUMAN	Q10471	GALNT2	Polypeptide N-acetylgalactosaminyltransferase 2	23.12	24.99	24.69	24.88	24.72	24.7	NaN	NaN	NaN	NaN	NaN	NaN	NaN	1
GANAB_HUMAN	Q14697	GANAB	Neutral alpha-glucosidase AB	30.52	30.45	30.46	30.49	30.52	30.76	27.64	28.12	27.75	27.6	27.94	28.07	-2.68	1.46349e-10	+
G3P_HUMAN	P04406	GAPDH	Glyceraldehyde-3-phosphate dehydrogenase	33.15	33.28	33.38	33.74	33.6	33.48	34.66	34.51	34.41	33.7	33.9	34.08	0.771667	0.00140234	+
GAR1_HUMAN	Q9NY12	GAR1	H/ACA ribonucleoprotein complex subunit 1	25.74	25.29	25.48	25.59	25.6	25.47	NaN	NaN	NaN	NaN	NaN	NaN	NaN	1
GARS_HUMAN	P41250	GARS1	Glycine--tRNA ligase	28.24	28.12	28.24	28.12	28.2	28.15	29.59	29.43	29.49	29.03	28.91	28.99	1.06167	5.92371e-06	+
PUR2_HUMAN	P22102	GART	Trifunctional purine biosynthetic protein adenosine-3	27.75	27.76	27.8	27.72	27.69	27.56	26.68	27.03	27.06	27.06	26.93	26.91	-0.768333	5.44632e-07	+
P66A_HUMAN	Q86YP4	GATAD2A	Transcriptional repressor p66-alpha	27.36	27.26	27.27	27	27.2	27.16	NaN	NaN	NaN	NaN	NaN	NaN	NaN	1
P66B_HUMAN	Q8WXI9	GATAD2B	Transcriptional repressor p66-beta	26.1	26.13	26	25.75	25.9	25.95	NaN	NaN	NaN	NaN	NaN	NaN	NaN	1
GLCM_HUMAN	P04062	GBA	Lysosomal acid glucosylceramidase	25.03	25.02	25.08	24.66	24.95	25.21	24.13	NaN	NaN	NaN	24.25	NaN	-0.801667	0.00123576	+
GLGB_HUMAN	Q04446	GBE1	1,4-alpha-glucan-branching enzyme	27.15	26.85	26.8	27.14	26.91	26.88	27.93	27.59	28.05	27.47	27.41	27.73	0.741667	0.000112365	+
GBF1_HUMAN	Q92538	GBF1	Golgi-specific brefeldin A-resistance guanine nucleotide exchange factor 1	24.53	24.82	24.65	24.03	24.78	24.52	24.06	23.86	24.25	NaN	23.79	23.91	-0.581	0.0035629	+
GRAN_HUMAN	P28676	GCA	Grancalcin	24.15	NaN	NaN	NaN	NaN	25.09	25.41	25.94	25.73	26.54	26.18	26.31	1.39833	0.0100715	+
GFRP_HUMAN	P30047	GCHFR	GTP cyclohydrolase 1 feedback regulatory protein	24.27	NaN	24.77	NaN	NaN	25.1	25.64	25.47	25.49	25.58	25.91	25.81	0.936666	0.00169524	+
GSH1_HUMAN	P48506	GCLC	Glutamate--cysteine ligase catalytic subunit	24.07	NaN	23.96	NaN	NaN	NaN	24.6	24.8	NaN	24.39	24.51	24.31	0.507	0.0177282	+
GSH0_HUMAN	P48507	GCLM	Glutamate--cysteine ligase regulatory subunit	24.15	23.69	24.03	23.4	24.14	23.95	NaN	NaN	NaN	NaN	NaN	23.63	-0.263334	1
GCN1_HUMAN	Q92616	GCN1	eIF-2-alpha kinase activator GCN1	28.81	28.82	28.99	28.9	28.82	28.83	27.73	27.73	27.85	27.43	27.34	27.11	-1.33	6.01173e-07	+
GCSH_HUMAN	P23434	GCSH	Glycine cleavage system H protein, mitochondrial	23.67	NaN	23.66	24.22	24.02	23.9	NaN	NaN	NaN	NaN	NaN	NaN	NaN	1
GUAD_HUMAN	Q9Y2T3	GDA	Guanine deaminase	22.55	NaN	NaN	25.43	26.41	26.41	29.43	28.82	29.26	29.74	29.47	30.2	4.28667	0.000484837	+
GDIB_HUMAN	P50395	GDI2	Rab GDP dissociation inhibitor beta	29.89	29.75	29.85	29.79	29.91	29.77	31.43	31.27	31.2	31.06	31.14	31.04	1.36333	1.41004e-09	+
GET3_HUMAN	O43681	GET3	ATPase GET3	26.2	25.99	26.12	26.21	25.77	26.12	24.8	25.8	25.82	24.9	25.03	25.19	-0.811667	0.00194846	+
EFGM_HUMAN	Q96RP9	GFM1	Elongation factor G, mitochondrial	26.78	26.79	26.63	26.5	26.38	26.47	NaN	NaN	NaN	NaN	NaN	NaN	NaN	1
GFPT1_HUMAN	Q06210	GFPT1	Glutamine--fructose-6-phosphate aminotransferase [isomerizing] 1	29.39	29.22	29.27	29.42	29.63	29.36	30.19	29.9	29.93	29.74	29.46	29.73	0.443333	0.00331041	+
GGCT_HUMAN	O75223	GGCT	Gamma-glutamylcyclotransferase	26.28	NaN	26.11	NaN	NaN	26.63	28.3	28.27	28.14	27.72	27.77	28.03	1.69833	2.97632e-05	+
VKGC_HUMAN	P38435	GGCX	Vitamin K-dependent gamma-carboxylase	24.13	24.01	24.18	23.92	23.9	23.8	NaN	NaN	NaN	NaN	NaN	NaN	NaN	1
GGH_HUMAN	Q92820	GGH	Gamma-glutamyl hydrolase	28.67	28.57	28.64	28.58	28.61	28.81	27.48	26.63	27.76	27.48	26.91	27.22	-1.4	1.10575e-05	+
GGT2_HUMAN	P36268	GGT2	Inactive glutathione hydrolase 2	23.26	NaN	NaN	NaN	NaN	NaN	NaN	23.28	23.85	24.05	24.47	23.98	0.666	1
GHITM_HUMAN	Q9H3K2	GHITM	Growth hormone-inducible transmembrane protein	25.48	25.81	25.69	25.65	25.4	25.88	NaN	NaN	NaN	NaN	NaN	NaN	NaN	1
CXA1_HUMAN	P17302	GJA1	Gap junction alpha-1 protein	28.51	28.47	28.51	27.81	27.78	27.98	29.35	28.75	29.1	28.76	29.15	28.5	0.758334	0.00299608	+
CXB2_HUMAN	P29033	GJB2	Gap junction beta-2 protein	NaN	NaN	NaN	NaN	NaN	NaN	28.13	28.2	27.84	26.49	26.81	27.49	NaN	1
AGAL_HUMAN	P06280	GLA	Alpha-galactosidase A	24.6	24.6	24.33	24.36	24.33	24.3	NaN	NaN	NaN	NaN	NaN	NaN	NaN	1
BGAL_HUMAN	P16278	GLB1	Beta-galactosidase	26.2	26.11	25.79	25.29	25.52	25.73	23.56	NaN	25	24	NaN	24.36	-1.54333	0.000846794	+
GSLG1_HUMAN	Q92896	GLG1	Golgi apparatus protein 1	27.34	25.85	26.78	25.77	26.37	26.63	24.75	23.86	NaN	NaN	NaN	22.72	-2.68	0.00136569	+
GAPR1_HUMAN	Q9H4G4	GLIPR2	Golgi-associated plant pathogenesis-related protein 1	25.4	NaN	NaN	NaN	NaN	NaN	28.73	28.59	28.23	28.11	28.1	27.9	2.87667	1
GLMN_HUMAN	Q92990	GLMN	Glomulin	22.49	22.53	22.64	22.57	22.67	22.65	NaN	NaN	NaN	22.33	22.27	22.33	-0.281666	0.000444728	+
LGUL_HUMAN	Q04760	GLO1	Lactoylglutathione lyase	26.45	NaN	26.54	27.26	26.97	26.75	28.02	27.92	27.83	28.18	27.65	27.76	1.09933	6.63115e-05	+
GLOD4_HUMAN	Q9HC38	GLOD4	Glyoxalase domain-containing protein 4	27.19	27.32	27.29	27.4	27.33	27.39	27.46	27.2	26.98	27.59	27.58	27.76	0.108333	0.393341
GLRX3_HUMAN	O76003	GLRX3	Glutaredoxin-3	26.11	25.95	26.04	25.75	25.96	25.98	26.02	26.08	NaN	25.64	25.62	25.79	-0.135	0.21695
GLSK_HUMAN	O94925	GLS	Glutaminase kidney isoform, mitochondrial	26.53	26.6	26.53	25.65	25.7	25.97	NaN	NaN	NaN	NaN	NaN	NaN	NaN	1
DHE3_HUMAN	P00367	GLUD1	Glutamate dehydrogenase 1, mitochondrial	28.93	28.52	28.87	28.85	28.43	29.03	24.38	NaN	NaN	NaN	NaN	NaN	-4.39167	1
GLNA_HUMAN	P15104	GLUL	Glutamine synthetase	25.69	25.67	25.57	25.6	25.95	25.76	26.26	25.91	26.04	25.51	25.64	NaN	0.165333	0.257362
GLYR1_HUMAN	Q49A26	GLYR1	Putative oxidoreductase GLYR1	24.93	24.75	24.87	25.14	24.54	24.32	NaN	NaN	NaN	NaN	NaN	NaN	NaN	1
GMFB_HUMAN	P60983	GMFB	Glia maturation factor beta	25.53	25.37	25.56	25.48	25.65	25.46	25.64	26	26.02	26.05	26.03	26.05	0.456667	0.00013286	+
GMPPB_HUMAN	Q9Y5P6	GMPPB	Mannose-1-phosphate guanyltransferase beta	25.78	25.46	25.7	25.74	25.55	25.75	26.44	25.96	25.78	26.11	25.94	26.18	0.405	0.00366153	+
GMPR2_HUMAN	Q9P2T1	GMPR2	GMP reductase 2	25.03	24.65	24.52	24.96	25.09	24.88	26.29	26	25.54	25.56	25.52	25.48	0.876667	0.000330231	+
GUAA_HUMAN	P49915	GMPS	GMP synthase [glutamine-hydrolyzing]	27.47	27.69	27.61	27.66	27.65	27.6	26.57	27.34	26.74	26.9	26.93	26.99	-0.701667	8.36282e-05	+
GNA11_HUMAN	P29992	GNA11	Guanine nucleotide-binding protein subunit alpha-11	25.93	25.19	23.83	25.81	24.98	25.16	29.02	29.09	29.2	29.72	29.15	29.41	4.115	1.72031e-07	+
GNA12_HUMAN	Q03113	GNA12	Guanine nucleotide-binding protein subunit alpha-12	NaN	NaN	NaN	NaN	NaN	NaN	NaN	24.45	24.65	24.35	24.54	23.93	NaN	1
GNA13_HUMAN	Q14344	GNA13	Guanine nucleotide-binding protein subunit alpha-13	25.78	24.39	24.82	24.89	25.57	25.17	29.43	29.5	29.49	29.67	29.78	29.57	4.47	1.53672e-09	+
GNAI1_HUMAN	P63096	GNAI1	Guanine nucleotide-binding protein G(i) subunit alpha-1	25.78	NaN	25.5	26	26.09	25.84	28.43	28.56	27.64	28.41	28.37	28.28	2.43967	2.01995e-07	+
GNAI2_HUMAN	P04899	GNAI2	Guanine nucleotide-binding protein G(i) subunit alpha-2	30.08	29.7	29.87	29.88	30.01	29.85	32.4	32.36	32.29	32.79	32.79	32.48	2.62	2.36638e-10	+
GNAI3_HUMAN	P08754	GNAI3	Guanine nucleotide-binding protein G(i) subunit alpha	27.35	27.02	27.2	26.95	26.93	27.21	29.51	29.84	29.6	29.73	30.02	29.77	2.635	1.51369e-10	+
GNAO_HUMAN	P09471	GNAO1	Guanine nucleotide-binding protein G(o) subunit alpha	NaN	NaN	NaN	NaN	NaN	NaN	25.41	NaN	25.05	25.01	25.06	24.62	NaN	1
GNAQ_HUMAN	P50148	GNAQ	Guanine nucleotide-binding protein G(q) subunit alpha	26.29	25.75	26.32	26.41	26.28	26.25	29.28	29.46	29.59	29.33	29.32	29.37	3.175	4.33673e-11	+
GNAS1_HUMAN	Q5JWF2	GNAS	Guanine nucleotide-binding protein G(s) subunit alpha isoforms XLas	27.37	27.19	27.5	27.49	27.33	27.21	30.38	30.61	30.34	30.73	30.79	30.95	3.285	4.74222e-11	+
GBB1_HUMAN	P62873	GNB1	Guanine nucleotide-binding protein G(I)/G(S)/G(T) subunit beta-1	29.47	28.53	29.13	29.22	29.49	29.28	32.83	32.46	32.45	32.42	32.48	32.23	3.29167	2.06703e-09	+
GBB2_HUMAN	P62879	GNB2	Guanine nucleotide-binding protein G(I)/G(S)/G(T) subunit beta-2	28.01	NaN	27.58	27.68	27.91	27.77	31	30.6	30.34	31.11	31.13	30.95	3.065	1.25452e-08	+
GNL3_HUMAN	Q9BVP2	GNL3	Guanine nucleotide-binding protein-like 3	23.53	23.83	23.44	23.38	23.46	23.58	NaN	NaN	NaN	NaN	NaN	NaN	NaN	1
GNPI1_HUMAN	P46926	GNPDA1	Glucosamine-6-phosphate isomerase 1	26.38	25.73	26.28	26.15	26.62	26.65	26.74	26.45	26.43	27.39	27.27	27.71	0.696667	0.0224653	+
GNPI2_HUMAN	Q8TDQ7	GNPDA2	Glucosamine-6-phosphate isomerase 2	24.29	NaN	24.49	24.64	24.63	24.22	24.81	25.2	25.41	25.08	24.96	25.17	0.651	0.000462512	+
GNA1_HUMAN	Q96EK6	GNPNAT1	Glucosamine 6-phosphate N-acetyltransferase	24.38	24.28	24.58	24.4	24.47	24.48	23.88	25.03	NaN	24.49	24.67	24.41	0.0643335	0.722197
GNS_HUMAN	P15586	GNS	N-acetylglucosamine-6-sulfatase	28.31	27.98	27.99	27.53	27.6	27.56	25.21	24.64	25.48	25.76	25.65	25.59	-2.44	4.2241e-07	+
GOGA2_HUMAN	Q08379	GOLGA2	Golgin subfamily A member 2	25.73	25.64	26.18	25.72	25.64	25.62	NaN	NaN	NaN	NaN	NaN	NaN	NaN	1
GOGA3_HUMAN	Q08378	GOLGA3	Golgin subfamily A member 3	26.59	26.23	25.94	26.18	25.95	25.79	24.26	26.05	25.64	NaN	25.51	24.66	-0.889334	0.0229511	+
GOGA4_HUMAN	Q13439	GOLGA4	Golgin subfamily A member 4	24.89	24.87	25.04	24.82	25.22	25.17	NaN	NaN	NaN	NaN	NaN	NaN	NaN	1
GOGA7_HUMAN	Q7Z5G4	GOLGA7	Golgin subfamily A member 7	24.63	NaN	NaN	NaN	NaN	NaN	27.51	27.02	27.3	27.88	27.78	27.8	2.91833	1
GOLI4_HUMAN	O00461	GOLIM4	Golgi integral membrane protein 4	26.03	25.96	25.86	25.23	25.05	25.29	NaN	NaN	NaN	NaN	NaN	NaN	NaN	1
GOLM1_HUMAN	Q8NBJ4	GOLM1	Golgi membrane protein 1	26.43	26.05	26.32	25.85	25.63	25.86	NaN	NaN	NaN	NaN	NaN	NaN	NaN	1
GOT1B_HUMAN	Q9Y3E0	GOLT1B	Vesicle transport protein GOT1B	25.78	25.85	26.09	25.99	26.04	25.68	NaN	NaN	NaN	NaN	NaN	NaN	NaN	1
GORS2_HUMAN	Q9H8Y8	GORASP2	Golgi reassembly-stacking protein 2	25.27	NaN	25.03	24.76	25.04	25.11	24.5	25.35	24.88	25.81	25.24	25.5	0.171333	0.460773
GOSR1_HUMAN	O95249	GOSR1	Golgi SNAP receptor complex member 1	24.32	24.6	24.47	24.23	23.99	24.51	23.55	NaN	24.11	23.63	23.51	23.59	-0.675333	0.000992191	+
AATC_HUMAN	P17174	GOT1	Aspartate aminotransferase, cytoplasmic	28.92	28.93	28.84	29.01	29.06	29.07	30.37	30.61	30.71	30.68	30.7	30.93	1.695	1.65847e-09	+
AATM_HUMAN	P00505	GOT2	Aspartate aminotransferase, mitochondrial	30.17	30.03	30.01	29.99	30.05	29.99	27.29	27.29	27.35	27.21	27.43	27.23	-2.74	2.23084e-14	+
GPAA1_HUMAN	O43292	GPAA1	Glycosylphosphatidylinositol anchor attachment 1 protein	25.49	25.39	25.45	25.24	25.26	25.45	NaN	NaN	NaN	NaN	NaN	NaN	NaN	1
GPC1_HUMAN	P35052	GPC1	Glypican-1	24.15	24.21	23.88	23.99	24.04	24.09	NaN	NaN	NaN	23.97	23.68	23.84	-0.23	0.0365577	+
GPC4_HUMAN	O75487	GPC4	Glypican-4	25.07	NaN	24.94	25.02	24.89	25.02	25.79	25.81	26.2	26.5	25.75	25.85	0.995333	5.30324e-05	+
GPC6_HUMAN	Q9Y625	GPC6	Glypican-6	NaN	NaN	NaN	NaN	NaN	NaN	24.36	24.58	24.53	24.8	24.58	24.62	NaN	1
GPDM_HUMAN	P43304	GPD2	Glycerol-3-phosphate dehydrogenase, mitochondrial	28.16	28.13	28.04	28.08	28.01	28.06	NaN	NaN	NaN	NaN	NaN	NaN	NaN	1
GEPH_HUMAN	Q9NQX3	GPHN	Gephyrin	25.27	NaN	24.84	NaN	25.03	25.26	25.06	25.05	25.15	24.88	24.69	25.25	-0.0866674	0.52563
G6PI_HUMAN	P06744	GPI	Glucose-6-phosphate isomerase	31.23	31.22	31.28	31.53	31.63	31.32	32.1	32.3	32.37	32.17	31.94	32.21	0.813333	5.52844e-06	+
RAI3_HUMAN	Q8NFJ5	GPRC5A	Retinoic acid-induced protein 3	NaN	NaN	NaN	NaN	NaN	NaN	25.26	26.11	26.37	26.75	26.22	26.86	NaN	1
GPC5C_HUMAN	Q9NQ84	GPRC5C	G-protein coupled receptor family C group 5 member C	25.83	25.78	25.44	NaN	NaN	NaN	29.36	29.18	29.37	29.21	28.77	29.59	3.56333	2.35346e-07	+
CSN1_HUMAN	Q13098	GPS1	COP9 signalosome complex subunit 1	25.28	25.11	25.22	25.27	25.15	25.06	NaN	24.47	NaN	24.65	24.9	25.04	-0.416667	0.00543153	+
ALAT2_HUMAN	Q8TD30	GPT2	Alanine aminotransferase 2	26.22	26.07	25.9	25.95	25.85	25.91	NaN	NaN	NaN	NaN	NaN	NaN	NaN	1
GRB2_HUMAN	P62993	GRB2	Growth factor receptor-bound protein 2	26.62	26.14	26.55	26.81	26.81	26.73	28.12	28.18	28.13	27.73	27.63	27.76	1.315	3.48142e-06	+
GRHPR_HUMAN	Q9UBQ7	GRHPR	Glyoxylate reductase/hydroxypyruvate reductase	27.4	27.12	26.97	27.15	27.41	27.19	27.75	27.98	26.98	26.98	27.62	27.41	0.246667	0.204119
GRK6_HUMAN	P43250	GRK6	G protein-coupled receptor kinase 6	NaN	NaN	NaN	NaN	NaN	NaN	24.58	24.11	24.39	24.17	24.27	24.27	NaN	1
GRPE1_HUMAN	Q9HAV7	GRPEL1	GrpE protein homolog 1, mitochondrial	26.27	25.75	26.17	26.46	26.06	26.17	NaN	NaN	NaN	NaN	NaN	NaN	NaN	1
GRSF1_HUMAN	Q12849	GRSF1	G-rich sequence factor 1	25.82	26.06	25.58	24.43	24.96	25.21	NaN	NaN	NaN	NaN	NaN	NaN	NaN	1
GRWD1_HUMAN	Q9BQ67	GRWD1	Glutamate-rich WD repeat-containing protein 1	24.06	23.9	23.99	23.68	24.02	23.93	NaN	NaN	NaN	NaN	NaN	NaN	NaN	1
GSDME_HUMAN	O60443	GSDME	Gasdermin-E	NaN	NaN	NaN	NaN	NaN	NaN	24.88	25.03	25.12	NaN	24.72	24.21	NaN	1
GELS_HUMAN	P06396	GSN	Gelsolin	27.97	28.07	28.08	28.72	28.63	28.53	30.63	30.57	30.49	30.65	30.37	30.77	2.24667	2.69471e-08	+
Q5T0I0_HUMAN	Q5T0I0	GSN	Gelsolin (Fragment)	24.6	NaN	NaN	NaN	NaN	NaN	28.41	NaN	28.06	27.79	27.64	27.71	3.322	1
ERF3A_HUMAN	P15170	GSPT1	Eukaryotic peptide chain release factor GTP-binding subunit ERF3A	26.48	26.24	26.26	26.46	26.43	26.3	26.82	26.76	26.86	25.71	26.34	26.36	0.113334	0.552986
GSHR_HUMAN	P00390	GSR	Glutathione reductase, mitochondrial	28.75	28.58	28.67	28.83	28.99	28.88	29.84	29.97	29.95	30.04	29.88	30	1.16333	9.40037e-09	+
GSHB_HUMAN	P48637	GSS	Glutathione synthetase	26.8	26.76	26.76	27.03	26.97	26.73	27.08	27.63	27.83	27.4	27.37	27.18	0.573333	0.000991988	+
GSTK1_HUMAN	Q9Y2Q3	GSTK1	Glutathione S-transferase kappa 1	25.96	25.88	25.79	25.92	25.97	26.07	NaN	NaN	NaN	NaN	NaN	NaN	NaN	1
GSTM3_HUMAN	P21266	GSTM3	Glutathione S-transferase Mu 3	27.05	25.57	26.99	27.34	27.26	26.98	26.53	26.19	26.34	26.53	26.19	26.32	-0.514999	0.0887564
GSTO1_HUMAN	P78417	GSTO1	Glutathione S-transferase omega-1	27.15	27.04	27.32	27.24	27.19	27.09	28.07	27.99	28.09	27.74	27.43	27.61	0.65	0.000260243	+
GSTP1_HUMAN	P09211	GSTP1	Glutathione S-transferase P	30.34	30.24	30.4	30.41	30.2	30.26	31.17	30.44	29.9	30.4	30.74	30.68	0.246667	0.192102
MAAI_HUMAN	O43708	GSTZ1	Maleylacetoacetate isomerase (MAAI) (EC 5.2.1.2) (GSTZ1-1) (Glutathione S-transferase zeta 1) (EC 2.5.1.18)	22.73	22.68	23.02	NaN	23.62	23.6	NaN	NaN	NaN	22.52	22.83	22.11	-0.643333	0.0849743
T2EA_HUMAN	P29083	GTF2E1	General transcription factor IIE subunit 1	22.39	NaN	22.41	22.26	22.56	22.33	NaN	NaN	NaN	NaN	NaN	NaN	NaN	1
GTF2I_HUMAN	P78347	GTF2I	General transcription factor II-I	30.18	30.75	30.01	30.06	30.03	30.11	24.97	25.32	NaN	23.73	24.62	NaN	-5.53	8.93262e-08	+
TF3C1_HUMAN	Q12789	GTF3C1	General transcription factor 3C polypeptide 1	23.83	24.24	23.66	23.79	23.53	23.59	NaN	NaN	NaN	NaN	NaN	NaN	NaN	1
TF3C4_HUMAN	Q9UKN8	GTF3C4	General transcription factor 3C polypeptide 4	25.51	25.34	25.44	25.19	24.82	25.25	NaN	NaN	NaN	NaN	NaN	NaN	NaN	1
TF3C5_HUMAN	Q9Y5Q8	GTF3C5	General transcription factor 3C polypeptide 5	25.04	24.87	24.74	24.41	24.62	24.55	NaN	NaN	NaN	NaN	NaN	NaN	NaN	1
NOG1_HUMAN	Q9BZE4	GTPBP4	Nucleolar GTP-binding protein 1	26.61	26.62	26.45	25.99	25.98	26.02	NaN	NaN	NaN	NaN	NaN	NaN	NaN	1
BGLR_HUMAN	P08236	GUSB	Beta-glucuronidase	24.82	24.98	24.8	25.24	25.13	25.51	25.91	25.52	25.44	25.35	25.77	26.02	0.588334	0.00375951	+
GLYG_HUMAN	P46976	GYG1	Glycogenin-1	NaN	NaN	NaN	NaN	NaN	NaN	24.55	24.56	24.81	24.43	24.33	24.68	NaN	1
GYS1_HUMAN	P13807	GYS1	Glycogen [starch] synthase, muscle	24.66	24.42	24.76	24.81	25.03	24.75	NaN	NaN	24.02	24.23	23.93	24.32	-0.613333	0.00114005	+
H10_HUMAN	P07305	H1-0	Histone H1.0	29.11	29.34	28.69	29.27	29.16	29.37	NaN	NaN	NaN	NaN	NaN	NaN	NaN	1
H1X_HUMAN	Q92522	H1-10	Histone H1.10	26.25	26.27	26.11	26.08	26.43	26.2	NaN	NaN	NaN	NaN	NaN	NaN	NaN	1
H12_HUMAN	P16403	H1-2	Histone H1.2	31.21	31.36	31.04	30.79	30.82	30.82	25.01	24.93	NaN	NaN	NaN	NaN	-6.03667	4.46756e-08	+
H14_HUMAN	P10412	H1-4	Histone H1.4	33.71	33.92	33.05	33.95	33.87	34.02	28.18	28.1	28.03	27.62	27.96	26.6	-6.005	1.23815e-09	+
H2A2C_HUMAN	Q16777	H2AC20	Histone H2A type 2-C	34.01	34.14	33.84	34.32	34.24	33.98	31.2	31.57	31.79	30.84	30.7	30.56	-2.97833	7.43392e-08	+
H2A1C_HUMAN	Q93077	H2AC6	Histone H2A type 1-C	29.25	29.72	NaN	29.39	29.49	29.04	25.58	NaN	NaN	NaN	NaN	NaN	-3.798	1
H2AX_HUMAN	P16104	H2AX	Histone H2AX	28.57	27.63	28.22	27.97	29.52	30.02	NaN	NaN	NaN	NaN	NaN	NaN	NaN	1
H2AV_HUMAN	Q71UI9	H2AZ2	Histone H2A.V	30.49	30.58	30.4	30.7	30.69	30.62	24.7	25.75	25.74	25.71	25.42	25.64	-5.08667	4.85197e-11	+
H2B1L_HUMAN	Q99880	H2BC13	Histone H2B type 1-L	30.37	30.72	30.41	30.85	30.82	31.55	26.11	NaN	NaN	NaN	NaN	NaN	-4.67667	1
H2B2E_HUMAN	Q16778	H2BC21	Histone H2B type 2-E	32.98	32.92	32.51	32.79	32.64	30.76	29.5	29.43	29.29	28.08	28.94	27.49	-3.645	1.82986e-05	+
Q5TEC6_HUMAN	Q5TEC6	H3-2	Histone H3	30.83	31.15	30.96	31.12	30.77	30.93	27.46	27.2	NaN	NaN	27.26	26.41	-3.8775	4.88122e-08	+
H32_HUMAN	Q71DI3	H3C15	Histone H3.2	32.9	33.49	32.64	33.56	33.49	33.85	29.43	29.69	29.78	29.64	29.89	28.44	-3.84333	9.87484e-08	+
H4_HUMAN	P62805	H4C1	Histone H4	33.86	33.47	34.23	34.28	34.06	33.87	29.54	29.45	29.67	30.1	31.06	30.02	-3.98833	4.13394e-08	+
HACD3_HUMAN	Q9P035	HACD3	Very-long-chain (3R)-3-hydroxyacyl-CoA dehydratase 3	26.81	26.99	26.99	27.01	26.93	27.15	NaN	22.97	NaN	23.05	23.03	23.4	-3.8675	1.52006e-10	+
HACL1_HUMAN	Q9UJ83	HACL1	2-hydroxyacyl-CoA lyase 1	24.22	24.2	23.93	24.03	23.91	24.13	NaN	NaN	NaN	NaN	NaN	NaN	NaN	1
HCDH_HUMAN	Q16836	HADH	Hydroxyacyl-coenzyme A dehydrogenase, mitochondrial	28.37	28.73	28.45	28.89	28.78	28.67	NaN	24.9	24.91	24.19	26.1	25.47	-3.53433	9.54987e-07	+
ECHA_HUMAN	P40939	HADHA	Trifunctional enzyme subunit alpha, mitochondrial	30	30.07	29.92	29.89	29.84	29.89	NaN	NaN	NaN	NaN	NaN	NaN	NaN	1
ECHB_HUMAN	P55084	HADHB	Trifunctional enzyme subunit beta, mitochondrial	29.63	29.29	29.22	29.33	29.26	29.37	NaN	NaN	NaN	NaN	NaN	NaN	NaN	1
GLO2_HUMAN	Q16775	HAGH	Hydroxyacylglutathione hydrolase, mitochondrial	25.13	24.77	25.21	25.41	25.29	25.62	26.32	26.49	25.88	26.06	26.19	26.06	0.928333	8.46065e-05	+
HARS1_HUMAN	P12081	HARS1	Histidine--tRNA ligase, cytoplasmic	26.72	26.68	26.92	26.95	26.71	26.69	27.43	27.34	27.51	26.79	26.69	26.7	0.298334	0.103234
HAT1_HUMAN	O14929	HAT1	Histone acetyltransferase type B catalytic subunit	27.03	26.93	27.11	26.94	26.98	26.87	24.74	NaN	25.18	24.32	24.78	NaN	-2.22167	3.3493e-07	+
HBS1L_HUMAN	Q9Y450	HBS1L	HBS1-like protein	24.77	24.85	24.67	24.37	24.6	24.38	24.31	NaN	24.6	24.45	NaN	24.18	-0.221667	0.111753
CCHL_HUMAN	P53701	HCCS	Cytochrome c-type heme lyase	24.3	24.17	24.17	NaN	23.94	24.13	NaN	NaN	NaN	NaN	NaN	NaN	NaN	1
HCFC1_HUMAN	P51610	HCFC1	Host cell factor 1	28.07	28.3	27.37	27.24	28.22	27.39	25.89	NaN	NaN	NaN	NaN	25.41	-2.115	0.00135325	+
HDAC1_HUMAN	Q13547	HDAC1	Histone deacetylase 1	27.8	28.08	27.48	27.57	28.04	28.34	27.9	26.37	25.75	25.14	25.01	25.41	-1.955	0.00172489	+
HDAC2_HUMAN	Q92769	HDAC2	Histone deacetylase 2	26.64	26.22	26.35	26.44	26.43	26.56	NaN	NaN	NaN	NaN	24.32	NaN	-2.12	1
HDDC2_HUMAN	Q7Z4H3	HDDC2	5'-deoxynucleotidase HDDC2	NaN	NaN	NaN	24.09	NaN	NaN	24.12	24.73	NaN	24.07	23.61	24.08	0.032	1
HDGF_HUMAN	P51858	HDGF	Hepatoma-derived growth factor	29.06	29.05	28.95	29.13	29.03	29.07	28.26	27.47	27.21	27.62	27.81	27.98	-1.32333	6.48095e-06	+
HDHD2_HUMAN	Q9H0R4	HDHD2	Haloacid dehalogenase-like hydrolase domain-containing protein 2	23.04	22.85	22.92	23.34	23.11	22.85	NaN	NaN	NaN	22.98	23.54	23.71	0.391666	0.0699926
VIGLN_HUMAN	Q00341	HDLBP	Vigilin	28.79	28.55	28.59	28.39	28.55	28.55	26.21	26.14	25.62	25.63	25.85	25.05	-2.82	2.36278e-08	+
HEAT1_HUMAN	Q9H583	HEATR1	HEAT repeat-containing protein 1	25.81	25.72	26.18	25.35	25.3	25.2	NaN	NaN	NaN	NaN	NaN	NaN	NaN	1
HEBP1_HUMAN	Q9NRV9	HEBP1	Heme-binding protein 1	26.36	26.31	26.17	26.24	26.39	26.42	NaN	26.19	NaN	26.98	27.18	27.15	0.56	0.0185679	+
HEBP2_HUMAN	Q9Y5Z4	HEBP2	Heme-binding protein 2	24.21	NaN	NaN	NaN	NaN	NaN	25.64	26.11	26.14	25.7	25.39	25.69	1.56833	1
HEXA_HUMAN	P06865	HEXA	Beta-hexosaminidase subunit alpha	26.32	26.16	25.98	26.16	26.06	26.18	25.14	25.67	25.34	NaN	24.87	24.8	-0.979333	0.000124058	+
HEXB_HUMAN	P07686	HEXB	Beta-hexosaminidase subunit beta	27.54	27.59	27.44	27.49	27.4	27.53	26.55	26.28	25.88	26.38	26.4	26.1	-1.23333	2.74101e-07	+
HEXI1_HUMAN	O94992	HEXIM1	Protein HEXIM1	24.58	24.88	24.64	24.73	24.92	24.9	NaN	NaN	NaN	NaN	NaN	NaN	NaN	1
HGD_HUMAN	Q93099	HGD	Homogentisate 1,2-dioxygenase	22.23	NaN	NaN	NaN	NaN	NaN	26.1	26.26	26.13	27.49	26.92	26.92	4.40667	1
HGS_HUMAN	O14964	HGS	Hepatocyte growth factor-regulated tyrosine kinase substrate	25.96	24.6	25.66	24.65	26.03	25.3	28.75	29.03	28.84	28.72	28.06	28.37	3.26167	6.19933e-07	+
3HIDH_HUMAN	P31937	HIBADH	3-hydroxyisobutyrate dehydrogenase, mitochondrial	26.9	26.66	26.62	26.66	26.64	26.95	NaN	NaN	NaN	24.95	NaN	NaN	-1.78833	1
HIBCH_HUMAN	Q6NVY1	HIBCH	3-hydroxyisobutyryl-CoA hydrolase, mitochondrial	24.29	23.91	24.05	23.96	24.07	NaN	NaN	NaN	NaN	NaN	NaN	NaN	NaN	1
HIG1A_HUMAN	Q9Y241	HIGD1A	HIG1 domain family member 1A, mitochondrial	24.49	24.67	25.06	24.26	NaN	24.13	NaN	NaN	NaN	NaN	NaN	NaN	NaN	1
HINT1_HUMAN	P49773	HINT1	Histidine triad nucleotide-binding protein 1	26.68	25.46	27.09	27.14	NaN	26.98	28.14	27.83	28.1	27.83	27.65	27.54	1.17833	0.00362138	+
HXK1_HUMAN	P19367	HK1	Hexokinase-1	27.01	26.92	26.87	26.87	27.1	26.97	NaN	NaN	NaN	NaN	NaN	NaN	NaN	1
HXK2_HUMAN	P52789	HK2	Hexokinase-2	28.13	28.34	28.13	28.34	28.38	28.26	27.6	27.17	27.58	27.04	26.89	27.24	-1.01	1.11716e-05	+
HLAA_HUMAN	P04439	HLA-A	HLA class I histocompatibility antigen, A alpha chain	25.23	25	25.23	24.61	24.65	24.71	24.92	NaN	NaN	25.24	24.38	NaN	-0.0583334	0.812856
HM13_HUMAN	Q8TCT9	HM13	Minor histocompatibility antigen H13	26.49	27.12	27.21	27.09	27.13	26.86	26.01	25.64	26.35	NaN	25.03	NaN	-1.22583	0.0015897	+
HMGA1_HUMAN	P17096	HMGA1	High mobility group protein HMG-I/HMG-Y	27.26	27.04	27.23	27.04	27.08	27.02	NaN	NaN	NaN	NaN	NaN	NaN	NaN	1
HMGB1_HUMAN	P09429	HMGB1	High mobility group protein B1	32.07	31.63	32.12	32.1	32.16	32.08	28.63	29.02	28.38	29.45	29.21	28.88	-3.09833	8.10808e-09	+
HMGB2_HUMAN	P26583	HMGB2	High mobility group protein B2	30.13	30.04	30	30.36	30.74	30.83	28.2	28.04	28.24	27.33	27.87	27.6	-2.47	3.11171e-07	+
HMGB3_HUMAN	O15347	HMGB3	High mobility group protein B3	28.3	28.33	28.51	28.49	28.45	28.52	NaN	NaN	NaN	NaN	NaN	NaN	NaN	1
HMGCL_HUMAN	P35914	HMGCL	Hydroxymethylglutaryl-CoA lyase, mitochondrial	26.09	25.93	26.02	26.23	26.25	26.04	NaN	NaN	NaN	NaN	NaN	NaN	NaN	1
HMCS1_HUMAN	Q01581	HMGCS1	Hydroxymethylglutaryl-CoA synthase, cytoplasmic	27.5	27.25	27.53	26.85	27.09	27.04	27	26.52	26.95	26.32	26.43	26.02	-0.67	0.00531796	+
HMGN1_HUMAN	P05114	HMGN1	Non-histone chromosomal protein HMG-14	26.07	25.71	25.76	25.86	25.7	25.98	NaN	NaN	NaN	NaN	NaN	NaN	NaN	1
HMGN5_HUMAN	P82970	HMGN5	High mobility group nucleosome-binding domain-containing protein 5	28.42	28.14	28.12	28.05	27.2	27.53	NaN	NaN	NaN	25.61	25.21	25.52	-2.46333	5.17691e-05	+
HMOX2_HUMAN	P30519	HMOX2	Heme oxygenase 2	26.07	25.67	25.62	25.74	25.71	25.76	25.24	NaN	NaN	24.78	NaN	NaN	-0.751666	0.00340715	+
ROA0_HUMAN	Q13151	HNRNPA0	Heterogeneous nuclear ribonucleoprotein A0	29.17	29.23	28.91	29.08	28.81	28.81	NaN	NaN	NaN	NaN	NaN	NaN	NaN	1
ROA1_HUMAN	P09651	HNRNPA1	Heterogeneous nuclear ribonucleoprotein A1	31.39	31.42	31.35	31.29	30.9	31.11	28.74	27.92	27.88	27.2	27.97	27.74	-3.335	2.91976e-08	+
ROA2_HUMAN	P22626	HNRNPA2B1	Heterogeneous nuclear ribonucleoproteins A2/B1	32.42	32.43	32.13	32.31	32.16	32.28	27.86	27.15	27.78	27.22	27.93	27.96	-4.63833	4.94139e-11	+
ROA3_HUMAN	P51991	HNRNPA3	Heterogeneous nuclear ribonucleoprotein A3	30.92	30.79	30.7	30.88	30.55	30.83	26.88	26.78	26.39	26.55	26.68	26.37	-4.17	1.71211e-12	+
ROAA_HUMAN	Q99729	HNRNPAB	Heterogeneous nuclear ribonucleoprotein A/B (hnRNP A/B) (APOBEC1-binding protein 1) (ABBP-1)	29.33	29.43	29.2	29.39	28.96	29.3	25.1	NaN	NaN	26.69	27	26.96	-2.83083	5.68457e-05	+
G3V4W0_HUMAN	G3V4W0	HNRNPC	Heterogeneous nuclear ribonucleoproteins C1/C2 (Fragment)	31.55	31.66	31.44	31.31	31.33	31.41	24.61	24.67	25.52	25.85	25.75	25.61	-6.115	1.38216e-10	+
HNRPD_HUMAN	Q14103	HNRNPD	Heterogeneous nuclear ribonucleoprotein D0	30.12	29.78	29.96	29.96	29.83	29.92	27.09	27.84	27.74	27.59	27.7	27.88	-2.28833	6.10647e-09	+
HNRDL_HUMAN	O14979	HNRNPDL	Heterogeneous nuclear ribonucleoprotein D-like	28.66	28.93	28.74	28.15	28.49	28.51	24.55	23.95	NaN	NaN	NaN	22.67	-4.85667	5.50314e-06	+
HNRPF_HUMAN	P52597	HNRNPF	Heterogeneous nuclear ribonucleoprotein F	30.91	30.66	30.75	30.7	30.64	31.05	26.77	26.79	27.01	26.62	26.78	26.85	-3.98167	4.17198e-13	+
HNRH1_HUMAN	P31943	HNRNPH1	Heterogeneous nuclear ribonucleoprotein H	31.26	30.86	31.24	30.86	31.07	31.21	27.17	26.98	27.27	26.67	26.76	26.61	-4.17333	2.86928e-11	+
HNRH2_HUMAN	P55795	HNRNPH2	Heterogeneous nuclear ribonucleoprotein H2	28.35	27.81	28.16	28.02	28.25	28.33	NaN	NaN	NaN	NaN	NaN	NaN	NaN	1
HNRH3_HUMAN	P31942	HNRNPH3	Heterogeneous nuclear ribonucleoprotein H3	28.32	28.31	28.21	28.15	28.3	28.15	23.89	NaN	NaN	NaN	NaN	NaN	-4.35	1
HNRPK_HUMAN	P61978	HNRNPK	Heterogeneous nuclear ribonucleoprotein K	31.93	31.87	31.97	31.89	32.11	32.14	29.42	29.75	29.5	29.03	29.07	29.16	-2.66333	1.10609e-09	+
Q5T6W2_HUMAN	Q5T6W2	HNRNPK	Heterogeneous nuclear ribonucleoprotein K (Fragment)	26.48	26.24	26.06	26.23	26.24	26.09	NaN	NaN	NaN	NaN	NaN	NaN	NaN	1
HNRPL_HUMAN	P14866	HNRNPL	Heterogeneous nuclear ribonucleoprotein L	31.01	30.87	30.81	30.78	30.85	30.7	27.1	26.65	26.91	27.26	27.4	27.34	-3.72667	4.0558e-11	+
HNRLL_HUMAN	Q8WVV9	HNRNPLL	Heterogeneous nuclear ribonucleoprotein L-like	25.78	25.66	25.65	25.3	25.37	25.57	NaN	NaN	NaN	NaN	NaN	NaN	NaN	1
HNRPM_HUMAN	P52272	HNRNPM	Heterogeneous nuclear ribonucleoprotein M	31.5	31.56	31.16	31.3	31.2	31.44	23.7	NaN	NaN	21.09	20.02	20.67	-9.99	2.9577e-07	+
HNRPR_HUMAN	O43390	HNRNPR	Heterogeneous nuclear ribonucleoprotein R	29.7	29.76	29.63	29.69	29.51	29.52	27.02	26.41	26.66	26.81	26.82	26.64	-2.90833	2.95218e-11	+
HNRPU_HUMAN	Q00839	HNRNPU	Heterogeneous nuclear ribonucleoprotein U	32.32	32.44	32.17	32.23	32.28	32.32	28.08	27.69	27.77	26.48	26.58	26.43	-5.12167	1.35329e-08	+
HNRL1_HUMAN	Q9BUJ2	HNRNPUL1	Heterogeneous nuclear ribonucleoprotein U-like protein 1	29.49	28.68	29.29	29.22	29.37	29.39	25.62	NaN	NaN	NaN	26.2	23.84	-4.02	8.37906e-05	+
HNRL2_HUMAN	Q1KMD3	HNRNPUL2	Heterogeneous nuclear ribonucleoprotein U-like protein 2	29.08	28.87	28.79	28.93	29.04	28.3	NaN	NaN	NaN	23.22	NaN	NaN	-5.615	1
HOME2_HUMAN	Q9NSB8	HOMER2	Homer protein homolog 2	23.42	NaN	NaN	NaN	24.88	24.79	25.34	25.08	25.13	25.93	25.51	26.31	1.18667	0.0262967	+
HOOK1_HUMAN	Q9UJC3	HOOK1	Protein Hook homolog 1	NaN	24.52	NaN	24.25	24.51	24.04	25.3	24.82	24.9	23.65	23.29	NaN	0.0619994	0.894951
HP1B3_HUMAN	Q5SSJ5	HP1BP3	Heterochromatin protein 1-binding protein 3	28.63	28.53	28.56	28.52	28.55	28.52	NaN	NaN	NaN	NaN	NaN	NaN	NaN	1
HPRT_HUMAN	P00492	HPRT1	Hypoxanthine-guanine phosphoribosyltransferase	26.75	26.5	26.9	27.49	27.39	27.24	27.23	26.99	27.26	28.33	28.31	28.65	0.75	0.0471539	+
RASH_HUMAN	P01112	HRAS	GTPase HRas	23.18	NaN	NaN	NaN	NaN	NaN	26.43	26.49	26.34	26.21	26.15	25.91	3.075	1
HCD2_HUMAN	Q99714	HSD17B10	3-hydroxyacyl-CoA dehydrogenase type-2	29.48	28.86	28.87	28.62	28.63	28.53	NaN	NaN	NaN	NaN	NaN	NaN	NaN	1
DHB11_HUMAN	Q8NBQ5	HSD17B11	Estradiol 17-beta-dehydrogenase 11	25.81	25.83	25.7	25.74	25.72	25.77	NaN	NaN	NaN	NaN	NaN	NaN	NaN	1
DHB12_HUMAN	Q53GQ0	HSD17B12	Very-long-chain 3-oxoacyl-CoA reductase	27.07	27.23	27.06	27.2	27.27	26.87	NaN	NaN	NaN	NaN	24.25	23.7	-3.14167	1.63133e-06	+
DHB4_HUMAN	P51659	HSD17B4	Peroxisomal multifunctional enzyme type 2	30.05	30.47	29.98	30.24	30.31	30.38	24.7	24.73	24.95	24.04	23.95	24.21	-5.80833	2.75864e-11	+
DHB8_HUMAN	Q92506	HSD17B8	Estradiol 17-beta-dehydrogenase 8	24.03	24.13	NaN	24.21	24.47	24.46	NaN	NaN	NaN	NaN	NaN	NaN	NaN	1
HSDL1_HUMAN	Q3SXM5	HSDL1	Inactive hydroxysteroid dehydrogenase-like protein 1	25.48	25.31	25.33	25.38	25.61	25.41	NaN	NaN	NaN	NaN	NaN	NaN	NaN	1
HSDL2_HUMAN	Q6YN16	HSDL2	Hydroxysteroid dehydrogenase-like protein 2	27.68	27.76	27.57	27.6	27.59	27.68	NaN	NaN	NaN	NaN	NaN	NaN	NaN	1
HS90A_HUMAN	P07900	HSP90AA1	Heat shock protein HSP 90-alpha	33.53	33.41	33.53	33.48	33.46	33.43	33.54	33.48	33.51	33.19	33.47	33.43	-0.0366662	0.523893
HS90B_HUMAN	P08238	HSP90AB1	Heat shock protein HSP 90-beta	33.21	33.1	32.96	32.92	32.85	32.93	32.28	32.4	32.29	32.57	32.62	32.51	-0.549999	4.42915e-05	+
ENPL_HUMAN	P14625	HSP90B1	Endoplasmin	32.84	32.73	32.69	32.89	32.88	33.09	30.68	30.68	30.51	30.37	30.39	30.68	-2.30167	9.42533e-11	+
HSP13_HUMAN	P48723	HSPA13	Heat shock 70 kDa protein 13	24.29	24.4	24.46	24.4	24.08	24.38	NaN	NaN	NaN	NaN	NaN	NaN	NaN	1
HS71B_HUMAN	P0DMV9	HSPA1B	Heat shock 70 kDa protein 1B	29.66	29.68	29.72	29.91	29.94	29.95	31.09	31.06	31.09	31.62	31.75	31.56	1.55167	6.21779e-07	+
HSP72_HUMAN	P54652	HSPA2	Heat shock-related 70 kDa protein 2	25.98	24.12	NaN	26.73	26.05	26.7	27.68	28.4	28.45	28.81	28.98	28.76	2.59733	0.000412931	+
HSP74_HUMAN	P34932	HSPA4	Heat shock 70 kDa protein 4	30.01	29.93	30	29.85	29.85	29.96	30.27	30.15	30.13	29.59	29.78	29.82	0.0233332	0.838845
HS74L_HUMAN	O95757	HSPA4L	Heat shock 70 kDa protein 4L	26.55	26.66	26.67	26.79	26.74	26.83	26.85	26.2	26.47	26.47	26.45	26.69	-0.185	0.0947189
BIP_HUMAN	P11021	HSPA5	Endoplasmic reticulum chaperone BiP	32.25	32.27	32.23	32.25	32.28	32.29	30.27	30.47	30.28	30.27	30.12	30.52	-1.94	2.21599e-11	+
HSP7C_HUMAN	P11142	HSPA8	Heat shock cognate 71 kDa protein	32.75	33	32.9	32.75	32.79	32.82	33.42	33.23	33.37	33.46	33.46	33.34	0.544999	1.40558e-06	+
GRP75_HUMAN	P38646	HSPA9	Stress-70 protein, mitochondrial	31.49	31.65	31.42	31.31	31.03	31.26	26.69	26.74	25.9	26.34	27.05	26.97	-4.745	3.24939e-10	+
HSPB1_HUMAN	P04792	HSPB1	Heat shock protein beta-1	29.47	29.15	29.33	29.52	29.41	29.46	28.2	27.77	27.62	29.06	29.22	29.19	-0.879999	0.0162943	+
CH60_HUMAN	P10809	HSPD1	60 kDa heat shock protein, mitochondrial	32.54	32.43	32.52	32.29	32.25	32.35	25.34	26.61	26.1	24.26	25.13	25.82	-6.85333	1.95279e-09	+
CH10_HUMAN	P61604	HSPE1	10 kDa heat shock protein, mitochondrial	30.24	30.13	30.39	30.11	29.73	30.13	26.06	26.88	26.84	25.74	25.84	25.9	-3.91167	9.62728e-09	+
PGBM_HUMAN	P98160	HSPG2	Basement membrane-specific heparan sulfate proteoglycan core protein	26.05	23.33	24.07	27.49	27.98	27.66	NaN	NaN	NaN	NaN	NaN	NaN	NaN	1
HTSF1_HUMAN	O43719	HTATSF1	HIV Tat-specific factor 1	25.92	25.97	25.94	25.87	25.77	25.87	NaN	NaN	NaN	NaN	NaN	NaN	NaN	1
HTRA2_HUMAN	O43464	HTRA2	Serine protease HTRA2, mitochondrial	25.4	25.18	25.35	NaN	25.99	24.63	NaN	NaN	NaN	NaN	NaN	NaN	NaN	1
HUWE1_HUMAN	Q7Z6Z7	HUWE1	E3 ubiquitin-protein ligase HUWE1	27.73	27.65	27.72	27.68	27.59	27.42	27.4	26.95	26.54	26.59	26.52	26.7	-0.848333	0.000179223	+
HYOU1_HUMAN	Q9Y4L1	HYOU1	Hypoxia up-regulated protein 1	30.23	30.22	30.08	30.03	30.25	30.2	27.71	27.66	27.58	27.24	27	27.35	-2.745	5.12733e-10	+
IAH1_HUMAN	Q2TAA2	IAH1	Isoamyl acetate-hydrolyzing esterase 1 homolog	23.65	NaN	NaN	NaN	23.82	24.09	NaN	24.43	25.44	24.1	24.26	24.42	0.676667	0.084318
SYIC_HUMAN	P41252	IARS1	Isoleucine--tRNA ligase, cytoplasmic	28.86	28.76	28.7	28.53	28.54	28.53	27.87	27.78	27.7	27.91	27.99	27.88	-0.798334	5.38211e-07	+
SYIM_HUMAN	Q9NSE4	IARS2	Isoleucine--tRNA ligase, mitochondrial	28.32	28.39	28.1	28.21	28.21	28.27	24.64	NaN	NaN	NaN	NaN	NaN	-3.61	1
ICAM1_HUMAN	P05362	ICAM1	Intercellular adhesion molecule 1	NaN	NaN	NaN	NaN	NaN	NaN	26.99	26.61	26.73	26.66	26.55	27.1	NaN	1
IDE_HUMAN	P14735	IDE	Insulin-degrading enzyme	26.65	26.48	26.69	26.39	26.51	26.54	27.08	27.05	27.21	26.59	26.62	26.64	0.321666	0.0249745	+
IDHC_HUMAN	O75874	IDH1	Isocitrate dehydrogenase [NADP] cytoplasmic	28.5	28.4	28.53	28.43	28.64	28.6	28.8	28.65	28.46	28.52	28.72	28.57	0.103333	0.140688
IDHP_HUMAN	P48735	IDH2	Isocitrate dehydrogenase [NADP], mitochondrial	29.92	30.14	29.8	30.19	30.24	30.27	25.09	25.52	26.45	25.26	25.82	24.81	-4.60167	4.97677e-09	+
IDH3A_HUMAN	P50213	IDH3A	Isocitrate dehydrogenase [NAD] subunit alpha, mitochondrial	27.56	27.15	27.26	27.32	27.08	27.36	NaN	NaN	NaN	NaN	NaN	NaN	NaN	1
IDH3B_HUMAN	O43837	IDH3B	Isocitrate dehydrogenase [NAD] subunit beta, mitochondrial	26.31	26.47	26.54	26.54	26.37	26.45	NaN	NaN	NaN	NaN	NaN	NaN	NaN	1
IDH3G_HUMAN	P51553	IDH3G	Isocitrate dehydrogenase [NAD] subunit gamma, mitochondrial	24.4	24.64	24.42	24.54	24.34	24.54	NaN	NaN	NaN	NaN	NaN	NaN	NaN	1
IDI1_HUMAN	Q13907	IDI1	Isopentenyl-diphosphate Delta-isomerase 1	25.77	25.51	25.77	26.01	26.28	25.82	25.99	26.21	26.16	25.25	25.33	25.26	-0.16	0.480177
IGBP1_HUMAN	P78318	IGBP1	Immunoglobulin-binding protein 1	25.23	25.26	25.75	25.67	25.26	NaN	NaN	NaN	NaN	24.97	NaN	NaN	-0.464001	1
IF2B2_HUMAN	Q9Y6M1	IGF2BP2	Insulin-like growth factor 2 mRNA-binding protein 2	26.52	26.51	26.34	26.24	26.54	26.49	NaN	NaN	NaN	NaN	NaN	NaN	NaN	1
IF2B3_HUMAN	O00425	IGF2BP3	Insulin-like growth factor 2 mRNA-binding protein 3	25.33	25.29	25.25	25.53	25.28	25.36	NaN	NaN	NaN	NaN	NaN	NaN	NaN	1
MPRI_HUMAN	P11717	IGF2R	Cation-independent mannose-6-phosphate receptor	25.78	26.04	26	25.69	25.96	25.64	25.74	25.55	26	26.14	26.01	26.02	0.0583331	0.61864
IBP3_HUMAN	P17936	IGFBP3	Insulin-like growth factor-binding protein 3	28.67	NaN	28.32	29.29	29.4	29.91	29.52	29.56	29.5	29.42	29.08	29.08	0.242	0.397219
IBP7_HUMAN	Q16270	IGFBP7	Insulin-like growth factor-binding protein 7	23.54	NaN	23.69	24.19	24.07	24.57	NaN	NaN	NaN	NaN	NaN	NaN	NaN	1
IGSF3_HUMAN	O75054	IGSF3	Immunoglobulin superfamily member 3	NaN	NaN	NaN	NaN	NaN	NaN	27.56	27.69	27.72	28	27.96	27.91	NaN	1
IGSF8_HUMAN	Q969P0	IGSF8	Immunoglobulin superfamily member 8	24.09	NaN	NaN	NaN	NaN	NaN	28.14	28.29	28.76	30.73	30.26	30.56	5.36667	1
RED_HUMAN	Q13123	IK	Protein Red	26.49	26.6	26.36	26.21	26.22	26.24	NaN	NaN	NaN	NaN	NaN	NaN	NaN	1
IKIP_HUMAN	Q70UQ0	IKBIP	Inhibitor of nuclear factor kappa-B kinase-interacting protein	26.53	26.77	26.37	26.52	26.49	26.42	NaN	NaN	NaN	NaN	NaN	NaN	NaN	1
IL1AP_HUMAN	Q9NPH3	IL1RAP	Interleukin-1 receptor accessory protein	NaN	NaN	NaN	NaN	NaN	NaN	26.22	26.04	25.97	25.98	25.51	25.4	NaN	1
ILDR1_HUMAN	Q86SU0	ILDR1	Immunoglobulin-like domain-containing receptor 1	NaN	NaN	NaN	NaN	NaN	NaN	25.06	NaN	24.81	25.73	25.41	25.11	NaN	1
ILF2_HUMAN	Q12905	ILF2	Interleukin enhancer-binding factor 2	30.22	30.08	30.04	29.79	29.86	29.74	26.61	26.63	26.64	27.23	27.19	26.98	-3.075	9.24669e-10	+
ILF3_HUMAN	Q12906	ILF3	Interleukin enhancer-binding factor 3	31.5	31.65	31.6	31.39	31.45	31.4	28.96	28.98	28.87	28.42	28.48	28.35	-2.82167	7.21444e-10	+
ILK_HUMAN	Q13418	ILK	Integrin-linked protein kinase	24.91	25.23	NaN	25.21	24.29	24.71	NaN	24.67	25.66	26.01	25.76	25.55	0.66	0.0505873
ILKAP_HUMAN	Q9H0C8	ILKAP	Integrin-linked kinase-associated serine/threonine phosphatase 2C	25.01	24.2	25.16	25.24	25.12	24.51	24.33	23.9	23.67	NaN	NaN	NaN	-0.906667	0.0145365	+
HACL2_HUMAN	A1L0T0	ILVBL	2-hydroxyacyl-CoA lyase 2	25.74	25.77	25.45	25.55	25.7	25.37	NaN	NaN	NaN	NaN	NaN	NaN	NaN	1
MIC60_HUMAN	Q16891	IMMT	MICOS complex subunit MIC60	29.33	29.88	29.28	29.71	29.55	29.66	23.39	NaN	NaN	NaN	NaN	NaN	-6.17833	1
IMPA1_HUMAN	P29218	IMPA1	Inositol monophosphatase 1	24.67	25.37	25.54	26.11	26.16	25.93	27.32	26.85	27.12	26.71	26.87	27.08	1.36167	0.000265137	+
IMPA3_HUMAN	Q9NX62	IMPAD1	Golgi-resident adenosine 3',5'-bisphosphate 3'-phosphatase	25.24	25.26	25.08	24.69	25.26	25.05	NaN	NaN	NaN	NaN	NaN	NaN	NaN	1
IMDH2_HUMAN	P12268	IMPDH2	Inosine-5'-monophosphate dehydrogenase 2	28.9	28.79	28.84	28.65	28.47	28.62	26.74	26.94	26.88	27.01	26.88	27.02	-1.8	5.25411e-10	+
INF2_HUMAN	Q27J81	INF2	Inverted formin-2	26.57	26.59	26.8	25.8	25.99	26.17	23.91	25.46	NaN	24.97	24.52	NaN	-1.605	0.00121857	+
I5P1_HUMAN	Q14642	INPP5A	Inositol polyphosphate-5-phosphatase A	NaN	NaN	NaN	NaN	NaN	NaN	24.66	24.51	24.73	24.52	24.32	24.3	NaN	1
INSR_HUMAN	P06213	INSR	Insulin receptor	NaN	NaN	NaN	NaN	NaN	NaN	25.29	25.63	25.23	25.14	25.48	25.42	NaN	1
INT3_HUMAN	Q68E01	INTS3	Integrator complex subunit 3	25.09	25.01	24.92	24.9	25.09	24.82	NaN	NaN	NaN	NaN	NaN	NaN	NaN	1
IPO4_HUMAN	Q8TEX9	IPO4	Importin-4	24.37	24.5	24.67	24.09	24.13	24.17	NaN	NaN	NaN	NaN	NaN	NaN	NaN	1
IPO5_HUMAN	O00410	IPO5	Importin-5	28.33	28.06	28.42	28.09	28.19	28.11	28.35	28.19	28.08	27.73	27.8	27.69	-0.226667	0.101805
IPO7_HUMAN	O95373	IPO7	Importin-7	25.25	25.15	25.2	25.03	25.27	25.11	25.66	25.67	25.4	25.03	24.58	24.33	-0.056667	0.813216
IPO9_HUMAN	Q96P70	IPO9	Importin-9	25.1	25.42	24.59	25.21	25.08	25.36	24.38	NaN	24.89	NaN	24.01	24.04	-0.796667	0.00699528	+
IQGA1_HUMAN	P46940	IQGAP1	Ras GTPase-activating-like protein IQGAP1	30.6	30.55	30.62	30.7	30.64	30.57	32.15	32.07	32.26	31.83	31.77	32.1	1.41667	7.7169e-09	+
IQGA2_HUMAN	Q13576	IQGAP2	Ras GTPase-activating-like protein IQGAP2	26.49	26.32	26.36	NaN	26.56	NaN	27.64	27.26	27.62	27.3	27.49	27.29	1.00083	7.58376e-06	+
ISOC1_HUMAN	Q96CN7	ISOC1	Isochorismatase domain-containing protein 1	25.89	26.1	26.21	26.29	26.28	26.21	25.23	26.11	25.75	26.78	26.77	26.84	0.0833337	0.770667
ISOC2_HUMAN	Q96AB3	ISOC2	Isochorismatase domain-containing protein 2	23.74	23.79	24.11	23.82	NaN	23.98	NaN	NaN	NaN	NaN	NaN	NaN	NaN	1
IST1_HUMAN	P53990	IST1	IST1 homolog	26.72	26.61	26.55	26.75	26.75	26.66	29.83	29.46	29.48	29.74	29.68	29.33	2.91333	1.09035e-11	+
INO1_HUMAN	Q9NPH2	ISYNA1	Inositol-3-phosphate synthase 1	26.74	26.6	26.86	26.69	26.93	26.42	26.69	26.43	26.5	26.99	27.08	26.81	0.0433331	0.745752
ITA1_HUMAN	P56199	ITGA1	Integrin alpha-1	25.11	NaN	NaN	23.07	NaN	NaN	29.01	28.38	29.73	28.93	29.35	28.72	4.93	0.000169643	+
ITA2_HUMAN	P17301	ITGA2	Integrin alpha-2	25.73	24.98	24.88	23.26	23.76	24.78	29.75	29.91	29.71	29.37	29.53	29.77	5.10833	8.71654e-08	+
ITA3_HUMAN	P26006	ITGA3	Integrin alpha-3	NaN	NaN	NaN	NaN	NaN	NaN	28.36	28.13	28.22	28.56	28.27	29	NaN	1
ITA5_HUMAN	P08648	ITGA5	Integrin alpha-5	24.76	NaN	NaN	NaN	NaN	NaN	29.34	29.36	29.24	29.54	29.3	29.44	4.61	1
ITA6_HUMAN	P23229	ITGA6	Integrin alpha-6	27.07	27	26.65	25.57	26.41	26.33	30.39	30.35	29.85	30.89	30.74	30.63	3.97	4.16164e-08	+
ITA7_HUMAN	Q13683	ITGA7	Integrin alpha-7 [Cleaved into: Integrin alpha-7 heavy chain;Integrin alpha-7 70 kDa form];Integrin alpha-7 light chain	NaN	NaN	NaN	NaN	NaN	NaN	26.44	26.56	26.54	26.33	26.56	26.33	NaN	1
ITAV_HUMAN	P06756	ITGAV	Integrin alpha-V	27.9	27.2	27.9	27.72	27.9	27.7	30.87	30.87	31.06	31.16	31.19	31.07	3.31667	1.26752e-10	+
ITB1_HUMAN	P05556	ITGB1	Integrin beta-1	29.04	29.15	28.94	28.61	28.76	28.78	31.81	31.48	31.26	31.65	31.57	31.48	2.66167	3.67876e-10	+
ITB3_HUMAN	P05106	ITGB3	Integrin beta-3	23.95	NaN	24.5	NaN	NaN	NaN	27.25	27.38	27.53	27.79	27.03	27.2	3.13833	1.18931e-05	+
ITB4_HUMAN	P16144	ITGB4	Integrin beta-4	25.28	25.13	25.14	24.65	24.1	24.24	29.95	29.77	30.04	30.33	29.92	30.52	5.33167	6.40076e-10	+
ITB5_HUMAN	P18084	ITGB5	Integrin beta-5	24.87	NaN	NaN	NaN	NaN	NaN	27.04	26.76	26.83	27.3	27.18	27.05	2.15667	1
ITB6_HUMAN	P18564	ITGB6	Integrin beta-6	25.31	NaN	28.37	NaN	NaN	NaN	28.61	28.72	29.04	29.07	28.75	28.83	1.99667	0.0346483	+
ITB8_HUMAN	P26012	ITGB8	Integrin beta-8	NaN	NaN	NaN	NaN	NaN	NaN	28.1	27.88	28.05	28.22	28.15	27.88	NaN	1
ITPA_HUMAN	Q9BY32	ITPA	Inosine triphosphate pyrophosphatase	24.17	24.42	24.29	24.34	24.28	24.17	NaN	NaN	24.46	24.27	23.79	23.52	-0.268333	0.169412
ITPR3_HUMAN	Q14573	ITPR3	Inositol 1,4,5-trisphosphate receptor type 3	24.32	NaN	24.27	24.37	24.28	24.15	NaN	NaN	NaN	NaN	NaN	NaN	NaN	1
IVD_HUMAN	P26440	IVD	Isovaleryl-CoA dehydrogenase, mitochondrial	28.22	28.08	28.15	27.83	27.96	27.91	NaN	NaN	NaN	NaN	NaN	NaN	NaN	1
IWS1_HUMAN	Q96ST2	IWS1	Protein IWS1 homolog	24.57	24.26	24.21	24.36	24.7	NaN	NaN	NaN	NaN	NaN	NaN	NaN	NaN	1
JUPI2_HUMAN	Q9H910	JPT2	Jupiter microtubule associated homolog 2	27.59	27.32	27.62	27.34	27.35	27.43	25.5	25.62	25.43	25.09	25.47	25.08	-2.07667	2.85218e-09	+
PLAK_HUMAN	P14923	JUP	Junction plakoglobin	30.13	30.02	29.78	29.92	29.88	30.07	30.9	31.09	30.83	31.01	31.15	30.95	1.02167	6.0456e-08	+
SYK_HUMAN	Q15046	KARS1	Lysine--tRNA ligase	27.83	28.05	27.96	27.82	27.97	27.65	26.95	26.85	26.82	26.53	26.62	26.8	-1.11833	1.43932e-07	+
KCD12_HUMAN	Q96CX2	KCTD12	BTB/POZ domain-containing protein KCTD12	23.79	24.35	24.5	25.02	25.22	24.89	26.34	26.01	25.9	26.04	25.84	25.93	1.38167	0.00011174	+
KDF1_HUMAN	Q8NAX2	KDF1	Keratinocyte differentiation factor 1	NaN	NaN	NaN	NaN	NaN	NaN	23.36	24.1	NaN	24.03	23.96	23.69	NaN	1
KDM1A_HUMAN	O60341	KDM1A	Lysine-specific histone demethylase 1A	27.66	26.82	27.12	26.67	26.58	27.61	23.68	NaN	24.29	23.01	22.94	NaN	-3.59667	6.50424e-06	+
KDM2A_HUMAN	Q9Y2K7	KDM2A	Lysine-specific demethylase 2A	24.39	23.99	24.17	NaN	23.91	23.88	NaN	NaN	NaN	NaN	NaN	NaN	NaN	1
KDM3B_HUMAN	Q7LBC6	KDM3B	Lysine-specific demethylase 3B	25.26	25.33	25.25	25.32	25.2	25.17	NaN	NaN	NaN	NaN	NaN	NaN	NaN	1
KDSR_HUMAN	Q06136	KDSR	3-ketodihydrosphingosine reductase	23.81	23.84	23.79	23.57	NaN	24.01	NaN	NaN	NaN	NaN	NaN	NaN	NaN	1
KHDR1_HUMAN	Q07666	KHDRBS1	KH domain-containing, RNA-binding, signal transduction-associated protein 1	27.21	28.02	27.46	28.15	27.97	28.26	25.31	NaN	NaN	25.02	NaN	23.96	-3.08167	6.53927e-05	+
FUBP2_HUMAN	Q92945	KHSRP	Far upstream element-binding protein 2	30.44	30.31	30.45	30.27	30.23	30.4	26.96	26.95	26.45	26.69	26.94	27.04	-3.51167	7.53273e-12	+
SKT_HUMAN	Q5T5P2	KIAA1217	Sickle tail protein homolog	24.35	24.81	24.58	24.03	24.26	24.03	24.22	NaN	NaN	23.85	23.66	23.75	-0.473334	0.0338667	+
K1522_HUMAN	Q9P206	KIAA1522	Uncharacterized protein KIAA1522	25.4	24.37	23.37	24.49	24.39	23.96	27.27	26.65	27.55	28.08	28	27.2	3.12833	4.41939e-06	+
KIF11_HUMAN	P52732	KIF11	Kinesin-like protein KIF11	26.27	25.74	26.57	26.15	26.29	26.44	24.97	25.16	24.81	24.96	24.82	24.93	-1.30167	1.36128e-06	+
KI13B_HUMAN	Q9NQT8	KIF13B	Kinesin-like protein KIF13B	NaN	NaN	NaN	NaN	NaN	NaN	24.26	25.28	24.99	24.64	24.7	24.4	NaN	1
KIF23_HUMAN	Q02241	KIF23	Kinesin-like protein KIF23	25.59	25.34	NaN	25.4	23.22	24.49	29.18	29.12	29.27	29.69	29.55	29.55	4.58533	1.42047e-06	+
KIF2A_HUMAN	O00139	KIF2A	Kinesin-like protein KIF2A	24.61	24.29	24.32	24.61	24.07	24.49	NaN	NaN	NaN	NaN	NaN	NaN	NaN	1
KIF2C_HUMAN	Q99661	KIF2C	Kinesin-like protein KIF2C	24.74	NaN	24.7	24.52	25.2	24.9	23.04	NaN	NaN	NaN	NaN	NaN	-1.772	1
KIF4A_HUMAN	O95239	KIF4A	Chromosome-associated kinesin KIF4A	26.31	26.56	25.76	25.84	26.76	26.46	25.21	25.13	24.08	25.39	23.26	NaN	-1.66767	0.00285637	+
KINH_HUMAN	P33176	KIF5B	Kinesin-1 heavy chain	29.13	29.06	29.1	29.09	29.05	28.98	29.65	29.64	29.7	29.42	29.17	29.34	0.418334	0.00081345	+
KBP_HUMAN	Q96EK5	KIFBP	KIF-binding protein	24.88	24.95	25.21	24.66	24.97	24.59	23.83	NaN	NaN	NaN	NaN	NaN	-1.04667	1
KIFC1_HUMAN	Q9BW19	KIFC1	Kinesin-like protein KIFC1	25.06	25.38	24.8	27.03	26.3	26.06	NaN	NaN	NaN	NaN	NaN	NaN	NaN	1
KLC1_HUMAN	Q07866	KLC1	Kinesin light chain 1	26.04	26.21	25.86	25.59	26.03	26.18	26.58	26.68	26.92	25.7	26.14	26.11	0.37	0.103056
IMA1_HUMAN	P52292	KPNA2	Importin subunit alpha-1	27.18	26.92	27.02	26.78	26.96	26.72	26.18	26.34	26.39	25.67	25.81	25.38	-0.968334	0.000294546	+
IMA3_HUMAN	O00629	KPNA4	Importin subunit alpha-3	25.74	25.05	25.47	25.2	25.45	25.39	NaN	25.25	25.26	24.69	25.02	24.89	-0.361333	0.0348766	+
IMB1_HUMAN	Q14974	KPNB1	Importin subunit beta-1	29.87	29.8	30.07	29.95	29.99	29.9	29.65	29.44	29.32	29.46	29.36	29.31	-0.506667	1.41648e-05	+
RASK_HUMAN	P01116	KRAS	GTPase KRas	26.95	27.03	26.91	27.17	26.99	27.14	28.77	30.03	29.82	29.76	29.57	29.47	2.53833	7.74411e-08	+
KRI1_HUMAN	Q8N9T8	KRI1	Protein KRI1 homolog	24.94	24.75	24.57	24.49	24.51	24.46	NaN	NaN	NaN	NaN	NaN	NaN	NaN	1
KRR1_HUMAN	Q13601	KRR1	KRR1 small subunit processome component homolog	25.15	24.84	25.05	24.93	24.7	24.77	NaN	NaN	NaN	NaN	NaN	NaN	NaN	1
K2C1_HUMAN	P04264	KRT1	Keratin, type II cytoskeletal 1	29.52	30.61	31.25	34.3	29.03	29.45	30.44	30.35	30.84	28.5	29.98	28.63	-0.903334	0.335352
K1C10_HUMAN	P13645	KRT10	Keratin, type I cytoskeletal 10	28.17	27.42	29.95	30.68	28.01	28.42	29.92	29.75	29.72	27.73	28.04	27.18	-0.0516669	0.943637
K1C18_HUMAN	P05783	KRT18	Keratin, type I cytoskeletal 18	33.16	33.16	33.09	33.53	33.6	33.55	30.47	30.03	30.32	30.05	30.06	30.27	-3.14833	1.59357e-10	+
K22E_HUMAN	P35908	KRT2	Keratin, type II cytoskeletal 2 epidermal	27.67	26.29	29.66	29.13	27.25	28.04	27.64	27.81	27.45	25.76	26.98	26.17	-1.03833	0.118896
KTN1_HUMAN	Q86UP2	KTN1	Kinectin	29.19	29.17	29.06	28.99	29.07	28.79	26.29	26.27	26.4	25.89	25.96	25.54	-2.98667	1.56792e-09	+
LORF1_HUMAN	Q9UN81	L1RE1	LINE-1 retrotransposable element ORF1 protein	24.49	24.21	24.52	NaN	24.08	23.86	NaN	NaN	NaN	NaN	NaN	NaN	NaN	1
L2HDH_HUMAN	Q9H9P8	L2HGDH	L-2-hydroxyglutarate dehydrogenase, mitochondrial	23.87	23.24	NaN	23.54	23.81	23.64	NaN	NaN	NaN	NaN	NaN	NaN	NaN	1
LACTB_HUMAN	P83111	LACTB	Serine beta-lactamase-like protein LACTB, mitochondrial	24.39	24.48	24.2	24.19	NaN	24.19	NaN	NaN	NaN	NaN	NaN	NaN	NaN	1
LACB2_HUMAN	Q53H82	LACTB2	Endoribonuclease LACTB2	23.97	23.96	24.05	24.05	24.02	24.05	23.25	NaN	NaN	23.61	23.65	23.63	-0.481666	0.000274473	+
LAD1_HUMAN	O00515	LAD1	Ladinin-1	24.29	23.92	24.13	23.46	23.65	23.74	NaN	NaN	NaN	NaN	NaN	NaN	NaN	1
LAMA5_HUMAN	O15230	LAMA5	Laminin subunit alpha-5	27.6	26.95	27.29	27.29	27.4	27.43	23.82	NaN	NaN	NaN	24.61	NaN	-3.11167	1.51809e-05	+
LAMB2_HUMAN	P55268	LAMB2	Laminin subunit beta-2	26.75	27.11	27.18	26.74	27.04	26.82	23.29	NaN	NaN	NaN	NaN	NaN	-3.65	1
LAMC1_HUMAN	P11047	LAMC1	Laminin subunit gamma-1	26.11	26.06	26.07	26.12	26.1	26.08	NaN	NaN	NaN	NaN	NaN	NaN	NaN	1
LAMP1_HUMAN	P11279	LAMP1	Lysosome-associated membrane glycoprotein 1	28.42	28.44	28.59	27.88	27.82	28.41	29.25	30.26	30.09	28.78	29.85	30.16	1.47167	0.000323629	+
LAMP2_HUMAN	P13473	LAMP2	Lysosome-associated membrane glycoprotein 2	NaN	NaN	NaN	NaN	NaN	NaN	27.27	26.43	26.99	26.55	27.52	27.37	NaN	1
LTOR1_HUMAN	Q6IAA8	LAMTOR1	Ragulator complex protein LAMTOR1	25.48	25	25.11	25.2	24.94	25.39	23.67	NaN	24.68	26.1	26.24	26.09	0.169333	0.726473
LTOR2_HUMAN	Q9Y2Q5	LAMTOR2	Ragulator complex protein LAMTOR2	23.98	NaN	NaN	NaN	NaN	NaN	24.43	25.4	24.95	24.45	23.95	24.43	0.621668	1
LTOR3_HUMAN	Q9UHA4	LAMTOR3	Ragulator complex protein LAMTOR3	24.07	23.95	24.13	23.98	23.71	23.83	NaN	NaN	NaN	24.04	24.69	24.35	0.415001	0.0306754	+
LANC1_HUMAN	O43813	LANCL1	Glutathione S-transferase LANCL1	24.45	NaN	NaN	NaN	NaN	NaN	26.16	26.55	26.25	25.41	25.5	25.39	1.42667	1
AMPL_HUMAN	P28838	LAP3	Cytosol aminopeptidase	27.65	27.71	27.71	27.45	27.53	27.44	27.55	27.46	27.14	27.06	26.87	26.79	-0.436667	0.00909007	+
LARP1_HUMAN	Q6PKG0	LARP1	La-related protein 1	24.03	24.03	24.02	24.09	24.07	23.84	NaN	NaN	NaN	NaN	NaN	NaN	NaN	1
LARP4_HUMAN	Q71RC2	LARP4	La-related protein 4	25.09	24.98	25.26	25.22	24.79	24.95	NaN	NaN	NaN	NaN	NaN	NaN	NaN	1
LAR4B_HUMAN	Q92615	LARP4B	La-related protein 4B	23.57	23.56	23.65	23.77	23.66	23.36	NaN	NaN	NaN	NaN	NaN	NaN	NaN	1
LARP7_HUMAN	Q4G0J3	LARP7	La-related protein 7	25.46	24.95	25.04	25.52	25.35	24.9	NaN	NaN	NaN	NaN	NaN	NaN	NaN	1
SYLC_HUMAN	Q9P2J5	LARS1	Leucine--tRNA ligase, cytoplasmic	27.62	27.67	27.77	27.68	27.67	27.56	26.79	26.78	27.15	26.8	26.83	26.92	-0.783333	2.70552e-07	+
SYLM_HUMAN	Q15031	LARS2	Probable leucine--tRNA ligase, mitochondrial	26.49	26.45	26.27	26.14	26.08	26.11	NaN	NaN	NaN	NaN	NaN	NaN	NaN	1
LAS1L_HUMAN	Q9Y4W2	LAS1L	Ribosomal biogenesis protein LAS1L	24.21	23.97	24.19	23.8	23.81	23.74	NaN	NaN	NaN	NaN	NaN	NaN	NaN	1
LASP1_HUMAN	Q14847	LASP1	LIM and SH3 domain protein 1	25.48	25.27	25.6	25.6	25.82	25.35	24.7	NaN	25.2	NaN	25.45	25.41	-0.33	0.0874999
LBR_HUMAN	Q14739	LBR	Delta(14)-sterol reductase LBR	26.6	26.62	26.42	26.38	26.4	26.45	NaN	NaN	NaN	NaN	NaN	NaN	NaN	1
LCLT1_HUMAN	Q6UWP7	LCLAT1	Lysocardiolipin acyltransferase 1	24.33	24.36	NaN	24.41	24.31	24.44	NaN	NaN	NaN	NaN	NaN	NaN	NaN	1
PLSL_HUMAN	P13796	LCP1	Plastin-2	31.15	31.02	31.14	31.04	31.11	31.08	31.18	31.42	31.53	31.73	31.82	32.11	0.541667	0.00247357	+
LDHA_HUMAN	P00338	LDHA	L-lactate dehydrogenase A chain	32.14	31.94	32.31	32.49	32.59	32.44	32.81	33.1	32.96	32.41	32.6	33.22	0.531666	0.00754948	+
LDHB_HUMAN	P07195	LDHB	L-lactate dehydrogenase B chain	32.45	32.28	32.54	32.18	32.39	32.3	32.46	32.5	32.3	32.31	32.18	32.31	-0.013333	0.855474
LEMD2_HUMAN	Q8NC56	LEMD2	LEM domain-containing protein 2	25.49	25.35	25.26	25.3	25.16	25.1	NaN	NaN	NaN	NaN	NaN	NaN	NaN	1
MAN1_HUMAN	Q9Y2U8	LEMD3	Inner nuclear membrane protein Man1	25.78	25.84	25.58	25.63	25.55	25.43	NaN	NaN	NaN	NaN	NaN	NaN	NaN	1
LETM1_HUMAN	O95202	LETM1	Mitochondrial proton/calcium exchanger protein	26.95	26.99	26.89	26.74	26.6	26.87	NaN	NaN	NaN	NaN	NaN	NaN	NaN	1
LEG1_HUMAN	P09382	LGALS1	Galectin-1	26.03	NaN	26.44	27.15	26.37	26.55	28.15	27.76	27.8	28.44	27.9	28.31	1.552	3.87857e-05	+
LEG3_HUMAN	P17931	LGALS3	Galectin-3	25.63	NaN	NaN	26.22	24.28	24.62	27.49	28.22	28.18	28.21	28.25	28.4	2.9375	6.72837e-05	+
DNLI1_HUMAN	P18858	LIG1	DNA ligase 1	25.29	24.91	25.36	25.08	25.26	25.14	NaN	NaN	NaN	NaN	NaN	NaN	NaN	1
DNLI3_HUMAN	P49916	LIG3	DNA ligase 3	24.42	24.3	24.26	24.4	24.25	24.34	NaN	NaN	NaN	NaN	NaN	NaN	NaN	1
LIMA1_HUMAN	Q9UHB6	LIMA1	LIM domain and actin-binding protein 1	28.71	28.58	28.69	28.37	28.47	28.54	28.13	27.33	27.61	27.14	27.07	27.44	-1.10667	5.6102e-05	+
LIMS1_HUMAN	P48059	LIMS1	LIM and senescent cell antigen-like-containing domain protein 1	24.47	NaN	NaN	NaN	24.84	NaN	NaN	26.13	25.96	25.7	25.75	25.29	1.111	0.00748382	+
LIN7C_HUMAN	Q9NUP9	LIN7C	Protein lin-7 homolog C	27.67	27.41	27.57	27.4	27.29	27.22	28.56	28.21	29.05	29.39	29.45	29.19	1.54833	2.59871e-05	+
L2GL1_HUMAN	Q15334	LLGL1	Lethal(2) giant larvae protein homolog 1	24.94	NaN	24.13	23.3	NaN	22.22	25.04	25.45	24.97	27.13	27.1	26.41	2.36917	0.00856338	+
L2GL2_HUMAN	Q6P1M3	LLGL2	LLGL scribble cell polarity complex component 2	25.39	24.83	24.14	25.91	25.93	25.84	28.17	28.54	28.01	29.06	28.8	28.27	3.135	3.16075e-06	+
LMAN1_HUMAN	P49257	LMAN1	Protein ERGIC-53	28.79	28.83	28.86	29.24	29.09	29.14	27.35	26.87	26.62	26.81	26.82	26.88	-2.1	1.23331e-08	+
LMAN2_HUMAN	Q12907	LMAN2	Vesicular integral-membrane protein VIP36	27.59	27.77	27.7	27.39	27.03	27.4	25.79	25.12	NaN	25.86	25.74	25.31	-1.916	2.09647e-06	+
LMF2_HUMAN	Q9BU23	LMF2	Lipase maturation factor 2	24.57	24.44	24.29	24.46	24.4	24.48	NaN	NaN	NaN	NaN	NaN	NaN	NaN	1
LMNA_HUMAN	P02545	LMNA	Prelamin-A/C	32.14	32.05	32.06	32.03	31.76	31.98	30.49	30.39	30.55	29.97	29.94	29.87	-1.80167	1.16371e-07	+
Q3BDU5_HUMAN	Q3BDU5	LMNA	Prelamin-A/C (Rhabdomyosarcoma antigen MU-RMS-40.12)	26.42	26.32	25.78	26.63	25.34	26.36	NaN	NaN	NaN	NaN	NaN	NaN	NaN	1
LMNB1_HUMAN	P20700	LMNB1	Lamin-B1	32.24	32.34	32.13	32.3	32.25	32.35	28.21	27.9	27.81	27.81	27.71	27.29	-4.48	7.54322e-12	+
LMNB2_HUMAN	Q03252	LMNB2	Lamin-B2	30.01	29.88	29.8	29.86	29.64	30.01	26.64	26.31	26.44	25.06	25.62	25.27	-3.97667	5.13842e-08	+
LCAP_HUMAN	Q9UIQ6	LNPEP	Leucyl-cystinyl aminopeptidase	25.9	24.12	24.45	26.83	24.38	24.38	28.31	28.05	28.53	28.25	28.62	28.67	3.395	2.28488e-05	+
LNP_HUMAN	Q9C0E8	LNPK	Endoplasmic reticulum junction formation protein lunapark	25.73	25.75	25.59	25.73	25.73	25.8	24.87	NaN	NaN	25.01	NaN	NaN	-0.781666	1.48526e-05	+
LONM_HUMAN	P36776	LONP1	Lon protease homolog, mitochondrial	29.61	29.55	29.52	29.49	29.49	29.62	NaN	NaN	NaN	NaN	NaN	NaN	NaN	1
PCAT1_HUMAN	Q8NF37	LPCAT1	Lysophosphatidylcholine acyltransferase 1	26.52	26.06	26.5	26.44	26.61	26.39	NaN	NaN	NaN	NaN	NaN	NaN	NaN	1
LPP_HUMAN	Q93052	LPP	Lipoma-preferred partner	25.3	24.97	24.87	24.85	25.08	24.99	NaN	NaN	NaN	25.1	25.05	24.97	0.0299997	0.776563
LRBA_HUMAN	P50851	LRBA	Lipopolysaccharide-responsive and beige-like anchor protein (Beige-like protein) (CDC4-like protein)	27.6	27.34	27.5	27.26	27.37	27.5	28.31	27.96	28	27.3	27.2	27.3	0.249999	0.235382
AMRP_HUMAN	P30533	LRPAP1	Alpha-2-macroglobulin receptor-associated protein	27.82	27.48	27.85	27.2	27.72	27.83	25.43	NaN	NaN	NaN	NaN	24.06	-2.905	0.000248703	+
LPPRC_HUMAN	P42704	LRPPRC	Leucine-rich PPR motif-containing protein, mitochondrial	30.79	30.71	30.72	30.32	30.26	29.62	21.45	NaN	NaN	NaN	NaN	NaN	-8.95333	1
LRRC1_HUMAN	Q9BTT6	LRRC1	Leucine-rich repeat-containing protein 1	22.79	23.79	NaN	24.79	24.76	24.94	23.53	25.81	24.54	25.72	26.56	25.81	1.11433	0.104549
LRC47_HUMAN	Q8N1G4	LRRC47	Leucine-rich repeat-containing protein 47	26.97	27.21	27.31	27.41	27.32	27.48	26.54	25.89	26.6	26.76	27.07	26.46	-0.73	0.00192968	+
LRC57_HUMAN	Q8N9N7	LRRC57	Leucine-rich repeat-containing protein 57	25.29	NaN	NaN	25.33	25.47	25.17	27.91	28.2	27.83	28.32	28.3	27.89	2.76	1.71847e-08	+
LRC59_HUMAN	Q96AG4	LRRC59	Leucine-rich repeat-containing protein 59	28.12	28.33	28.37	28.35	28.4	27.77	23.62	23.24	23.23	23.71	23.41	24.43	-4.61667	7.79771e-10	+
LRC8A_HUMAN	Q8IWT6	LRRC8A	Volume-regulated anion channel subunit LRRC8A	NaN	NaN	NaN	NaN	NaN	NaN	25.17	25.27	25.26	25.28	25.19	25.19	NaN	1
LRC8E_HUMAN	Q6NSJ5	LRRC8E	Volume-regulated anion channel subunit LRRC8E	23.39	NaN	NaN	NaN	NaN	NaN	24.48	24.62	24.27	23.88	NaN	23.8	0.82	1
LRRF1_HUMAN	Q32MZ4	LRRFIP1	Leucine-rich repeat flightless-interacting protein 1	26.16	NaN	25.66	25.56	26.4	26.15	NaN	25.82	25.94	NaN	NaN	NaN	-0.106	0.71153
LS14A_HUMAN	Q8ND56	LSM14A	Protein LSM14 homolog A	24.71	24.87	24.94	24.83	25.22	24.83	NaN	NaN	NaN	NaN	NaN	NaN	NaN	1
LS14B_HUMAN	Q9BX40	LSM14B	Protein LSM14 homolog B	25.37	25.45	25.25	25.51	25.43	25.31	NaN	NaN	NaN	NaN	NaN	NaN	NaN	1
LSM2_HUMAN	Q9Y333	LSM2	U6 snRNA-associated Sm-like protein LSm2	24.78	24.97	24.68	24.79	24.93	24.87	NaN	NaN	NaN	23.58	23.48	23.53	-1.30667	2.28577e-07	+
LSM4_HUMAN	Q9Y4Z0	LSM4	U6 snRNA-associated Sm-like protein LSm4	26.06	26.03	25.74	26.22	25.93	26.24	NaN	NaN	NaN	NaN	NaN	24.36	-1.67667	1
LSR_HUMAN	Q86X29	LSR	Lipolysis-stimulated lipoprotein receptor	27.28	26.98	26.88	26.35	26.2	26.99	29.55	30.03	30	30.58	30.54	30.13	3.35833	4.69254e-08	+
LSS_HUMAN	P48449	LSS	Lanosterol synthase	28.34	28.09	28.47	28.35	28.56	28.08	23.42	NaN	23.66	24.86	24.73	24.26	-4.129	1.00459e-07	+
LKHA4_HUMAN	P09960	LTA4H	Leukotriene A-4 hydrolase	28.67	28.61	28.72	28.67	28.79	28.57	28.42	28.73	28.77	28.39	28.59	28.6	-0.0883334	0.241804
LC7L2_HUMAN	Q9Y383	LUC7L2	Putative RNA-binding protein Luc7-like 2	27.3	27.07	26.59	27.85	28.08	28.08	25.92	NaN	25.38	24.49	NaN	23.61	-2.645	0.000808578	+
LC7L3_HUMAN	O95232	LUC7L3	Luc7-like protein 3	25.92	25.74	25.56	25.83	26.01	25.97	NaN	24.1	NaN	NaN	NaN	NaN	-1.73833	1
LYAR_HUMAN	Q9NX58	LYAR	Cell growth-regulating nucleolar protein	25.14	24.83	25.14	24.93	24.71	24.69	NaN	NaN	NaN	NaN	NaN	NaN	NaN	1
LYN_HUMAN	P07948	LYN	Tyrosine-protein kinase Lyn	22.45	NaN	NaN	NaN	NaN	NaN	27.55	27.34	27.29	27.91	27.77	27.19	5.05833	1
LYPA1_HUMAN	O75608	LYPLA1	Acyl-protein thioesterase 1	25.77	NaN	25.42	25.39	26.3	26.18	26.65	26.16	26.58	26.28	26.3	NaN	0.582	0.0243491	+
MPRD_HUMAN	P20645	M6PR	Cation-dependent mannose-6-phosphate receptor	27.27	27.19	27.03	27.04	26.9	27.39	26.12	26.73	27.99	27.27	27.76	27.79	0.14	0.656806
MACF1_HUMAN	Q9UPN3	MACF1	Microtubule-actin cross-linking factor 1, isoforms 1/2/3/5	NaN	NaN	NaN	NaN	NaN	NaN	25.04	25.44	25.81	25.1	NaN	25.06	NaN	1
H2AY_HUMAN	O75367	MACROH2A1	Core histone macro-H2A.1	29.5	29.19	29.02	29.18	29.4	29.26	24.68	23.77	23.55	NaN	21.23	NaN	-5.95083	7.67583e-06	+
H2AW_HUMAN	Q9P0M6	MACROH2A2	Core histone macro-H2A.2	27.4	27.35	27.21	27.21	27.47	27.44	NaN	NaN	NaN	NaN	NaN	NaN	NaN	1
MD1L1_HUMAN	Q9Y6D9	MAD1L1	Mitotic spindle assembly checkpoint protein MAD1	24.58	24.43	23.88	23.83	NaN	23.89	NaN	NaN	NaN	NaN	NaN	NaN	NaN	1
MAGD2_HUMAN	Q9UNF1	MAGED2	Melanoma-associated antigen D2	27.71	26.65	27.99	26.52	27.15	26.78	24.08	24.47	24.9	23.55	23.59	24.14	-3.01167	3.05178e-06	+
MGN2_HUMAN	Q96A72	MAGOHB	Protein mago nashi homolog 2	27.36	27.5	27.37	27.27	27.31	27.09	NaN	NaN	NaN	NaN	NaN	24.14	-3.17667	1
MAGT1_HUMAN	Q9H0U3	MAGT1	Magnesium transporter protein 1	26.77	26.74	25.89	26.83	26.53	26.39	NaN	NaN	NaN	NaN	NaN	NaN	NaN	1
MAIP1_HUMAN	Q8WWC4	MAIP1	m-AAA protease-interacting protein 1, mitochondrial	24.33	24.27	24.46	24.09	24.11	23.73	NaN	NaN	NaN	NaN	NaN	NaN	NaN	1
MAK16_HUMAN	Q9BXY0	MAK16	Protein MAK16 homolog	23.03	23.13	22.88	22.51	NaN	22.47	NaN	NaN	NaN	NaN	NaN	NaN	NaN	1
MAL2_HUMAN	Q969L2	MAL2	Protein MAL2	NaN	NaN	NaN	NaN	NaN	NaN	25.97	25.78	25.06	NaN	25.22	25.61	NaN	1
MA2B1_HUMAN	O00754	MAN2B1	Lysosomal alpha-mannosidase	25.66	25.33	25.38	25.66	25.64	25.81	NaN	NaN	NaN	NaN	NaN	24.11	-1.47	1
MANBA_HUMAN	O00462	MANBA	Beta-mannosidase	24.54	24.46	24.21	24	24.04	24.21	NaN	NaN	NaN	NaN	NaN	NaN	NaN	1
MANF_HUMAN	P55145	MANF	Mesencephalic astrocyte-derived neurotrophic factor	29.08	27.64	28.88	29.19	29.18	29.04	25.7	24.32	25.53	24.87	NaN	24.76	-3.799	1.98897e-06	+
MLP3B_HUMAN	Q9GZQ8	MAP1LC3B	Microtubule-associated proteins 1A/1B light chain 3B	24.47	NaN	NaN	NaN	NaN	NaN	26.89	26.23	26.32	26.55	26.29	26.05	1.91833	1
MP2K1_HUMAN	Q02750	MAP2K1	Dual specificity mitogen-activated protein kinase kinase 1	25.88	25.73	NaN	25.7	26.13	25.62	27.07	25.86	26.44	26.27	25.85	25.66	0.379667	0.160263
MP2K2_HUMAN	P36507	MAP2K2	Dual specificity mitogen-activated protein kinase kinase 2	26.93	26.56	26.92	26.98	27.18	26.99	27.65	26.9	27.54	26.6	26.57	26.75	0.0750001	0.729769
MP2K6_HUMAN	P52564	MAP2K6	Dual specificity mitogen-activated protein kinase kinase 6	24.53	NaN	24.54	24.49	24.84	24.46	NaN	NaN	NaN	NaN	NaN	NaN	NaN	1
MAP4_HUMAN	P27816	MAP4	Microtubule-associated protein 4 (MAP-4)	29.09	28.92	29.42	29.44	28.17	29.35	25.5	24.54	25.19	NaN	24.76	NaN	-4.0675	8.37215e-07	+
E7EN19_HUMAN	E7EN19	MAP4K4	Mitogen-activated protein kinase kinase kinase kinase 4	23.07	NaN	NaN	NaN	NaN	NaN	24.96	25.84	25.54	26.63	26.37	26.48	2.9	1
MK01_HUMAN	P28482	MAPK1	Mitogen-activated protein kinase 1	27.39	27.09	27.13	27.26	27.42	27.33	28.3	28.28	28.43	28.15	28.15	27.83	0.92	3.56107e-06	+
MK14_HUMAN	Q16539	MAPK14	Mitogen-activated protein kinase 14	24.09	24.07	23.82	23.92	24.15	NaN	NaN	NaN	NaN	NaN	NaN	NaN	NaN	1
MARE1_HUMAN	Q15691	MAPRE1	Microtubule-associated protein RP/EB family member 1	27.77	27.26	27.64	26.69	27.65	27.55	24.45	26.28	NaN	25.66	NaN	25.57	-1.93667	0.000707032	+
MARCS_HUMAN	P29966	MARCKS	Myristoylated alanine-rich C-kinase substrate	27.58	26.77	27.01	NaN	27.02	27.1	29.49	29.23	29.3	28.41	29.1	28.38	1.889	3.005e-05	+
MRP_HUMAN	P49006	MARCKSL1	MARCKS-related protein	29.22	28.52	28.81	28.72	28.54	28.68	30.38	30.27	30.35	30.15	30.3	29.53	1.415	7.23648e-06	+
MARK2_HUMAN	Q7KZI7	MARK2	Serine/threonine-protein kinase MARK2	26.34	25.96	25.72	26.15	NaN	25.68	28.56	28.23	28.28	27.39	27.8	27.07	1.91833	8.05586e-05	+
MARK3_HUMAN	P27448	MARK3	MAP/microtubule affinity-regulating kinase 3	24.1	24.9	24.45	NaN	NaN	NaN	25.52	25.39	25.23	25.56	24.79	NaN	0.814666	0.0176614	+
SYMC_HUMAN	P56192	MARS1	Methionine--tRNA ligase, cytoplasmic	27.99	27.93	27.9	27.89	27.96	27.97	27.06	26.37	27.03	26.7	26.68	26.71	-1.18167	5.69475e-07	+
METK2_HUMAN	P31153	MAT2A	S-adenosylmethionine synthase isoform type-2	26.91	26.83	26.98	27	27.05	26.82	26.56	26.45	26.5	26.1	26.33	26.07	-0.596666	7.84273e-05	+
MAT2B_HUMAN	Q9NZL9	MAT2B	Methionine adenosyltransferase 2 subunit beta	25.71	25.65	25.49	25.79	25.54	25.44	24	25.1	NaN	NaN	24.67	24.71	-0.983334	0.000944511	+
MATR3_HUMAN	P43243	MATR3	Matrin-3	31.36	29.67	29.5	31.46	29.38	29.37	27.38	26.02	25.96	NaN	NaN	NaN	-3.67	0.000943606	+
MBD3_HUMAN	O95983	MBD3	Methyl-CpG-binding domain protein 3	24.53	24.5	24.6	NaN	24.27	24.35	NaN	NaN	NaN	NaN	NaN	NaN	NaN	1
MBLC2_HUMAN	Q68D91	MBLAC2	Metallo-beta-lactamase domain-containing protein 2	25.25	NaN	NaN	NaN	NaN	NaN	25.82	25.48	25.62	25.62	25.57	25.61	0.37	1
MBNL1_HUMAN	Q9NR56	MBNL1	Muscleblind-like protein 1	26.14	26.05	25.91	25.94	25.97	26.57	24.27	NaN	NaN	NaN	NaN	NaN	-1.82667	1
MBOA7_HUMAN	Q96N66	MBOAT7	Lysophospholipid acyltransferase 7	27.02	26.04	26.75	26.84	26.99	26.79	24.77	NaN	NaN	23.93	NaN	NaN	-2.38833	0.000369328	+
MUC18_HUMAN	P43121	MCAM	Cell surface glycoprotein MUC18	23.66	NaN	NaN	NaN	NaN	NaN	NaN	26.4	26.02	26.75	26.23	26.11	2.642	1
FABD_HUMAN	Q8IVS2	MCAT	Malonyl-CoA-acyl carrier protein transacylase, mitochondrial	24	23.96	23.59	23.21	23.43	23.15	NaN	NaN	NaN	NaN	NaN	NaN	NaN	1
MCCA_HUMAN	Q96RQ3	MCCC1	Methylcrotonoyl-CoA carboxylase subunit alpha, mitochondrial	26.34	26.15	26.15	25.92	26.17	26.18	NaN	NaN	NaN	NaN	NaN	NaN	NaN	1
MCCB_HUMAN	Q9HCC0	MCCC2	Methylcrotonoyl-CoA carboxylase beta chain, mitochondrial	27.31	27.25	27.09	26.93	27.07	27.1	NaN	NaN	NaN	NaN	NaN	NaN	NaN	1
MCM2_HUMAN	P49736	MCM2	DNA replication licensing factor MCM2	29.19	28.72	29.02	29.02	29.16	29.08	25.23	25.14	25.05	23.67	24.78	22.95	-4.56167	3.6688e-07	+
MCM3_HUMAN	P25205	MCM3	DNA replication licensing factor MCM3	29.55	29.22	29.13	28.63	28.63	29.16	23.43	NaN	NaN	23.74	NaN	NaN	-5.46833	1.13173e-06	+
MCM4_HUMAN	P33991	MCM4	DNA replication licensing factor MCM4	29.45	29.52	28.78	28.75	29.4	29.58	24.34	NaN	NaN	NaN	22.8	NaN	-5.67667	1.7176e-05	+
MCM5_HUMAN	P33992	MCM5	DNA replication licensing factor MCM5	28.94	28.19	28.85	28.75	28.36	28.67	23.82	24.89	NaN	NaN	NaN	NaN	-4.27167	1.38448e-05	+
MCM6_HUMAN	Q14566	MCM6	DNA replication licensing factor MCM6	29.45	28.42	28.54	29.15	29.19	28.68	25.54	24.45	NaN	NaN	NaN	23.9	-4.275	1.40002e-05	+
MCM7_HUMAN	P33993	MCM7	DNA replication licensing factor MCM7	28.8	28.75	28.74	28.52	29.06	29.04	NaN	NaN	NaN	NaN	NaN	NaN	NaN	1
MCMBP_HUMAN	Q9BTE3	MCMBP	Mini-chromosome maintenance complex-binding protein	23.33	23.82	NaN	24.49	24.4	24.14	NaN	NaN	NaN	23.51	23.53	23.48	-0.529333	0.109782
MCTS1_HUMAN	Q9ULC4	MCTS1	Malignant T-cell-amplified sequence 1	25.32	24.55	25.31	25.14	25.65	25.44	25.43	25.28	25.05	25.97	25.74	25.72	0.296667	0.181789
MCU_HUMAN	Q8NE86	MCU	Calcium uniporter protein, mitochondrial	25.26	25.14	25.23	25.08	24.93	25.04	NaN	NaN	NaN	NaN	NaN	NaN	NaN	1
MDC1_HUMAN	Q14676	MDC1	Mediator of DNA damage checkpoint protein 1	26.04	25.76	25.49	25.7	25.41	25.64	NaN	NaN	NaN	NaN	NaN	NaN	NaN	1
MDHC_HUMAN	P40925	MDH1	Malate dehydrogenase, cytoplasmic	29.54	29.54	29.51	29.72	29.65	29.66	29.88	29.71	29.4	30.38	30.44	30.87	0.51	0.0464389	+
MDHM_HUMAN	P40926	MDH2	Malate dehydrogenase, mitochondrial	30.87	30.74	30.71	30.59	30.76	30.7	28.72	28.93	29.06	28.12	28.56	28.2	-2.13	1.09695e-07	+
MK_HUMAN	P21741	MDK	Midkine	NaN	NaN	NaN	NaN	NaN	NaN	26.03	NaN	25.62	26.19	25.89	25.07	NaN	1
MAOX_HUMAN	P48163	ME1	NADP-dependent malic enzyme	24.57	24.25	24.04	24.44	24.13	23.95	24.7	25.09	24.84	23.57	23.44	24.11	0.0616668	0.840342
MAOM_HUMAN	P23368	ME2	NAD-dependent malic enzyme, mitochondrial	24.11	23.79	23.67	23.85	23.98	23.82	NaN	NaN	NaN	NaN	NaN	NaN	NaN	1
MEAK7_HUMAN	Q6P9B6	MEAK7	MTOR-associated protein MEAK7	24.02	NaN	NaN	NaN	NaN	NaN	25.79	NaN	26.06	25.12	25.7	25.58	1.63	1
MECP2_HUMAN	P51608	MECP2	Methyl-CpG-binding protein 2	24.85	24.89	24.62	24.74	24.97	NaN	NaN	NaN	NaN	NaN	NaN	NaN	NaN	1
MED17_HUMAN	Q9NVC6	MED17	Mediator of RNA polymerase II transcription subunit 17	24.28	25.03	24.41	24.32	24.66	24.53	25.2	26.31	NaN	25.41	25.5	25.63	1.07167	0.000674856	+
TRFM_HUMAN	P08582	MELTF	Melanotransferrin	23.73	NaN	NaN	23.22	NaN	NaN	29.25	28.96	29.34	29.79	29.76	29.45	5.95	5.06363e-07	+
MESD_HUMAN	Q14696	MESD	LRP chaperone MESD	26.31	26.23	26.54	26.51	26.63	26.57	24.48	NaN	NaN	NaN	NaN	NaN	-1.985	1
MET7A_HUMAN	Q9H8H3	METTL7A	Methyltransferase-like protein 7A	27.49	27.08	27.1	27.36	27.42	27.77	NaN	NaN	NaN	NaN	NaN	NaN	NaN	1
MFAP1_HUMAN	P55081	MFAP1	Microfibrillar-associated protein 1	26.08	25.69	25.88	25.51	25.95	25.89	NaN	NaN	NaN	NaN	NaN	NaN	NaN	1
MFGM_HUMAN	Q08431	MFGE8	Lactadherin	24.32	NaN	NaN	NaN	NaN	NaN	31.66	31.77	31.85	31.92	32.02	31.7	7.5	1
MFN2_HUMAN	O95140	MFN2	Mitofusin-2	24	24.12	24.27	24.24	23.84	24.28	NaN	NaN	NaN	NaN	NaN	NaN	NaN	1
MGRN1_HUMAN	O60291	MGRN1	E3 ubiquitin-protein ligase MGRN1	24.02	NaN	NaN	NaN	NaN	NaN	25.93	26.49	26.68	26.38	26.27	26.22	2.30833	1
MGST1_HUMAN	P10620	MGST1	Microsomal glutathione S-transferase 1	27.45	27.19	27.16	27.08	27.2	27.47	NaN	NaN	NaN	NaN	NaN	NaN	NaN	1
MIA2_HUMAN	Q96PC5	MIA2	Melanoma inhibitory activity protein 2	26.08	25.98	25.95	26.28	25.98	26.14	NaN	NaN	NaN	NaN	NaN	NaN	NaN	1
TGO1_HUMAN	Q5JRA6	MIA3	Transport and Golgi organization protein 1 homolog	26.91	26.74	26.98	26.71	26.77	27.04	NaN	NaN	NaN	NaN	NaN	NaN	NaN	1
MIF_HUMAN	P14174	MIF	Macrophage migration inhibitory factor	26.79	26.07	27.03	27.97	26.83	27.09	26.11	26.81	26.76	27.56	27.04	27.11	-0.0649999	0.842065
MINK1_HUMAN	Q8N4C8	MINK1	Misshapen-like kinase 1	24.83	NaN	24.8	NaN	24.65	NaN	26.88	27	27.05	27.79	27.41	27.7	2.545	1.18969e-05	+
MIPEP_HUMAN	Q99797	MIPEP	Mitochondrial intermediate peptidase	25.69	25.75	25.12	25.76	25.28	25.87	NaN	NaN	NaN	NaN	NaN	NaN	NaN	1
MISP_HUMAN	Q8IVT2	MISP	Mitotic interactor and substrate of PLK1	25.21	25.41	25.17	24.5	24.52	24.62	NaN	NaN	NaN	NaN	NaN	NaN	NaN	1
KI67_HUMAN	P46013	MKI67	Proliferation marker protein Ki-67	29.59	29.68	28.94	29.36	28.84	29.37	22.59	NaN	NaN	NaN	NaN	NaN	-6.70667	1
MLEC_HUMAN	Q14165	MLEC	Malectin	28.59	27.86	28.55	28.62	28.58	28.71	24.61	25.15	24.49	24.87	24.59	25.13	-3.67833	1.16748e-09	+
MLF2_HUMAN	Q15773	MLF2	Myeloid leukemia factor 2	24.42	NaN	24.52	24.4	24.22	24.2	NaN	NaN	NaN	NaN	NaN	NaN	NaN	1
MMAB_HUMAN	Q96EY8	MMAB	Corrinoid adenosyltransferase	25.26	25.03	NaN	25.19	25.03	25.32	NaN	NaN	NaN	NaN	NaN	NaN	NaN	1
NEP_HUMAN	P08473	MME	Neprilysin	NaN	NaN	NaN	NaN	NaN	NaN	27.32	27.27	27.55	27.93	27.26	28.23	NaN	1
MMP14_HUMAN	P50281	MMP14	Matrix metalloproteinase-14	25.63	NaN	25.4	NaN	25.05	25.06	26.05	26.64	26.51	26.24	26.18	25.94	0.975001	0.000558231	+
MMP15_HUMAN	P51511	MMP15	Matrix metalloproteinase-15	23.74	NaN	NaN	NaN	NaN	NaN	NaN	24.98	25.33	25.48	25.21	25.31	1.522	1
MUTA_HUMAN	P22033	MMUT	Methylmalonyl-CoA mutase, mitochondrial	26.86	26.71	26.67	26.69	26.66	26.59	NaN	NaN	NaN	NaN	NaN	NaN	NaN	1
MOB1A_HUMAN	Q9H8S9	MOB1A	MOB kinase activator 1A	25.52	NaN	25.28	NaN	25.1	25.41	27.48	26.98	26.63	26.49	26.28	26.23	1.35417	0.000683821	+
MOGS_HUMAN	Q13724	MOGS	Mannosyl-oligosaccharide glucosidase	27.36	27.41	27.42	27.61	27.39	27.4	NaN	NaN	NaN	NaN	NaN	NaN	NaN	1
MON2_HUMAN	Q7Z3U7	MON2	Protein MON2 homolog	23.83	NaN	23.34	NaN	NaN	24.17	25.84	25.32	25.69	25.06	24.9	25.23	1.56	0.000648906	+
MSPD2_HUMAN	Q8NHP6	MOSPD2	Motile sperm domain-containing protein 2	25.24	25.06	24.75	25.37	25.45	25.39	NaN	NaN	24.48	24.31	25.06	24.36	-0.6575	0.00907601	+
MOV10_HUMAN	Q9HCE1	MOV10	Helicase MOV-10	26.9	26.84	27.03	26.85	26.93	26.7	NaN	NaN	NaN	NaN	NaN	NaN	NaN	1
MOXD1_HUMAN	Q6UVY6	MOXD1	DBH-like monooxygenase protein 1	23.54	NaN	23.31	NaN	NaN	23.14	24.16	24.7	24.62	26.51	26.44	26.36	2.135	0.0134608	+
MPC2_HUMAN	O95563	MPC2	Mitochondrial pyruvate carrier 2	24.67	24.55	24.95	24.83	24.28	24.49	NaN	NaN	NaN	NaN	NaN	NaN	NaN	1
MPP10_HUMAN	O00566	MPHOSPH10	U3 small nucleolar ribonucleoprotein protein MPP10	24.39	24.44	24.71	NaN	24.39	24.5	NaN	NaN	NaN	NaN	NaN	NaN	NaN	1
MPI_HUMAN	P34949	MPI	Mannose-6-phosphate isomerase	25.34	25.06	25.3	25.96	25.91	25.52	NaN	26.28	25.81	26.06	25.65	25.93	0.431	0.0477129	+
MPP5_HUMAN	Q8N3R9	MPP5	MAGUK p55 subfamily member 5	24.74	23.72	23.91	NaN	24.8	23.16	26.61	26.52	26.95	28.05	26.64	27.52	2.98233	3.50981e-05	+
MPP6_HUMAN	Q9NZW5	MPP6	MAGUK p55 subfamily member 6	25	24.89	NaN	NaN	24.52	NaN	25.74	25.83	26.02	25.5	26.24	25.34	0.975	0.00296779	+
MPP7_HUMAN	Q5T2T1	MPP7	MAGUK p55 subfamily member 7	25.46	NaN	NaN	NaN	NaN	NaN	27.81	27.85	27.89	27.59	28.09	27.51	2.33	1
THTM_HUMAN	P25325	MPST	3-mercaptopyruvate sulfurtransferase	25.29	25.08	25.4	25.14	25.28	25.44	24.84	NaN	NaN	24.78	25.13	25	-0.334167	0.00802428	+
MPZL1_HUMAN	O95297	MPZL1	Myelin protein zero-like protein 1	26.54	NaN	NaN	NaN	NaN	NaN	27.19	26.96	27.31	27.12	27.21	27.17	0.619999	1
MPZL2_HUMAN	O60487	MPZL2	Myelin protein zero-like protein 2	NaN	NaN	NaN	NaN	NaN	NaN	27.21	27.91	27.81	28.14	28.45	28.28	NaN	1
MRE11_HUMAN	P49959	MRE11	Double-strand break repair protein MRE11	22.9	23	23.13	23.21	23.2	22.85	NaN	NaN	NaN	NaN	NaN	NaN	NaN	1
MTNA_HUMAN	Q9BV20	MRI1	Methylthioribose-1-phosphate isomerase	25.77	NaN	25.38	25.6	25.32	25.57	26.47	26.04	25.93	25.57	25.87	25.71	0.403667	0.0312878	+
RM11_HUMAN	Q9Y3B7	MRPL11	39S ribosomal protein L11, mitochondrial	25.15	25.19	24.93	24.64	24.86	24.91	NaN	NaN	NaN	NaN	NaN	NaN	NaN	1
RM13_HUMAN	Q9BYD1	MRPL13	39S ribosomal protein L13, mitochondrial	25.94	25.79	25.73	25.02	25.37	25.48	NaN	NaN	NaN	NaN	NaN	NaN	NaN	1
RM15_HUMAN	Q9P015	MRPL15	39S ribosomal protein L15, mitochondrial	25.62	25.58	25.36	NaN	24.79	25.19	NaN	NaN	NaN	NaN	NaN	NaN	NaN	1
RM16_HUMAN	Q9NX20	MRPL16	39S ribosomal protein L16, mitochondrial	25.69	25.93	25.94	25.39	25.12	25.38	NaN	NaN	NaN	NaN	NaN	NaN	NaN	1
RM17_HUMAN	Q9NRX2	MRPL17	39S ribosomal protein L17, mitochondrial	24.43	NaN	24.64	24.17	23.79	24.16	NaN	NaN	NaN	NaN	NaN	NaN	NaN	1
RM19_HUMAN	P49406	MRPL19	39S ribosomal protein L19, mitochondrial	24.37	24.48	24.34	24.29	24.13	23.95	NaN	NaN	NaN	NaN	NaN	NaN	NaN	1
RM22_HUMAN	Q9NWU5	MRPL22	39S ribosomal protein L22, mitochondrial	25.74	25.41	25.35	24.97	24.88	24.98	NaN	NaN	NaN	NaN	NaN	NaN	NaN	1
RM23_HUMAN	Q16540	MRPL23	39S ribosomal protein L23, mitochondrial	23.73	24.07	24.08	23.91	NaN	23.53	NaN	NaN	NaN	NaN	NaN	NaN	NaN	1
RM24_HUMAN	Q96A35	MRPL24	39S ribosomal protein L24, mitochondrial	25.16	25.38	25.22	24.86	24.98	25	NaN	NaN	NaN	NaN	NaN	NaN	NaN	1
RM03_HUMAN	P09001	MRPL3	39S ribosomal protein L3, mitochondrial	24.25	24.2	24.33	23.71	23.97	23.88	NaN	NaN	NaN	NaN	NaN	NaN	NaN	1
RM37_HUMAN	Q9BZE1	MRPL37	39S ribosomal protein L37, mitochondrial	25.75	25.74	25.69	25.32	25.44	25.34	NaN	NaN	NaN	NaN	NaN	NaN	NaN	1
RM38_HUMAN	Q96DV4	MRPL38	39S ribosomal protein L38, mitochondrial	25.74	25.62	25.61	25.13	25.15	25.3	NaN	NaN	NaN	NaN	NaN	NaN	NaN	1
RM04_HUMAN	Q9BYD3	MRPL4	39S ribosomal protein L4, mitochondrial	25.1	25.47	25.26	24.96	24.11	24.75	NaN	NaN	NaN	NaN	NaN	NaN	NaN	1
RM41_HUMAN	Q8IXM3	MRPL41	39S ribosomal protein L41, mitochondrial	24.44	24.46	24.5	24.13	24	23.95	NaN	NaN	NaN	NaN	NaN	NaN	NaN	1
RM44_HUMAN	Q9H9J2	MRPL44	39S ribosomal protein L44, mitochondrial	24.34	24.4	24.29	23.71	24.1	23.95	NaN	NaN	NaN	NaN	NaN	NaN	NaN	1
RM45_HUMAN	Q9BRJ2	MRPL45	39S ribosomal protein L45, mitochondrial	25.56	25.87	25.57	25.15	24.64	25.26	NaN	NaN	NaN	NaN	NaN	NaN	NaN	1
RM46_HUMAN	Q9H2W6	MRPL46	39S ribosomal protein L46, mitochondrial	25.33	25.35	25.18	25.14	25.11	25.05	NaN	NaN	NaN	NaN	NaN	NaN	NaN	1
RM47_HUMAN	Q9HD33	MRPL47	39S ribosomal protein L47, mitochondrial	23.91	24.15	24.55	24.11	24.18	23.71	NaN	NaN	NaN	NaN	NaN	NaN	NaN	1
RM49_HUMAN	Q13405	MRPL49	39S ribosomal protein L49, mitochondrial	25.26	24.45	24.94	24.41	24.46	24.82	NaN	NaN	NaN	NaN	NaN	NaN	NaN	1
RM09_HUMAN	Q9BYD2	MRPL9	39S ribosomal protein L9, mitochondrial	25.06	25.02	25.11	24.43	24.61	NaN	NaN	NaN	NaN	NaN	NaN	NaN	NaN	1
RT14_HUMAN	O60783	MRPS14	28S ribosomal protein S14, mitochondrial	25.02	25.15	24.01	24.69	24.85	24.89	NaN	NaN	NaN	NaN	NaN	NaN	NaN	1
RT15_HUMAN	P82914	MRPS15	28S ribosomal protein S15, mitochondrial	25.43	25.36	25.58	25.24	25.33	NaN	NaN	NaN	NaN	NaN	NaN	NaN	NaN	1
RT17_HUMAN	Q9Y2R5	MRPS17	28S ribosomal protein S17, mitochondrial (MRP-S17) (S17mt) (Mitochondrial small ribosomal subunit protein uS17m)	24.22	NaN	24.07	23.87	23.73	23.77	NaN	NaN	NaN	NaN	NaN	NaN	NaN	1
RT18A_HUMAN	Q9NVS2	MRPS18A	39S ribosomal protein S18a, mitochondrial	25.11	24.97	24.55	24.65	24.7	NaN	NaN	NaN	NaN	NaN	NaN	NaN	NaN	1
RT02_HUMAN	Q9Y399	MRPS2	28S ribosomal protein S2, mitochondrial	24.7	25.06	25.06	24.88	24.69	24.79	NaN	NaN	NaN	NaN	NaN	NaN	NaN	1
RT21_HUMAN	P82921	MRPS21	28S ribosomal protein S21, mitochondrial	24.69	24.55	24.52	24.12	NaN	24.37	NaN	NaN	NaN	NaN	NaN	NaN	NaN	1
RT22_HUMAN	P82650	MRPS22	28S ribosomal protein S22, mitochondrial	26.22	26.17	26.1	25.78	25.72	25.99	NaN	NaN	NaN	NaN	NaN	NaN	NaN	1
RT23_HUMAN	Q9Y3D9	MRPS23	28S ribosomal protein S23, mitochondrial	24.44	24.43	24.51	24.02	23.98	24.1	NaN	NaN	NaN	NaN	NaN	NaN	NaN	1
RT27_HUMAN	Q92552	MRPS27	28S ribosomal protein S27, mitochondrial	25.22	25.26	25.08	24.85	24.78	24.51	NaN	NaN	NaN	NaN	NaN	NaN	NaN	1
RT28_HUMAN	Q9Y2Q9	MRPS28	28S ribosomal protein S28, mitochondrial	25.05	25.23	25.26	NaN	24.79	24.36	NaN	NaN	NaN	NaN	NaN	NaN	NaN	1
RT31_HUMAN	Q92665	MRPS31	28S ribosomal protein S31, mitochondrial	24.94	25.1	25.12	24.87	24.84	25.03	NaN	NaN	NaN	NaN	NaN	NaN	NaN	1
RT34_HUMAN	P82930	MRPS34	28S ribosomal protein S34, mitochondrial	24.65	NaN	24.76	24.45	24.27	24.4	NaN	NaN	NaN	NaN	NaN	NaN	NaN	1
RT35_HUMAN	P82673	MRPS35	28S ribosomal protein S35, mitochondrial	25.7	26.15	25.83	25.59	25.34	25.36	NaN	NaN	NaN	NaN	NaN	NaN	NaN	1
RT36_HUMAN	P82909	MRPS36	28S ribosomal protein S36, mitochondrial	26.14	26.11	26.05	25.92	25.61	26.03	NaN	NaN	NaN	NaN	NaN	NaN	NaN	1
RT07_HUMAN	Q9Y2R9	MRPS7	28S ribosomal protein S7, mitochondrial	25.53	25.59	25.64	25.26	25.54	25.61	NaN	NaN	NaN	NaN	NaN	NaN	NaN	1
RT09_HUMAN	P82933	MRPS9	28S ribosomal protein S9, mitochondrial	24.91	24.88	25.01	24.82	24.47	NaN	NaN	NaN	NaN	NaN	NaN	NaN	NaN	1
RRFM_HUMAN	Q96E11	MRRF	Ribosome-recycling factor, mitochondrial	24.81	24.8	24.44	NaN	24.17	23.9	NaN	NaN	NaN	NaN	NaN	NaN	NaN	1
MRT4_HUMAN	Q9UKD2	MRTO4	mRNA turnover protein 4 homolog	27.44	27.39	27.36	26.98	27.08	27.18	NaN	NaN	NaN	NaN	NaN	NaN	NaN	1
MSH2_HUMAN	P43246	MSH2	DNA mismatch repair protein Msh2	27	27	26.88	26.99	27.13	27.45	23.69	NaN	NaN	NaN	NaN	NaN	-3.385	1
MSH6_HUMAN	P52701	MSH6	DNA mismatch repair protein Msh6	26.66	26.94	27.09	27.16	27.1	27.11	NaN	NaN	NaN	NaN	NaN	NaN	NaN	1
MSI1H_HUMAN	O43347	MSI1	RNA-binding protein Musashi homolog 1	24.23	24	23.93	24.31	24.25	24.17	NaN	NaN	NaN	NaN	NaN	NaN	NaN	1
MSI2H_HUMAN	Q96DH6	MSI2	RNA-binding protein Musashi homolog 2	24.82	24.6	24.46	24.67	24.43	24.51	NaN	NaN	NaN	NaN	NaN	NaN	NaN	1
MSMO1_HUMAN	Q15800	MSMO1	Methylsterol monooxygenase 1	25.83	25.71	25.57	25.8	25.88	NaN	NaN	NaN	NaN	NaN	NaN	NaN	NaN	1
MOES_HUMAN	P26038	MSN	Moesin	30.59	30.39	30.64	30.41	30.6	30.47	32.8	32.86	32.69	32.88	32.77	33.03	2.32167	6.35574e-12	+
MSX1_HUMAN	P28360	MSX1	Homeobox protein MSX-1	24.59	24.76	25.07	24.99	24.94	24.71	NaN	NaN	NaN	NaN	NaN	NaN	NaN	1
MTA1_HUMAN	Q13330	MTA1	Metastasis-associated protein MTA1	25.83	26.02	25.67	25.71	25.81	26.02	NaN	23.67	NaN	NaN	NaN	NaN	-2.17333	1
MTA2_HUMAN	O94776	MTA2	Metastasis-associated protein MTA2	28.46	28.49	28.47	28.24	28.23	28.35	24.94	23.76	24.27	23.28	23.35	NaN	-4.45333	7.8828e-08	+
MTAP_HUMAN	Q13126	MTAP	S-methyl-5'-thioadenosine phosphorylase	26.62	26.56	26.44	26.41	26.8	26.6	27.3	26.45	26.93	27.32	27.48	27.56	0.601666	0.00725213	+
MTCH1_HUMAN	Q9NZJ7	MTCH1	Mitochondrial carrier homolog 1	26.24	26.05	26.18	25.71	26.06	26.26	NaN	NaN	NaN	NaN	NaN	NaN	NaN	1
MTCH2_HUMAN	Q9Y6C9	MTCH2	Mitochondrial carrier homolog 2	28.08	28.07	27.71	28.05	28.07	27.71	22.82	NaN	NaN	NaN	NaN	NaN	-5.12833	1
COX2_HUMAN	P00403	MT-CO2	Cytochrome c oxidase subunit 2	26.93	27.02	27.04	26.93	27.14	26.98	NaN	NaN	NaN	NaN	NaN	NaN	NaN	1
LYRIC_HUMAN	Q86UE4	MTDH	Protein LYRIC	28.04	27.97	27.84	27.73	27.78	27.7	NaN	NaN	NaN	NaN	NaN	NaN	NaN	1
C1TC_HUMAN	P11586	MTHFD1	C-1-tetrahydrofolate synthase, cytoplasmic	29.17	29.07	29.09	28.98	29.13	29.02	28.61	28.74	28.83	28.77	28.82	28.61	-0.346666	3.57991e-05	+
C1TM_HUMAN	Q6UB35	MTHFD1L	Monofunctional C1-tetrahydrofolate synthase, mitochondrial	27.6	27.56	27.43	26.95	27.15	27.16	NaN	NaN	NaN	NaN	NaN	NaN	NaN	1
MTDC_HUMAN	P13995	MTHFD2	Bifunctional methylenetetrahydrofolate dehydrogenase/cyclohydrolase, mitochondrial	25.9	25.5	25.48	NaN	25.18	25.16	NaN	NaN	NaN	NaN	NaN	NaN	NaN	1
MTMR1_HUMAN	Q13613	MTMR1	Myotubularin-related protein 1	NaN	NaN	NaN	NaN	NaN	NaN	24.52	24.15	NaN	24.22	23.85	23.77	NaN	1
MTREX_HUMAN	P42285	MTREX	Exosome RNA helicase MTR4	26.5	26.88	26.43	26.06	26.07	26.36	25.1	NaN	24.41	NaN	NaN	NaN	-1.62833	0.00112799	+
MTX1_HUMAN	Q13505	MTX1	Metaxin-1	25.39	25.19	25.15	24.93	25.38	25.16	NaN	NaN	NaN	NaN	NaN	NaN	NaN	1
MTX2_HUMAN	O75431	MTX2	Metaxin-2	25.86	25.59	24.4	NaN	25.45	25.71	NaN	NaN	NaN	NaN	NaN	NaN	NaN	1
MB12A_HUMAN	Q96EY5	MVB12A	Multivesicular body subunit 12A	NaN	NaN	NaN	NaN	NaN	NaN	25.52	25.04	25.27	26.69	26.42	26.57	NaN	1
MVD1_HUMAN	P53602	MVD	Diphosphomevalonate decarboxylase	25.71	24.8	25.5	26.14	26.22	26.11	27.09	27.38	27.59	26.4	26.66	26.99	1.27167	0.0012239	+
KIME_HUMAN	Q03426	MVK	Mevalonate kinase	25.35	25.33	25.15	25.18	25.42	25.2	NaN	25.23	NaN	24.83	24.68	24.53	-0.454167	0.00863029	+
MYADM_HUMAN	Q96S97	MYADM	Myeloid-associated differentiation marker	23.84	NaN	NaN	NaN	NaN	NaN	24.14	25.01	25.23	25.37	25.27	25.67	1.275	1
MBB1A_HUMAN	Q9BQG0	MYBBP1A	Myb-binding protein 1A	26.4	26.22	26.14	25.79	25.95	25.9	NaN	NaN	NaN	NaN	NaN	NaN	NaN	1
MYDGF_HUMAN	Q969H8	MYDGF	Myeloid-derived growth factor	28.51	28.26	28.21	28.19	28.17	28.18	25.97	26.03	25.47	25.36	25.32	26.03	-2.55667	1.11436e-08	+
MYEF2_HUMAN	Q9P2K5	MYEF2	Myelin expression factor 2 (MEF-2) (MyEF-2) (MST156)	24.77	24.98	24.48	24.56	24.53	24.62	NaN	NaN	NaN	NaN	NaN	NaN	NaN	1
MYH10_HUMAN	P35580	MYH10	Myosin-10	29.44	29.53	29.56	29.64	29.65	29.52	29.28	29.26	29.26	29.04	28.63	29.03	-0.473333	0.00127641	+
MYH14_HUMAN	Q7Z406	MYH14	Myosin-14	28.75	28.71	28.82	28.94	28.85	28.7	28.78	28.71	29.14	28.62	28.52	28.49	-0.085	0.43339
MYH9_HUMAN	P35579	MYH9	Myosin-9	32.57	32.56	32.62	32.63	32.61	32.47	32.15	32.06	32.11	31.97	32	32.13	-0.506667	1.17805e-07	+
ML12A_HUMAN	P19105	MYL12A	Myosin regulatory light chain 12A	28.97	28.87	28.88	28.9	29.01	28.85	28.57	28.36	28.26	28.29	28.39	28.66	-0.491666	3.59149e-05	+
MYL6_HUMAN	P60660	MYL6	Myosin light polypeptide 6	27.02	25.78	27.33	28.32	26.86	27.31	27.98	28.23	28.23	28.33	27.72	27.92	0.965	0.0200807	+
MYO10_HUMAN	Q9HD67	MYO10	Unconventional myosin-X	NaN	NaN	NaN	NaN	NaN	NaN	NaN	24.77	24.94	24.96	24.48	24.6	NaN	1
MYO1B_HUMAN	O43795	MYO1B	Unconventional myosin-Ib	27.71	27.64	27.33	27.23	27.48	27.28	28.74	29.05	28.87	28.78	28.62	28.72	1.35167	1.04505e-07	+
MYO1C_HUMAN	O00159	MYO1C	Unconventional myosin-Ic	28.6	28.6	28.48	28.55	28.49	28.48	30.07	30.35	30.52	30.57	30.54	30.32	1.86167	5.55283e-10	+
MYO1D_HUMAN	O94832	MYO1D	Unconventional myosin-Id	27.53	27.59	27.69	27.95	28.03	28.27	30.75	30.73	30.98	30.82	30.89	30.77	2.98	3.49424e-10	+
MYO1E_HUMAN	Q12965	MYO1E	Unconventional myosin-Ie	24.16	23.19	NaN	NaN	NaN	NaN	25.41	25.86	25.55	25.79	26	26.5	2.17667	0.00100401	+
MYO5B_HUMAN	Q9ULV0	MYO5B	Unconventional myosin-Vb	NaN	NaN	NaN	NaN	NaN	NaN	NaN	25.05	25.38	25.25	24.7	25.43	NaN	1
MYO6_HUMAN	Q9UM54	MYO6	Unconventional myosin-VI (Unconventional myosin-6)	26.94	26.53	26.78	26.69	27.05	26.53	27.97	28.5	28.38	27.9	27.88	28.17	1.38	1.56354e-06	+
MYOF_HUMAN	Q9NZM1	MYOF	Myoferlin	29.4	28.91	28.78	29	28.87	29.2	33.41	33.26	33.33	33.49	33.49	33.53	4.39167	1.33736e-12	+
A0A1W2PNV4_HUMAN	A0A1W2PNV4	NA	Uncharacterized protein	28.47	28.17	28.23	28.08	28.33	28.35	29.23	28.94	29.15	28.7	28.44	28.72	0.591667	0.00137041	+
A0A096LPI6_HUMAN	A0A096LPI6	NA	Utp12 domain-containing protein (Fragment)	26.67	26.64	26.75	26.65	26.72	26.65	NaN	NaN	NaN	NaN	NaN	NaN	NaN	1
NAA10_HUMAN	P41227	NAA10	N-alpha-acetyltransferase 10	26.36	26.22	26.12	26.02	26.12	26.15	26.5	26.22	26.47	25.91	25.93	26.17	0.0349995	0.76445
NAA15_HUMAN	Q9BXJ9	NAA15	N-alpha-acetyltransferase 15, NatA auxiliary subunit	27.5	27.31	27.22	27.21	27.25	27.12	27.5	27.61	27.45	26.97	27.01	27.22	0.0250003	0.840812
NAA25_HUMAN	Q14CX7	NAA25	N-alpha-acetyltransferase 25, NatB auxiliary subunit	23.31	23.28	23.47	NaN	23.21	NaN	NaN	23.75	23.7	23.49	23.78	23.65	0.356501	0.00213452	+
NAA50_HUMAN	Q9GZZ1	NAA50	N-alpha-acetyltransferase 50	26.46	26.15	26.25	26.32	26.01	25.83	25.27	26.23	26.08	25.32	25.37	25.51	-0.54	0.0191593	+
NACA_HUMAN	Q13765	NACA	Nascent polypeptide-associated complex subunit alpha	27.86	26.91	27.89	28.05	27.36	27.12	27.52	26.89	26.66	26.01	26.55	26.7	-0.81	0.015097	+
NAKD2_HUMAN	Q4G0N4	NADK2	NAD kinase 2, mitochondrial	24.44	24.58	24.79	NaN	24.31	24.37	NaN	NaN	NaN	NaN	NaN	NaN	NaN	1
ULA1_HUMAN	Q13564	NAE1	NEDD8-activating enzyme E1 regulatory subunit	23.92	24.71	24.81	24.59	24.39	24.09	24.27	24.18	24.46	24.49	23.96	24	-0.191667	0.288021
NAGAB_HUMAN	P17050	NAGA	Alpha-N-acetylgalactosaminidase	25.24	25.31	25.37	25.6	25.51	25.21	NaN	NaN	24.97	24.01	24.34	24.26	-0.978333	0.000608484	+
NAGK_HUMAN	Q9UJ70	NAGK	N-acetyl-D-glucosamine kinase	24.89	24.51	24.66	24.49	24.91	24.94	25.87	25.9	25.88	24.86	24.98	24.93	0.67	0.0158768	+
NAMPT_HUMAN	P43490	NAMPT	Nicotinamide phosphoribosyltransferase	26.4	26.39	26.4	26.73	26.92	26.51	27.32	27.1	27.09	26.82	26.59	26.71	0.38	0.0248974	+
SIAS_HUMAN	Q9NR45	NANS	Sialic acid synthase	25.86	25.71	25.55	25.83	26.12	25.91	26.73	26.74	26.99	26.55	26.31	26.34	0.78	0.000153439	+
NP1L1_HUMAN	P55209	NAP1L1	Nucleosome assembly protein 1-like 1	28.07	28.34	28.26	28.15	28.08	28.14	26.93	26.1	25.2	27.28	27.42	27.25	-1.47667	0.00211749	+
NP1L4_HUMAN	Q99733	NAP1L4	Nucleosome assembly protein 1-like 4	29.97	29.79	29.86	29.74	29.71	29.85	28.66	28.34	28.65	29.07	29.11	28.51	-1.09667	7.97009e-06	+
SNAA_HUMAN	P54920	NAPA	Alpha-soluble NSF attachment protein	26.88	26.11	26.63	26.74	26.53	26.71	27.71	28.01	28.22	28.04	28.01	28.02	1.40167	6.82018e-07	+
SNAG_HUMAN	Q99747	NAPG	Gamma-soluble NSF attachment protein	25.12	24.57	24.06	24.97	24.93	25.02	26.03	26.77	26.88	26.66	27.31	26.77	1.95833	8.09561e-06	+
SYNC_HUMAN	O43776	NARS1	Asparagine--tRNA ligase, cytoplasmic	28.67	28.55	28.7	28.54	28.67	28.6	28.88	29	29.05	29.06	29.28	29.26	0.466666	4.95107e-05	+
NASP_HUMAN	P49321	NASP	Nuclear autoantigenic sperm protein	27.27	27.28	27.87	28.18	28.46	28.41	NaN	NaN	NaN	24.3	25.93	NaN	-2.79667	0.00233728	+
NAT10_HUMAN	Q9H0A0	NAT10	RNA cytidine acetyltransferase	27.87	27.8	27.75	27.7	27.67	27.52	NaN	NaN	NaN	NaN	NaN	NaN	NaN	1
NCALD_HUMAN	P61601	NCALD	Neurocalcin-delta	25.2	24.52	24.91	25.58	25.2	25.6	26.44	26.51	25.37	26.66	26.31	26.33	1.10167	0.00137934	+
NCAM1_HUMAN	P13591	NCAM1	Neural cell adhesion molecule 1	NaN	NaN	NaN	NaN	NaN	NaN	26.72	26.59	26.77	26.78	26.27	NaN	NaN	1
CND1_HUMAN	Q15021	NCAPD2	Condensin complex subunit 1	25.57	25.67	25.76	25.4	25.65	25.74	23.38	23.17	NaN	NaN	NaN	NaN	-2.35667	6.86329e-07	+
CND3_HUMAN	Q9BPX3	NCAPG	Condensin complex subunit 3	24.71	24.49	24.53	24.42	NaN	24.25	NaN	NaN	NaN	NaN	NaN	NaN	NaN	1
NCBP1_HUMAN	Q09161	NCBP1	Nuclear cap-binding protein subunit 1	27.13	26.9	26.7	26.96	26.9	27.02	24.03	NaN	NaN	NaN	NaN	24.24	-2.8	3.70234e-07	+
NCEH1_HUMAN	Q6PIU2	NCEH1	Neutral cholesterol ester hydrolase 1	25.39	25.23	25.25	24.85	24.85	24.96	NaN	NaN	NaN	NaN	NaN	NaN	NaN	1
NCKP1_HUMAN	Q9Y2A7	NCKAP1	Nck-associated protein 1	26.93	26.52	27.1	26.92	26.4	26.44	29.39	29.19	29.53	29.46	29.76	29.76	2.79667	4.86797e-09	+
NUCL_HUMAN	P19338	NCL	Nucleolin	32.35	32.26	32.29	32.07	32.16	32.02	29.36	29.18	29.25	28.95	29.05	29	-3.06	5.57516e-12	+
NCLN_HUMAN	Q969V3	NCLN	Nicalin	27.14	27.13	27.02	26.8	26.73	26.85	NaN	NaN	NaN	NaN	NaN	NaN	NaN	1
NICA_HUMAN	Q92542	NCSTN	Nicastrin	26.17	25.96	24.38	23.93	25.8	25.47	28.91	28.72	28.74	28.46	28.42	28.67	3.36833	4.89943e-06	+
NDRG1_HUMAN	Q92597	NDRG1	Protein NDRG1	24.23	24.24	23.65	26.64	26.25	25.95	31.59	31.44	31.75	31.66	31.63	32.17	6.54667	2.07464e-07	+
A0A0A0MS87_HUMAN	A0A0A0MS87	NDRG2	Protein NDRG2	NaN	NaN	NaN	NaN	NaN	NaN	27.31	27.07	27.16	26.61	26.63	26.12	NaN	1
NDRG3_HUMAN	Q9UGV2	NDRG3	Protein NDRG3	24.9	NaN	NaN	NaN	NaN	NaN	27.38	26.79	27.16	27.03	27.05	26.39	2.06667	1
NDRG4_HUMAN	Q9ULP0	NDRG4	Protein NDRG4 (Brain development-related molecule 1)	NaN	NaN	NaN	NaN	NaN	NaN	NaN	25.25	25.76	25.1	25.13	24.67	NaN	1
NDUAA_HUMAN	O95299	NDUFA10	NADH dehydrogenase [ubiquinone] 1 alpha subcomplex subunit 10, mitochondrial	26.32	26.07	26.26	26.04	26.13	26.28	NaN	NaN	NaN	NaN	NaN	NaN	NaN	1
NDUAB_HUMAN	Q86Y39	NDUFA11	NADH dehydrogenase [ubiquinone] 1 alpha subcomplex subunit 11	24.56	24.54	24.25	24.07	24.22	24.41	NaN	NaN	NaN	NaN	NaN	NaN	NaN	1
NDUAC_HUMAN	Q9UI09	NDUFA12	NADH dehydrogenase [ubiquinone] 1 alpha subcomplex subunit 12	26.65	26.7	26.71	26.62	26.58	26.54	NaN	NaN	NaN	NaN	NaN	NaN	NaN	1
NDUAD_HUMAN	Q9P0J0	NDUFA13	NADH dehydrogenase [ubiquinone] 1 alpha subcomplex subunit 13	25.9	25.28	25.54	25.19	NaN	25.34	NaN	NaN	NaN	NaN	NaN	NaN	NaN	1
NDUA2_HUMAN	O43678	NDUFA2	NADH dehydrogenase [ubiquinone] 1 alpha subcomplex subunit 2	25.18	25.1	25.07	25.3	24.61	24.73	NaN	NaN	NaN	NaN	NaN	NaN	NaN	1
NDUA6_HUMAN	P56556	NDUFA6	NADH dehydrogenase [ubiquinone] 1 alpha subcomplex subunit 6	26.22	NaN	26.05	25.59	25.74	25.89	NaN	NaN	NaN	NaN	NaN	NaN	NaN	1
NDUA7_HUMAN	O95182	NDUFA7	NADH dehydrogenase [ubiquinone] 1 alpha subcomplex subunit 7	26.96	26.87	26.91	26.99	26.87	26.98	NaN	NaN	NaN	NaN	NaN	NaN	NaN	1
NDUA8_HUMAN	P51970	NDUFA8	NADH dehydrogenase [ubiquinone] 1 alpha subcomplex subunit 8	27.39	27.47	27.17	27.09	27.15	27.27	NaN	NaN	NaN	NaN	NaN	NaN	NaN	1
NDUA9_HUMAN	Q16795	NDUFA9	NADH dehydrogenase [ubiquinone] 1 alpha subcomplex subunit 9, mitochondrial	26.98	26.73	26.68	26.87	26.7	26.94	NaN	NaN	NaN	NaN	NaN	NaN	NaN	1
NDUF2_HUMAN	Q8N183	NDUFAF2	NADH dehydrogenase [ubiquinone] 1 alpha subcomplex assembly factor 2	25.67	25.59	25.42	25.29	25.4	25.47	NaN	NaN	NaN	NaN	NaN	NaN	NaN	1
NDUF4_HUMAN	Q9P032	NDUFAF4	NADH dehydrogenase [ubiquinone] 1 alpha subcomplex assembly factor 4	25.08	24.99	25.04	24.85	25.02	NaN	NaN	NaN	NaN	NaN	NaN	NaN	NaN	1
NDUBA_HUMAN	O96000	NDUFB10	NADH dehydrogenase [ubiquinone] 1 beta subcomplex subunit 10	26.89	27.07	26.89	27	26.73	26.65	NaN	NaN	NaN	NaN	NaN	NaN	NaN	1
NDUB3_HUMAN	O43676	NDUFB3	NADH dehydrogenase [ubiquinone] 1 beta subcomplex subunit 3	25.6	25.51	25.43	NaN	25.24	25.51	NaN	NaN	NaN	NaN	NaN	NaN	NaN	1
NDUB4_HUMAN	O95168	NDUFB4	NADH dehydrogenase [ubiquinone] 1 beta subcomplex subunit 4	25.57	25.57	NaN	25.51	25.48	25.67	NaN	NaN	NaN	NaN	NaN	NaN	NaN	1
NDUB9_HUMAN	Q9Y6M9	NDUFB9	NADH dehydrogenase [ubiquinone] 1 beta subcomplex subunit 9	25.76	25.76	25.74	25.69	25.76	25.71	NaN	NaN	NaN	NaN	NaN	NaN	NaN	1
NDUC2_HUMAN	O95298	NDUFC2	NADH dehydrogenase [ubiquinone] 1 subunit C2	25.83	25.16	NaN	25.75	25.53	26.01	NaN	NaN	NaN	NaN	NaN	NaN	NaN	1
NDUS1_HUMAN	P28331	NDUFS1	NADH-ubiquinone oxidoreductase 75 kDa subunit, mitochondrial	28.83	28.81	28.75	28.67	28.61	28.7	NaN	NaN	NaN	NaN	NaN	NaN	NaN	1
NDUS2_HUMAN	O75306	NDUFS2	NADH dehydrogenase [ubiquinone] iron-sulfur protein 2, mitochondrial	26.9	26.93	26.89	26.87	26.65	26.61	NaN	NaN	NaN	NaN	NaN	NaN	NaN	1
NDUS3_HUMAN	O75489	NDUFS3	NADH dehydrogenase [ubiquinone] iron-sulfur protein 3, mitochondrial	26.47	26.33	26.39	26.29	26.32	26.32	NaN	NaN	NaN	NaN	NaN	NaN	NaN	1
NDUS5_HUMAN	O43920	NDUFS5	NADH dehydrogenase [ubiquinone] iron-sulfur protein 5	26.05	26.03	25.87	26.08	26.15	25.99	NaN	NaN	NaN	NaN	NaN	NaN	NaN	1
NDUS6_HUMAN	O75380	NDUFS6	NADH dehydrogenase [ubiquinone] iron-sulfur protein 6, mitochondrial	25.79	NaN	25.71	25.58	25.75	25.55	NaN	NaN	NaN	NaN	NaN	NaN	NaN	1
NDUS8_HUMAN	O00217	NDUFS8	NADH dehydrogenase [ubiquinone] iron-sulfur protein 8, mitochondrial	24.78	NaN	24.99	25.09	24.5	24.63	NaN	NaN	NaN	NaN	NaN	NaN	NaN	1
NDUV1_HUMAN	P49821	NDUFV1	NADH dehydrogenase [ubiquinone] flavoprotein 1, mitochondrial	27.44	27.51	27.43	27.43	27.5	27.6	NaN	NaN	NaN	NaN	NaN	NaN	NaN	1
NDUV2_HUMAN	P19404	NDUFV2	NADH dehydrogenase [ubiquinone] flavoprotein 2, mitochondrial	24.35	24.37	24.34	24.67	24.1	24.65	NaN	NaN	NaN	NaN	NaN	NaN	NaN	1
NECT2_HUMAN	Q92692	NECTIN2	Nectin-2	24.66	24.29	24.3	NaN	NaN	NaN	26.31	26.11	26.12	26.34	26.09	25.79	1.71	6.26211e-06	+
NEDD8_HUMAN	Q15843	NEDD8	NEDD8	24.84	24.5	25.04	24.44	24.38	24.38	NaN	NaN	NaN	NaN	NaN	NaN	NaN	1
NELFA_HUMAN	Q9H3P2	NELFA	Negative elongation factor A	25.24	25.13	25.43	25.02	25.2	25.07	NaN	NaN	NaN	NaN	NaN	NaN	NaN	1
NELFB_HUMAN	Q8WX92	NELFB	Negative elongation factor B	25	24.93	25.05	24.91	25.11	24.87	NaN	NaN	NaN	NaN	NaN	NaN	NaN	1
NELFD_HUMAN	Q8IXH7	NELFCD	Negative elongation factor C/D	23.16	23.43	23.57	23.97	23.32	NaN	NaN	NaN	NaN	NaN	NaN	NaN	NaN	1
NELFE_HUMAN	P18615	NELFE	Negative elongation factor E	25.24	25.61	25.39	25.07	25.38	24.69	NaN	NaN	NaN	NaN	NaN	NaN	NaN	1
NEUR3_HUMAN	Q9UQ49	NEU3	Sialidase-3	NaN	NaN	NaN	NaN	NaN	NaN	25.46	25.51	25.62	25.05	25.17	25.34	NaN	1
NFIC_HUMAN	P08651	NFIC	Nuclear factor 1 C-type	26.49	26.28	26.22	26.46	26.29	26.28	NaN	NaN	NaN	NaN	NaN	NaN	NaN	1
NFS1_HUMAN	Q9Y697	NFS1	Cysteine desulfurase, mitochondrial	26.35	26.27	26.24	26.02	25.86	26.17	NaN	NaN	NaN	NaN	NaN	NaN	NaN	1
NFYC_HUMAN	Q13952	NFYC	Nuclear transcription factor Y subunit gamma	23.89	23.19	23.88	23.57	23.68	NaN	NaN	NaN	NaN	NaN	NaN	NaN	NaN	1
NHLC2_HUMAN	Q8NBF2	NHLRC2	NHL repeat-containing protein 2	23.48	24.91	24.76	24.87	24.95	25.13	25.26	25.46	24.66	25.53	25.26	25.25	0.553333	0.0725434
NIBA1_HUMAN	Q9BZQ8	NIBAN1	Protein Niban 1	NaN	NaN	NaN	NaN	NaN	NaN	28.23	28.05	28.21	27.58	27.51	27.42	NaN	1
NIBA2_HUMAN	Q96TA1	NIBAN2	Protein Niban 2	27.4	27.11	27.21	27.83	27.79	27.73	30.18	29.95	30.08	29.91	30.11	30.28	2.57333	4.88373e-09	+
NIF3L_HUMAN	Q9GZT8	NIF3L1	NIF3-like protein 1	23.25	24.51	NaN	24.11	24.1	23.66	24.76	NaN	NaN	23.67	24.44	24.83	0.499	0.183616
NIP7_HUMAN	Q9Y221	NIP7	60S ribosome subunit biogenesis protein NIP7 homolog	24.33	24.48	24.24	24.05	23.78	24.04	NaN	NaN	NaN	NaN	NaN	NaN	NaN	1
NIPS1_HUMAN	Q9BPW8	NIPSNAP1	Protein NipSnap homolog 1	26.53	26.63	26.47	26.63	26.45	26.5	NaN	NaN	NaN	NaN	NaN	NaN	NaN	1
NPS3A_HUMAN	Q9UFN0	NIPSNAP3A	Protein NipSnap homolog 3A	24.57	25.19	24.59	25.05	24.94	25.07	NaN	NaN	NaN	24.31	23.87	NaN	-0.811666	0.0103852	+
NIT2_HUMAN	Q9NQR4	NIT2	Omega-amidase NIT2	24.58	24.49	24.65	NaN	24.72	24.58	25.59	25.84	25.38	25.11	25	25.15	0.741	0.000782664	+
NKRF_HUMAN	O15226	NKRF	NF-kappa-B-repressing factor	25.64	25.23	24.84	24.88	24.86	24.43	NaN	NaN	NaN	NaN	NaN	NaN	NaN	1
NEUL_HUMAN	Q9BYT8	NLN	Neurolysin, mitochondrial	26.47	26.09	26.31	25.87	26.24	25.64	22.94	NaN	NaN	NaN	NaN	NaN	-3.16333	1
NDKB_HUMAN	P22392	NME2	Nucleoside diphosphate kinase B	31.17	31.2	31.27	31.12	30.87	30.95	31.69	31.33	31.94	31.01	31.26	31.37	0.336666	0.0474133	+
NDK3_HUMAN	Q13232	NME3	Nucleoside diphosphate kinase 3	25.83	25.34	25.59	25.02	25.57	25.42	NaN	NaN	NaN	NaN	NaN	NaN	NaN	1
NMT1_HUMAN	P30419	NMT1	Glycylpeptide N-tetradecanoyltransferase 1	25.45	25.24	25.55	25.43	25.32	25.39	25.65	25.57	25.45	24.98	25.21	25.21	-0.0516669	0.656952
NNTM_HUMAN	Q13423	NNT	NAD(P) transhydrogenase, mitochondrial	28.51	28.45	28.43	28.48	28.49	28.55	NaN	NaN	NaN	NaN	NaN	NaN	NaN	1
NOL11_HUMAN	Q9H8H0	NOL11	Nucleolar protein 11	23.73	23.68	23.63	23.44	NaN	23.25	NaN	NaN	NaN	NaN	NaN	NaN	NaN	1
NOL6_HUMAN	Q9H6R4	NOL6	Nucleolar protein 6	25.29	25.56	25.3	25.01	24.92	25.07	NaN	NaN	NaN	NaN	NaN	NaN	NaN	1
NOLC1_HUMAN	Q14978	NOLC1	Nucleolar and coiled-body phosphoprotein 1	26.1	26.04	25.9	25.63	25.64	25.79	NaN	NaN	NaN	NaN	NaN	NaN	NaN	1
NOMO3_HUMAN	P69849	NOMO3	Nodal modulator 3	27.92	27.81	27.95	27.7	27.62	27.65	NaN	NaN	NaN	NaN	NaN	NaN	NaN	1
NONO_HUMAN	Q15233	NONO	Non-POU domain-containing octamer-binding protein	31.67	31.6	31.8	31.48	31.63	31.58	26.38	27.41	26.22	25.78	25.5	26.09	-5.39667	2.35557e-09	+
NOP10_HUMAN	Q9NPE3	NOP10	H/ACA ribonucleoprotein complex subunit 3	26.34	NaN	25.9	25.82	26.03	26.24	NaN	NaN	NaN	NaN	NaN	NaN	NaN	1
NOP14_HUMAN	P78316	NOP14	Nucleolar protein 14	24.42	24.52	24.34	23.8	23.71	23.9	NaN	NaN	NaN	NaN	NaN	NaN	NaN	1
NOP2_HUMAN	P46087	NOP2	Probable 28S rRNA (cytosine(4447)-C(5))-methyltransferase	28.43	27.94	27.88	27.48	27.58	28.09	NaN	NaN	NaN	NaN	NaN	NaN	NaN	1
NOP56_HUMAN	O00567	NOP56	Nucleolar protein 56	28.55	28.72	28.51	28.36	28.99	28.36	23.22	NaN	NaN	NaN	NaN	NaN	-5.36167	1
NOP58_HUMAN	Q9Y2X3	NOP58	Nucleolar protein 58	28.32	28.16	28.19	28.02	28.02	27.95	NaN	NaN	NaN	NaN	NaN	NaN	NaN	1
NOTC2_HUMAN	Q04721	NOTCH2	Neurogenic locus notch homolog protein 2	NaN	NaN	NaN	NaN	NaN	NaN	NaN	25.88	25.93	25.87	26.1	25.35	NaN	1
PSA_HUMAN	P55786	NPEPPS	Puromycin-sensitive aminopeptidase	28.62	28.39	28.6	28.57	28.66	28.53	29.78	29.59	29.57	29.13	29.28	29.26	0.873333	1.128e-05	+
NPL4_HUMAN	Q8TAT6	NPLOC4	Nuclear protein localization protein 4 homolog	25.15	25.22	25.25	25.22	25.54	25.43	24.53	NaN	NaN	24.57	24.88	25.04	-0.546666	0.00223289	+
NPM_HUMAN	P06748	NPM1	Nucleophosmin	31.54	31.54	31.41	31.4	31.28	31.6	27.29	27.94	26.51	27.46	27.43	27.49	-4.10833	1.43682e-09	+
NPM3_HUMAN	O75607	NPM3	Nucleoplasmin-3	24.09	24.33	24.23	23.82	24.14	NaN	NaN	NaN	NaN	NaN	NaN	NaN	NaN	1
NPTN_HUMAN	Q9Y639	NPTN	Neuroplastin	27.43	NaN	26.62	26.85	27.07	27.16	30.13	30.36	30.29	30.47	30.86	30.39	3.39067	7.74244e-09	+
NQO1_HUMAN	P15559	NQO1	NAD(P)H dehydrogenase [quinone] 1	29.46	29.13	29.5	29.6	29.29	29.34	28.7	29.67	29.04	29.01	28.74	28.92	-0.373333	0.0403744	+
NR2F6_HUMAN	P10588	NR2F6	Nuclear receptor subfamily 2 group F member 6	23.49	23.49	23.61	23.33	23.17	23.35	NaN	NaN	NaN	NaN	NaN	NaN	NaN	1
RASN_HUMAN	P01111	NRAS	GTPase NRas	NaN	24.93	24.7	24.8	24.61	24.82	26.69	26.67	27.11	27.69	27.61	27.33	2.41133	9.1454e-07	+
NRDC_HUMAN	O43847	NRDC	Nardilysin	25.24	25.04	25.97	NaN	24.13	23.63	24.94	24.51	NaN	24.61	24.1	NaN	-0.261999	0.612316
NRM_HUMAN	Q8IXM6	NRM	Nurim	23.53	23.6	23.37	23.48	23.34	23.66	NaN	NaN	NaN	NaN	NaN	NaN	NaN	1
NSD2_HUMAN	O96028	NSD2	Histone-lysine N-methyltransferase NSD2	24.99	24.66	24.71	NaN	24.48	24.57	NaN	NaN	NaN	NaN	NaN	NaN	NaN	1
NSDHL_HUMAN	Q15738	NSDHL	Sterol-4-alpha-carboxylate 3-dehydrogenase, decarboxylating	26.68	26.7	26.38	26.57	26.58	26.71	NaN	NaN	NaN	NaN	NaN	NaN	NaN	1
NSF_HUMAN	P46459	NSF	Vesicle-fusing ATPase	27.82	28.02	27.91	27.84	27.85	27.93	27.25	27.29	27.07	27.4	27.13	27.43	-0.633334	2.28093e-06	+
NSF1C_HUMAN	Q9UNZ2	NSFL1C	NSFL1 cofactor p47	27.22	27.09	27.39	27.27	27.34	27.12	26.33	25.91	25.92	26.05	25.76	26.13	-1.22167	1.48502e-07	+
NSUN2_HUMAN	Q08J23	NSUN2	RNA cytosine C(5)-methyltransferase NSUN2	26.11	26.14	26.2	26.24	26.21	26.09	NaN	NaN	NaN	NaN	NaN	NaN	NaN	1
5NTC_HUMAN	P49902	NT5C2	Cytosolic purine 5'-nucleotidase	25.72	25.15	25.48	NaN	NaN	NaN	26.49	26.23	26.14	25.47	25.69	25.74	0.51	0.0857648
NT5D1_HUMAN	Q5TFE4	NT5DC1	5'-nucleotidase domain-containing protein 1	23.59	23.62	23.55	NaN	23.34	23.54	NaN	23.93	NaN	23.57	NaN	23.54	0.152	0.22552
NT5D2_HUMAN	Q9H857	NT5DC2	5'-nucleotidase domain-containing protein 2	25.22	25.21	25.37	25.37	24.71	25.21	NaN	NaN	NaN	NaN	NaN	NaN	NaN	1
NT5D3_HUMAN	Q86UY8	NT5DC3	5'-nucleotidase domain-containing protein 3	NaN	23.83	23.56	23.83	24.2	23.79	NaN	NaN	NaN	NaN	NaN	NaN	NaN	1
5NTD_HUMAN	P21589	NT5E	5'-nucleotidase	NaN	NaN	NaN	NaN	NaN	NaN	27.57	27.79	27.8	28.02	26.99	28.5	NaN	1
NTM1A_HUMAN	Q9BV86	NTMT1	N-terminal Xaa-Pro-Lys N-methyltransferase 1	24.45	24.45	24.32	NaN	24.29	24.3	NaN	23.45	NaN	NaN	NaN	NaN	-0.912	1
NTPCR_HUMAN	Q9BSD7	NTPCR	Cancer-related nucleoside-triphosphatase	24.46	24.09	24.24	24.15	24.26	24.22	NaN	NaN	NaN	NaN	NaN	NaN	NaN	1
NUDC_HUMAN	Q9Y266	NUDC	Nuclear migration protein nudC	28.63	28.39	28.55	28.31	28.28	28.41	28.63	28.69	28.6	28.34	28.03	28.31	0.00500043	0.966813
NUDC1_HUMAN	Q96RS6	NUDCD1	NudC domain-containing protein 1	23.22	23.32	23.31	23.33	23.6	NaN	NaN	NaN	NaN	NaN	NaN	NaN	NaN	1
AP4A_HUMAN	P50583	NUDT2	Bis(5'-nucleosyl)-tetraphosphatase [asymmetrical]	23.44	NaN	23.15	23.3	23.58	23.36	NaN	NaN	NaN	NaN	NaN	NaN	NaN	1
CPSF5_HUMAN	O43809	NUDT21	Cleavage and polyadenylation specificity factor subunit 5	28.11	27.94	28.19	28.11	27.77	28.27	26.41	25.69	25.89	25.83	26.13	25.98	-2.07667	1.55499e-08	+
NUDT5_HUMAN	Q9UKK9	NUDT5	ADP-sugar pyrophosphatase	26.31	26.16	26.24	26.49	26.17	26.23	26.25	26.99	27.2	26.91	26.99	26.81	0.591667	0.00188718	+
NUFP2_HUMAN	Q7Z417	NUFIP2	Nuclear fragile X mental retardation-interacting protein 2	25.47	25.54	25.49	25.35	25.27	25.31	NaN	NaN	NaN	NaN	NaN	NaN	NaN	1
A0A087WY61_HUMAN	A0A087WY61	NUMA1	Nuclear mitotic apparatus protein 1	28.91	28.96	28.79	29.22	29.04	29.1	23.72	24.08	24.63	NaN	NaN	NaN	-4.86	4.31035e-08	+
NUMB_HUMAN	P49757	NUMB	Protein numb homolog	25.48	25.67	24.75	26.02	24.03	25.64	26.51	26.39	26.53	26.54	26.04	25.78	1.03333	0.0101935	+
NUMBL_HUMAN	Q9Y6R0	NUMBL	Numb-like protein	23.51	NaN	NaN	NaN	NaN	NaN	24.83	24.46	25.18	24.85	NaN	24.73	1.3	1
NU107_HUMAN	P57740	NUP107	Nuclear pore complex protein Nup107	27.27	27.13	27.11	26.94	26.92	26.86	NaN	NaN	NaN	NaN	NaN	NaN	NaN	1
NU133_HUMAN	Q8WUM0	NUP133	Nuclear pore complex protein Nup133	27.04	26.84	26.78	26.65	26.7	26.83	NaN	NaN	NaN	NaN	NaN	NaN	NaN	1
NU153_HUMAN	P49790	NUP153	Nuclear pore complex protein Nup153	26.55	26.63	26.3	26.25	26.53	26.37	NaN	NaN	NaN	NaN	NaN	NaN	NaN	1
NU155_HUMAN	O75694	NUP155	Nuclear pore complex protein Nup155	27.59	27.69	27.28	27.26	27.23	27.42	NaN	NaN	NaN	NaN	NaN	NaN	NaN	1
NU160_HUMAN	Q12769	NUP160	Nuclear pore complex protein Nup160	26.26	25.99	26.02	25.93	25.79	25.9	NaN	NaN	NaN	NaN	NaN	NaN	NaN	1
NU205_HUMAN	Q92621	NUP205	Nuclear pore complex protein Nup205	31.24	30.99	30.97	30.79	31.06	30.7	NaN	NaN	NaN	NaN	NaN	NaN	NaN	1
PO210_HUMAN	Q8TEM1	NUP210	Nuclear pore membrane glycoprotein 210	29.47	29.39	29.31	29.39	29.43	29.4	NaN	NaN	NaN	NaN	NaN	NaN	NaN	1
NU214_HUMAN	P35658	NUP214	Nuclear pore complex protein Nup214	26.19	26.05	25.93	25.8	25.9	25.84	NaN	NaN	NaN	NaN	NaN	NaN	NaN	1
NUP35_HUMAN	Q8NFH5	NUP35	Nucleoporin NUP35	26.6	26.53	26.54	26.15	26.18	26.39	NaN	NaN	NaN	NaN	NaN	NaN	NaN	1
NUP37_HUMAN	Q8NFH4	NUP37	Nucleoporin Nup37	24.99	25.21	25.11	25.31	25.01	24.94	NaN	NaN	NaN	NaN	NaN	NaN	NaN	1
NUP43_HUMAN	Q8NFH3	NUP43	Nucleoporin Nup43	24.82	24.8	24.8	NaN	24.77	24.84	NaN	NaN	NaN	NaN	NaN	NaN	NaN	1
NUP50_HUMAN	Q9UKX7	NUP50	Nuclear pore complex protein Nup50	26.36	26.57	26.41	26.07	26.18	26.38	24.28	NaN	NaN	NaN	NaN	NaN	-2.04833	1
NUP54_HUMAN	Q7Z3B4	NUP54	Nucleoporin p54	26.19	26.09	26.08	26.05	25.93	25.95	NaN	NaN	NaN	NaN	NaN	NaN	NaN	1
NUP85_HUMAN	Q9BW27	NUP85	Nuclear pore complex protein Nup85	25.35	25.19	25.17	24.97	24.85	24.86	NaN	NaN	NaN	NaN	NaN	NaN	NaN	1
NUP88_HUMAN	Q99567	NUP88	Nuclear pore complex protein Nup88	25.43	25.42	25.4	25.27	25	25.12	NaN	NaN	NaN	NaN	NaN	NaN	NaN	1
NUP93_HUMAN	Q8N1F7	NUP93	Nuclear pore complex protein Nup93	28.4	28.23	28.16	27.94	28.11	28.07	NaN	NaN	NaN	NaN	NaN	NaN	NaN	1
NUP98_HUMAN	P52948	NUP98	Nuclear pore complex protein Nup98-Nup96	27.24	27.28	27.29	27.14	27.13	27.11	NaN	NaN	NaN	NaN	NaN	NaN	NaN	1
NXF1_HUMAN	Q9UBU9	NXF1	Nuclear RNA export factor 1	25.94	26.04	25.9	25.73	25.61	25.57	NaN	NaN	NaN	NaN	NaN	NaN	NaN	1
NXN_HUMAN	Q6DKJ4	NXN	Nucleoredoxin	25.2	24.94	25.06	24.92	25.21	25.05	25.55	24.84	NaN	NaN	NaN	23.82	-0.326667	0.364475
OAT_HUMAN	P04181	OAT	Ornithine aminotransferase, mitochondrial	28.74	28.75	28.63	28.36	28.29	28.38	NaN	NaN	NaN	NaN	NaN	NaN	NaN	1
OCAD1_HUMAN	Q9NX40	OCIAD1	OCIA domain-containing protein 1	27	26.9	26.75	26.46	26.38	26.65	NaN	NaN	NaN	NaN	NaN	NaN	NaN	1
OCAD2_HUMAN	Q56VL3	OCIAD2	OCIA domain-containing protein 2	24.34	24.35	24.27	24.09	23.99	23.86	NaN	NaN	NaN	NaN	NaN	NaN	NaN	1
OCLN_HUMAN	Q16625	OCLN	Occludin	25.81	25.98	24.91	24.71	24.51	24.79	26.71	27.31	27.3	27.81	28.2	27.87	2.415	2.74682e-05	+
OCRL_HUMAN	Q01968	OCRL	Inositol polyphosphate 5-phosphatase OCRL	23.36	NaN	NaN	NaN	NaN	23.58	24.41	24.39	23.93	23.85	23.69	NaN	0.584	0.0682082
ODR4_HUMAN	Q5SWX8	ODR4	Protein odr-4 homolog	24.1	24.06	24.29	24.34	23.74	23.96	NaN	NaN	NaN	NaN	NaN	NaN	NaN	1
OGA_HUMAN	O60502	OGA	Protein O-GlcNAcase	25.19	25.02	25.25	25.36	25.41	24.96	25.7	25.65	25.49	25.38	25.14	25.01	0.196666	0.174435
ODO1_HUMAN	Q02218	OGDH	2-oxoglutarate dehydrogenase, mitochondrial	28.06	27.93	27.83	27.74	27.72	27.79	NaN	NaN	NaN	NaN	NaN	NaN	NaN	1
OGT1_HUMAN	O15294	OGT	UDP-N-acetylglucosamine--peptide N-acetylglucosaminyltransferase 110 kDa subunit	24.84	25.33	25.11	24.74	24.77	24.4	NaN	NaN	NaN	NaN	NaN	NaN	NaN	1
OLA1_HUMAN	Q9NTK5	OLA1	Obg-like ATPase 1	27.06	26.79	26.63	26.91	26.99	26.25	26.97	27.07	27.03	26.58	26.75	26.82	0.0983334	0.509199
OPA1_HUMAN	O60313	OPA1	Dynamin-like 120 kDa protein, mitochondrial	26.57	26.52	26.44	26.24	26.41	26.62	25.52	26.33	25.47	25.79	26.03	25.73	-0.655	0.00103415	+
OS9_HUMAN	Q13438	OS9	Protein OS-9	24.98	24.73	NaN	24.88	24.66	24.63	NaN	NaN	NaN	NaN	NaN	NaN	NaN	1
OSBP1_HUMAN	P22059	OSBP	Oxysterol-binding protein 1	26.41	26.4	26.58	26.53	26.74	26.69	27.06	26.63	26.81	26.92	26.83	27.08	0.33	0.00429604	+
OSBL8_HUMAN	Q9BZF1	OSBPL8	Oxysterol-binding protein-related protein 8	25.27	25.46	25.36	25.41	25.17	25.28	NaN	NaN	NaN	NaN	NaN	NaN	NaN	1
OSGEP_HUMAN	Q9NPF4	OSGEP	Probable tRNA N6-adenosine threonylcarbamoyltransferase	23.33	NaN	23.34	NaN	NaN	23.98	23.88	24.37	23.89	23.83	23.73	NaN	0.39	0.120937
OTUB1_HUMAN	Q96FW1	OTUB1	Ubiquitin thioesterase OTUB1	26	NaN	25.88	25.97	25.7	25.94	26.81	26.63	26.92	26.6	26.56	26.65	0.797	3.41996e-06	+
OXA1L_HUMAN	Q15070	OXA1L	Mitochondrial inner membrane protein OXA1L	25.51	25.04	25.16	24.7	24.8	25.14	NaN	NaN	NaN	NaN	NaN	NaN	NaN	1
SCOT1_HUMAN	P55809	OXCT1	Succinyl-CoA:3-ketoacid coenzyme A transferase 1, mitochondrial	25.88	25.53	25.36	25.12	25.95	25.87	23.46	NaN	NaN	NaN	NaN	NaN	-2.15833	1
OXSM_HUMAN	Q9NWU1	OXSM	3-oxoacyl-[acyl-carrier-protein] synthase, mitochondrial	22.98	23.05	23.34	23.13	23.11	NaN	NaN	NaN	NaN	NaN	NaN	NaN	NaN	1
OXSR1_HUMAN	O95747	OXSR1	Serine/threonine-protein kinase OSR1	24.57	24.4	24.32	24.81	24.69	24.78	NaN	NaN	NaN	NaN	24.11	24.19	-0.444999	0.0261307	+
P2RX4_HUMAN	Q99571	P2RX4	P2X purinoceptor 4	NaN	NaN	NaN	NaN	NaN	NaN	NaN	25.23	24.73	24.62	24.35	24.46	NaN	1
P3H1_HUMAN	Q32P28	P3H1	Prolyl 3-hydroxylase 1	24.68	24.8	25.03	25.19	24.84	25.06	NaN	NaN	NaN	NaN	NaN	NaN	NaN	1
P4HA1_HUMAN	P13674	P4HA1	Prolyl 4-hydroxylase subunit alpha-1	29.62	29.56	29.34	30.06	30.11	30.06	28.71	28.59	28.73	28.12	28.29	28.61	-1.28333	1.6813e-05	+
P4HA2_HUMAN	O15460	P4HA2	Prolyl 4-hydroxylase subunit alpha-2	27.32	26.83	27.08	28.15	27.75	27.74	24.57	24.51	24.98	NaN	24.12	25.1	-2.82233	2.62684e-06	+
PDIA1_HUMAN	P07237	P4HB	Protein disulfide-isomerase	32.79	32.89	32.73	33.21	33.03	33.1	31.1	30.87	31.11	30.39	30.64	30.88	-2.12667	2.42272e-08	+
PA2G4_HUMAN	Q9UQ80	PA2G4	Proliferation-associated protein 2G4	30.33	30.11	30.31	30.31	30.33	30.28	30.07	29.88	29.78	29.21	29.51	29.44	-0.63	0.000842368	+
PABP1_HUMAN	P11940	PABPC1	Polyadenylate-binding protein 1	30	29.95	30.07	29.83	29.79	29.81	28.56	28.51	28.62	28.9	28.82	28.66	-1.23	2.09514e-08	+
PABP4_HUMAN	Q13310	PABPC4	Polyadenylate-binding protein 4	25.77	25.67	25.78	25.59	25.7	25.34	NaN	NaN	NaN	NaN	NaN	NaN	NaN	1
PABP2_HUMAN	Q86U42	PABPN1	Polyadenylate-binding protein 2	27.14	26.43	26.08	26.2	26.76	26.86	NaN	NaN	NaN	NaN	22.4	NaN	-4.17833	1
PACN1_HUMAN	Q9BY11	PACSIN1	Protein kinase C and casein kinase substrate in neurons protein 1	23.94	NaN	NaN	NaN	NaN	NaN	27.78	28.17	27.91	27.59	27.96	27.92	3.94833	1
PACN2_HUMAN	Q9UNF0	PACSIN2	Protein kinase C and casein kinase substrate in neurons protein 2	27.3	27.1	27.18	27.47	27.52	27.58	30.28	29.84	30.24	30.58	30.36	30.15	2.88333	6.54688e-10	+
PACN3_HUMAN	Q9UKS6	PACSIN3	Protein kinase C and casein kinase substrate in neurons protein 3	26.18	25.89	25.6	24.96	23.96	25.93	29.44	29.68	29.71	29.99	29.78	29.49	4.26167	2.41854e-07	+
PAF1_HUMAN	Q8N7H5	PAF1	RNA polymerase II-associated factor 1 homolog	25.16	25.35	25.41	25.31	25.15	25.11	NaN	NaN	NaN	NaN	NaN	NaN	NaN	1
LIS1_HUMAN	P43034	PAFAH1B1	Platelet-activating factor acetylhydrolase IB subunit alpha	27.93	27.73	27.59	27.68	27.82	27.8	28.95	28.83	28.95	28.56	28.47	28.62	0.971667	1.65335e-06	+
PA1B2_HUMAN	P68402	PAFAH1B2	Platelet-activating factor acetylhydrolase IB subunit beta	24.12	23.62	24.45	24.9	24.17	24.73	NaN	NaN	NaN	24.38	24.8	25.07	0.418332	0.214493
PA1B3_HUMAN	Q15102	PAFAH1B3	Platelet-activating factor acetylhydrolase IB subunit gamma	28.86	27.01	28.74	28.8	28.64	28.9	29.25	28.77	28.82	28.94	28.75	28.39	0.328334	0.328757
PUR6_HUMAN	P22234	PAICS	Multifunctional protein ADE2	29.38	29.19	29.28	29.21	29.41	29.1	29.49	29.48	29.37	29.33	29.52	29.57	0.198333	0.00884089	+
PAIP1_HUMAN	Q9H074	PAIP1	Polyadenylate-binding protein-interacting protein 1	25.03	24.7	25.08	25.27	25.35	25.03	25.91	26.06	26.09	25.64	25.68	25.67	0.764999	0.000112553	+
PAK1_HUMAN	Q13153	PAK1	Serine/threonine-protein kinase PAK 1	24.41	NaN	NaN	24.21	24.2	NaN	25.25	25.3	25.08	24.54	24.48	24.2	0.535	0.0965223
PAK2_HUMAN	Q13177	PAK2	Serine/threonine-protein kinase PAK 2	27.66	27.34	27.71	27.28	27.67	27.51	27.24	27.84	27.54	27.48	27.52	27.44	-0.0183331	0.869793
PAK4_HUMAN	O96013	PAK4	Serine/threonine-protein kinase PAK 4	23.9	NaN	NaN	NaN	24.1	NaN	25.15	26.24	26.35	25.77	25.91	25.58	1.83333	0.0014891	+
PALLD_HUMAN	Q8WX93	PALLD	Palladin	25.07	25.28	25.29	25.18	25.24	25	25.9	25.83	25.41	24.97	24.47	25.21	0.121666	0.601733
PALM_HUMAN	O75781	PALM	Paralemmin-1	25.4	24.67	24.75	24.79	NaN	25.45	26.21	26.29	25.59	26.58	25.97	25.82	1.06467	0.000974892	+
TIM16_HUMAN	Q9Y3D7	PAM16	Mitochondrial import inner membrane translocase subunit TIM16	22.66	NaN	23.49	23.28	23.35	23.38	NaN	NaN	NaN	NaN	NaN	NaN	NaN	1
PAPOA_HUMAN	P51003	PAPOLA	Poly(A) polymerase alpha	24.39	24.54	24.41	24.11	24.29	24.22	NaN	NaN	NaN	NaN	NaN	NaN	NaN	1
PAPS1_HUMAN	O43252	PAPSS1	Bifunctional 3'-phosphoadenosine 5'-phosphosulfate synthase 1	26.69	26.75	26.85	26.61	26.3	26.67	26.38	25.42	25.99	25.17	25.67	25.94	-0.883334	0.00101539	+
PARK7_HUMAN	Q99497	PARK7	Parkinson disease protein 7	29.23	29.04	29.35	29.45	29.55	29.51	29.92	30.1	29.98	30.21	29.75	29.8	0.605	0.000202421	+
PARN_HUMAN	O95453	PARN	Poly(A)-specific ribonuclease PARN	25.16	26.01	NaN	26.1	25.81	26.45	NaN	NaN	NaN	NaN	NaN	NaN	NaN	1
PARP1_HUMAN	P09874	PARP1	Poly [ADP-ribose] polymerase 1	30.46	30.47	30.5	30.53	30.58	30.56	26.89	26.56	25.99	25.69	26.05	26.32	-4.26667	3.5018e-10	+
PARVA_HUMAN	Q9NVD7	PARVA	Alpha-parvin	23.4	NaN	NaN	NaN	NaN	NaN	24.3	24.45	24.31	24.23	24.25	24.14	0.88	1
INADL_HUMAN	Q8NI35	PATJ	InaD-like protein	23.2	NaN	NaN	NaN	NaN	NaN	23.68	24.22	24.36	25.47	24.39	25.29	1.36833	1
PATL1_HUMAN	Q86TB9	PATL1	Protein PAT1 homolog 1	23.54	NaN	23.54	23.72	23.75	23.59	NaN	NaN	NaN	NaN	NaN	NaN	NaN	1
PAX8_HUMAN	Q06710	PAX8	Paired box protein Pax-8	26.53	25.65	26.33	26.12	26.47	26.27	NaN	NaN	NaN	NaN	NaN	NaN	NaN	1
PAXX_HUMAN	Q9BUH6	PAXX	Protein PAXX	24.05	24.04	NaN	24.35	NaN	NaN	24.78	25.02	25.15	24.48	24.71	24.51	0.628333	0.00862869	+
PBDC1_HUMAN	Q9BVG4	PBDC1	Protein PBDC1	NaN	NaN	NaN	NaN	NaN	24.06	24.32	24.22	24.38	23.93	24.24	24.31	0.173333	1
PB1_HUMAN	Q86U86	PBRM1	Protein polybromo-1	25.9	26.02	25.87	25.74	25.71	25.83	NaN	NaN	NaN	NaN	NaN	NaN	NaN	1
PBIP1_HUMAN	Q96AQ6	PBXIP1	Pre-B-cell leukemia transcription factor-interacting protein 1	24.38	24.36	24.5	24.47	24.37	24.27	NaN	NaN	NaN	NaN	NaN	NaN	NaN	1
PYC_HUMAN	P11498	PC	Pyruvate carboxylase, mitochondrial	26.74	26.82	26.77	26.54	26.32	26.51	NaN	NaN	NaN	NaN	NaN	NaN	NaN	1
PHS_HUMAN	P61457	PCBD1	Pterin-4-alpha-carbinolamine dehydratase	25.3	NaN	25.11	24.98	25.15	25.21	25.49	25.13	25.53	26.28	26.17	26.39	0.681667	0.0184516	+
PCBP1_HUMAN	Q15365	PCBP1	Poly(rC)-binding protein 1	29.72	29.28	29.66	29.47	29.66	29.63	28.47	28.74	28.69	28.68	28.41	28.37	-1.01	8.44771e-07	+
PCBP2_HUMAN	Q15366	PCBP2	Poly(rC)-binding protein 2	29.22	28.78	29.2	29.1	29.29	29.04	27.44	28.29	27.39	27.8	27.82	27.44	-1.40833	5.11321e-06	+
PCCA_HUMAN	P05165	PCCA	Propionyl-CoA carboxylase alpha chain, mitochondrial	25.46	25.11	25.33	25.1	25.21	25.13	NaN	NaN	NaN	NaN	NaN	NaN	NaN	1
PCCB_HUMAN	P05166	PCCB	Propionyl-CoA carboxylase beta chain, mitochondrial	24.88	24.7	24.57	NaN	24.8	24.54	NaN	NaN	NaN	NaN	NaN	NaN	NaN	1
PCKGM_HUMAN	Q16822	PCK2	Phosphoenolpyruvate carboxykinase [GTP], mitochondrial	26.61	26.67	26.67	26.63	26.63	26.57	NaN	NaN	NaN	NaN	NaN	NaN	NaN	1
PIMT_HUMAN	P22061	PCMT1	Protein-L-isoaspartate(D-aspartate) O-methyltransferase	26.26	25.85	26.38	27.03	26.49	26.76	25.43	26.59	NaN	25.89	26.29	26.41	-0.339667	0.22863
PCNA_HUMAN	P12004	PCNA	Proliferating cell nuclear antigen	28.9	27.83	28.43	28.3	28.75	28.56	27.8	27.78	27.19	27.62	27.82	27.37	-0.864999	0.000955608	+
PCNP_HUMAN	Q8WW12	PCNP	PEST proteolytic signal-containing nuclear protein	27.35	27.01	27.25	27.28	27.31	NaN	25.7	NaN	25.23	24.7	24.56	24.7	-2.262	7.37854e-06	+
PCYOX_HUMAN	Q9UHG3	PCYOX1	Prenylcysteine oxidase 1	28.7	28.61	28.58	28.56	28.47	28.62	27.73	27.41	27.43	26.83	27.17	27.24	-1.28833	1.39648e-06	+
PCY1A_HUMAN	P49585	PCYT1A	Choline-phosphate cytidylyltransferase A	NaN	24.51	24.45	24.64	24.44	24.39	NaN	NaN	NaN	NaN	NaN	NaN	NaN	1
PCY2_HUMAN	Q99447	PCYT2	Ethanolamine-phosphate cytidylyltransferase	23.36	23.4	23.27	23.34	23.4	NaN	NaN	23.99	NaN	NaN	NaN	NaN	0.636	1
HAP28_HUMAN	Q13442	PDAP1	28 kDa heat- and acid-stable phosphoprotein	26.65	26.39	26.77	26.46	26.57	26.42	25.78	25.87	26.56	25.38	25.15	25.46	-0.843333	0.00259835	+
PDC10_HUMAN	Q9BUL8	PDCD10	Programmed cell death protein 10	26.46	26.42	26.29	NaN	26.39	26.56	26.59	26.94	26.96	27.7	27.87	27.83	0.891	0.00628828	+
RRP5_HUMAN	Q14690	PDCD11	Protein RRP5 homolog	26.29	26.3	26.18	25.71	25.8	25.71	NaN	NaN	NaN	NaN	NaN	NaN	NaN	1
PDCD4_HUMAN	Q53EL6	PDCD4	Programmed cell death protein 4	25.15	25.63	25.32	24.83	24.7	24.81	NaN	NaN	NaN	NaN	NaN	NaN	NaN	1
PDCD5_HUMAN	O14737	PDCD5	Programmed cell death protein 5	26	24.98	26.1	25.94	25.88	25.97	NaN	25.29	24.63	24.57	24.62	25.12	-0.965666	0.0023347	+
PDCD6_HUMAN	O75340	PDCD6	Programmed cell death protein 6	23.79	NaN	NaN	NaN	NaN	NaN	26.26	26.87	27.01	28.46	28.05	28.21	3.68667	1
PDC6I_HUMAN	Q8WUM4	PDCD6IP	Programmed cell death 6-interacting protein	29.38	29.02	29.06	29.26	29.26	29.14	32.76	32.53	32.59	33.05	32.92	32.98	3.61833	8.76299e-12	+
PDE12_HUMAN	Q6L8Q7	PDE12	2',5'-phosphodiesterase 12	25.08	24.82	24.78	24.71	24.94	25.33	24.23	NaN	24.69	23.75	24	24.33	-0.743333	0.00227036	+
ODPA_HUMAN	P08559	PDHA1	Pyruvate dehydrogenase E1 component subunit alpha, somatic form, mitochondrial	27.24	27.3	27.01	26.84	26.94	27.19	NaN	NaN	NaN	NaN	NaN	NaN	NaN	1
ODPB_HUMAN	P11177	PDHB	Pyruvate dehydrogenase E1 component subunit beta, mitochondrial	28.68	28.59	28.71	28.56	28.55	28.62	NaN	NaN	NaN	NaN	NaN	NaN	NaN	1
PDIA3_HUMAN	P30101	PDIA3	Protein disulfide-isomerase A3	32.86	32.94	32.82	33.18	33.02	33.2	31.25	31.07	31.05	30.49	30.49	30.7	-2.16167	4.54422e-08	+
PDIA4_HUMAN	P13667	PDIA4	Protein disulfide-isomerase A4	31.71	31.65	31.59	31.81	31.81	31.8	28.86	29.1	29.09	28.86	28.75	29.17	-2.75667	9.03042e-12	+
PDIA5_HUMAN	Q14554	PDIA5	Protein disulfide-isomerase A5	26.2	25.91	25.95	26.25	26.24	26.33	NaN	NaN	NaN	NaN	NaN	NaN	NaN	1
PDIA6_HUMAN	Q15084	PDIA6	Protein disulfide-isomerase A6	30.3	30.41	30.24	30.33	30.37	30.14	25.55	26.95	26.83	27.35	27.72	27.93	-3.24333	3.15534e-06	+
PDLI1_HUMAN	O00151	PDLIM1	PDZ and LIM domain protein 1	25.64	25.56	25.52	25.54	25.85	25.52	NaN	NaN	NaN	NaN	NaN	NaN	NaN	1
PDLI5_HUMAN	Q96HC4	PDLIM5	PDZ and LIM domain protein 5	24.09	24.06	24.02	24.1	23.76	24.11	23.99	NaN	23.9	23.82	23.87	23.91	-0.125334	0.0863141
PDPK1_HUMAN	O15530	PDPK1	3-phosphoinositide-dependent protein kinase 1	23.34	NaN	NaN	NaN	NaN	NaN	26.15	26.04	25.61	26.32	25.95	26.12	2.69167	1
PDPR_HUMAN	Q8NCN5	PDPR	Pyruvate dehydrogenase phosphatase regulatory subunit, mitochondrial	24	23.92	24.04	24.28	23.81	23.95	NaN	NaN	NaN	NaN	NaN	NaN	NaN	1
PDS5A_HUMAN	Q29RF7	PDS5A	Sister chromatid cohesion protein PDS5 homolog A	27.65	27.78	27.78	27.61	27.48	27.58	24.81	NaN	NaN	NaN	NaN	NaN	-2.83667	1
PDS5B_HUMAN	Q9NTI5	PDS5B	Sister chromatid cohesion protein PDS5 homolog B	25.9	25.9	25.65	25.82	25.73	25.87	NaN	NaN	NaN	NaN	NaN	NaN	NaN	1
PDXD1_HUMAN	Q6P996	PDXDC1	Pyridoxal-dependent decarboxylase domain-containing protein 1	27.31	27.54	27.79	27.39	27.57	26.95	25.71	25.32	24.04	25.48	24.54	24.37	-2.515	8.13387e-06	+
PDXK_HUMAN	O00764	PDXK	Pyridoxal kinase	26.86	26.45	26.82	26.97	27.18	26.86	27.16	27.36	27.57	28.38	27.67	28.25	0.875	0.00270601	+
PLPP_HUMAN	Q96GD0	PDXP	Pyridoxal phosphate phosphatase	24.35	24.07	NaN	NaN	NaN	NaN	25.68	25.53	25.94	24.91	24.99	25.32	1.185	0.0081939	+
PEBP1_HUMAN	P30086	PEBP1	Phosphatidylethanolamine-binding protein 1	29.2	29.2	29.26	29.44	29.28	29.4	30.1	30.16	30.44	30.27	30.4	30.64	1.03833	4.81515e-07	+
PELO_HUMAN	Q9BRX2	PELO	Protein pelota homolog	NaN	23.82	23.88	23.82	24.05	24.14	NaN	NaN	NaN	22.95	NaN	NaN	-0.991999	1
PELP1_HUMAN	Q8IZL8	PELP1	Proline-, glutamic acid- and leucine-rich protein 1	24.31	24.09	24.27	24.17	24.15	24.02	NaN	NaN	NaN	NaN	NaN	NaN	NaN	1
PEPD_HUMAN	P12955	PEPD	Xaa-Pro dipeptidase	26.07	25.49	26.06	25.98	25.91	25.8	26.54	26.47	26.49	26.57	26.3	26.25	0.551667	0.000342113	+
PESC_HUMAN	O00541	PES1	Pescadillo homolog	26.1	25.94	26.09	25.51	25.7	25.4	NaN	NaN	NaN	NaN	NaN	NaN	NaN	1
PUR4_HUMAN	O15067	PFAS	Phosphoribosylformylglycinamidine synthase	24.29	24.39	24.58	24.62	24.28	24.34	24.8	25.8	24.75	24.68	24.71	24.87	0.518333	0.0188742	+
PFKAL_HUMAN	P17858	PFKL	ATP-dependent 6-phosphofructokinase, liver type	27.7	27.63	27.54	28.01	28.04	27.91	28.04	27.32	27.86	27.94	28.2	28.24	0.128333	0.444092
PFKAM_HUMAN	P08237	PFKM	ATP-dependent 6-phosphofructokinase, muscle type	26.37	26.29	26.5	26.37	26.13	26.01	26.11	25.01	25.96	25.05	24.75	25.58	-0.868334	0.00453242	+
PFKAP_HUMAN	Q01813	PFKP	ATP-dependent 6-phosphofructokinase, platelet type	29.98	29.84	29.88	30.26	30.33	30.13	29.49	30.03	29.88	30.07	29.97	30.29	-0.115	0.418637
PROF1_HUMAN	P07737	PFN1	Profilin-1	30.81	30.77	30.81	30.76	31.05	30.59	31.2	31.48	31.33	31.44	31.27	31.29	0.536667	2.86377e-05	+
PROF2_HUMAN	P35080	PFN2	Profilin-2	26.43	26.41	26.49	26.68	26.52	26.01	27.12	27.05	27.06	25.92	26.18	26.04	0.138333	0.592561
PGAM1_HUMAN	P18669	PGAM1	Phosphoglycerate mutase 1	30.98	31.13	30.88	31.37	31.39	31.22	30.72	30.78	30.65	31.78	31.82	31.89	0.111667	0.680928
PGAM5_HUMAN	Q96HS1	PGAM5	Serine/threonine-protein phosphatase PGAM5, mitochondrial	28.6	28.99	28.48	29.06	29.14	28.96	26.01	24.3	25.94	24.43	24.66	NaN	-3.80367	2.21912e-06	+
PGAP6_HUMAN	Q9HCN3	PGAP6	Post-GPI attachment to proteins factor 6	23.1	NaN	NaN	NaN	NaN	NaN	28.02	27.42	27.55	28.01	27.53	27.42	4.55833	1
6PGD_HUMAN	P52209	PGD	6-phosphogluconate dehydrogenase, decarboxylating	30.15	30.04	30.12	30.11	30.04	30.03	30.97	30.48	30.56	30.25	30.46	30.32	0.424999	0.00241281	+
PGK1_HUMAN	P00558	PGK1	Phosphoglycerate kinase 1	32.01	32.08	32.06	32.59	32.56	32.34	33.61	33.56	33.73	33.11	33.17	33.58	1.18667	1.22066e-05	+
6PGL_HUMAN	O95336	PGLS	6-phosphogluconolactonase	23.05	NaN	NaN	NaN	NaN	NaN	24.2	23.92	24.24	24.08	24.02	23.77	0.988334	1
PGM1_HUMAN	P36871	PGM1	Phosphoglucomutase-1	28.72	28.71	28.84	29.19	29.21	29.05	30.22	29.94	29.99	29.66	29.51	29.83	0.905	6.53402e-05	+
PGM2_HUMAN	Q96G03	PGM2	Phosphoglucomutase-2	25.52	25.55	25.61	25.49	25.58	25.56	25.55	26.35	25.95	26.01	26.38	26.46	0.565	0.00269091	+
PGM2L_HUMAN	Q6PCE3	PGM2L1	Glucose 1,6-bisphosphate synthase	NaN	NaN	NaN	NaN	NaN	NaN	NaN	24.2	24.63	24.66	24.1	25.38	NaN	1
AGM1_HUMAN	O95394	PGM3	Phosphoacetylglucosamine mutase	26.94	26.62	26.87	27.16	27.14	27.13	28.46	26.91	27.92	27.47	27.53	27.7	0.688333	0.0126784	+
PGP_HUMAN	A6NDG6	PGP	Glycerol-3-phosphate phosphatase	25.63	25.41	25.66	25.59	25.79	25.41	26.2	26.26	26.17	25.84	26.05	25.9	0.488333	0.000354837	+
PGRC1_HUMAN	O00264	PGRMC1	Membrane-associated progesterone receptor component 1	26.41	25.63	26.07	26.64	26.33	26.93	24.86	NaN	NaN	24.11	NaN	NaN	-1.85	0.00280737	+
PGRC2_HUMAN	O15173	PGRMC2	Membrane-associated progesterone receptor component 2	27.4	27.12	27.24	27.28	27.12	27.44	26.14	25.68	25.86	25.31	25.52	25.63	-1.57667	2.47894e-07	+
PHB_HUMAN	P35232	PHB	Prohibitin	30.02	29.8	29.93	29.66	29.82	29.72	NaN	NaN	NaN	NaN	NaN	NaN	NaN	1
PHB2_HUMAN	Q99623	PHB2	Prohibitin-2	30.51	30.43	30.34	30.1	30.16	30.27	NaN	NaN	NaN	NaN	NaN	NaN	NaN	1
PHF3_HUMAN	Q92576	PHF3	PHD finger protein 3	23.6	23.63	NaN	23.38	23.45	23.28	NaN	NaN	NaN	NaN	NaN	NaN	NaN	1
PHF5A_HUMAN	Q7RTV0	PHF5A	PHD finger-like domain-containing protein 5A	26.24	NaN	25.65	26.06	25.7	26.07	NaN	NaN	NaN	NaN	NaN	NaN	NaN	1
SERA_HUMAN	O43175	PHGDH	D-3-phosphoglycerate dehydrogenase	30.77	30.62	30.79	30.7	30.9	30.69	30.98	30.89	30.91	31.23	31.21	30.87	0.269999	0.00591276	+
PHIP_HUMAN	Q8WWQ0	PHIP	PH-interacting protein	26.05	25.91	25.79	25.63	26.01	25.76	NaN	NaN	NaN	NaN	NaN	NaN	NaN	1
P4K2A_HUMAN	Q9BTU6	PI4K2A	Phosphatidylinositol 4-kinase type 2-alpha	24.04	24.65	NaN	24.73	NaN	NaN	NaN	25.43	24.76	25.6	24.89	25.2	0.702667	0.0374861	+
PI4KA_HUMAN	P42356	PI4KA	Phosphatidylinositol 4-kinase alpha	23.91	NaN	NaN	NaN	NaN	NaN	28.5	28.34	28.22	28.18	28.09	28.17	4.34	1
PICAL_HUMAN	Q13492	PICALM	Phosphatidylinositol-binding clathrin assembly protein	25.03	25.13	25.17	24.98	25.07	24.83	24.17	NaN	NaN	24.65	24.65	24.85	-0.455	0.00807079	+
GPI8_HUMAN	Q92643	PIGK	GPI-anchor transamidase	25.97	26	25.96	25.94	25.81	25.79	NaN	NaN	NaN	NaN	NaN	NaN	NaN	1
PIGS_HUMAN	Q96S52	PIGS	GPI transamidase component PIG-S	26.48	26.72	26.35	26.44	26.48	26.6	NaN	NaN	NaN	NaN	NaN	NaN	NaN	1
PIGT_HUMAN	Q969N2	PIGT	GPI transamidase component PIG-T	25.82	26.08	26.1	26.09	25.99	26.34	NaN	NaN	NaN	NaN	NaN	NaN	NaN	1
PIN1_HUMAN	Q13526	PIN1	Peptidyl-prolyl cis-trans isomerase NIMA-interacting 1	25.56	25.54	25.34	25.35	25.54	25.63	NaN	NaN	NaN	NaN	24.62	24.62	-0.873333	6.51366e-05	+
PI42C_HUMAN	Q8TBX8	PIP4K2C	Phosphatidylinositol 5-phosphate 4-kinase type-2 gamma	25.58	25.71	25.55	25.91	25.77	25.78	25.43	24.95	25.19	25.84	25.45	25.59	-0.308333	0.0492669	+
PI51A_HUMAN	Q99755	PIP5K1A	Phosphatidylinositol 4-phosphate 5-kinase type-1 alpha (PIP5K1-alpha)	24.18	NaN	NaN	NaN	NaN	NaN	25.94	26.27	26.38	26.53	26.47	26.35	2.14333	1
PIR_HUMAN	O00625	PIR	Pirin	25.82	25.37	25.86	25.55	25.35	25.15	25.66	26.31	25.98	25.49	25.83	25.68	0.308333	0.0908161
PITH1_HUMAN	Q9GZP4	PITHD1	PITH domain-containing protein 1	24.46	24.45	24.29	24.48	24.79	24.67	24.57	24.82	25	24.83	25.14	25.22	0.406666	0.00741461	+
PIPNB_HUMAN	P48739	PITPNB	Phosphatidylinositol transfer protein beta isoform	26.67	26.59	26.55	26.59	26.65	26.5	27.13	26.92	26.62	27.34	27.23	27.14	0.471667	0.00142565	+
PREP_HUMAN	Q5JRX3	PITRM1	Presequence protease, mitochondrial	26.86	26.73	26.65	26.58	26.7	26.69	NaN	NaN	NaN	NaN	NaN	NaN	NaN	1
KPYM_HUMAN	P14618	PKM	Pyruvate kinase PKM	32.98	32.65	32.83	32.76	33.02	32.84	34.14	33.96	33.51	33.32	33.34	33.66	0.808332	0.000272982	+
PKP2_HUMAN	Q99959	PKP2	Plakophilin-2	27.68	27.66	27.78	27.74	27.72	27.65	28.24	28.69	28.53	28.19	28.42	27.84	0.613334	0.000564168	+
PKP3_HUMAN	Q9Y446	PKP3	Plakophilin-3	27.53	27.58	27.49	27.47	27.6	27.3	27.97	28.02	27.99	28.01	27.95	27.8	0.461667	7.76052e-06	+
PKP4_HUMAN	Q99569	PKP4	Plakophilin-4	25.35	NaN	NaN	NaN	NaN	25.11	25.83	26.75	26.37	26.12	26.25	25.97	0.985	0.00747357	+
PLAP_HUMAN	Q9Y263	PLAA	Phospholipase A-2-activating protein	24.82	24.4	24.99	24.83	25.17	24.92	24.83	25.09	24.83	NaN	24.58	NaN	-0.0224999	0.888096
PLCB1_HUMAN	Q9NQ66	PLCB1	1-phosphatidylinositol 4,5-bisphosphate phosphodiesterase beta-1	24.24	24.47	24.23	NaN	NaN	24.25	NaN	24.07	24.49	24.53	24.96	23.89	0.0905001	0.691929
PLCB3_HUMAN	Q01970	PLCB3	1-phosphatidylinositol 4,5-bisphosphate phosphodiesterase beta-3	24.43	NaN	NaN	NaN	NaN	NaN	26.96	27.01	26.83	26.53	26.18	26.22	2.19167	1
PLCD1_HUMAN	P51178	PLCD1	1-phosphatidylinositol 4,5-bisphosphate phosphodiesterase delta-1	23.8	NaN	25.26	NaN	NaN	NaN	25.68	25.22	25.54	26.16	26.35	26.05	1.30333	0.0318179	+
PLCG2_HUMAN	P16885	PLCG2	1-phosphatidylinositol 4,5-bisphosphate phosphodiesterase gamma-2	NaN	NaN	NaN	NaN	NaN	NaN	26.37	26.32	26.35	25.96	25.56	26.3	NaN	1
PLD3_HUMAN	Q8IV08	PLD3	5'-3' exonuclease PLD3	26.56	26.27	26.29	25.59	25.57	25.6	25.33	25.38	25.08	25.41	25.43	25.57	-0.613334	0.00972801	+
PLEC_HUMAN	Q15149	PLEC	Plectin	28.58	28.79	28.76	28.57	28.71	28.57	27.79	26.92	27	26.6	26.52	26.93	-1.70333	4.02774e-06	+
PLEK2_HUMAN	Q9NYT0	PLEK2	Pleckstrin-2	NaN	NaN	NaN	NaN	NaN	NaN	25.12	25.69	25.21	25.92	25.65	25.66	NaN	1
PKHB2_HUMAN	Q96CS7	PLEKHB2	Pleckstrin homology domain-containing family B member 2	NaN	NaN	NaN	NaN	NaN	NaN	NaN	23.48	23.95	26.25	26.05	25.67	NaN	1
PLRKT_HUMAN	Q9HBL7	PLGRKT	Plasminogen receptor (KT)	25.63	25.7	25.7	25.47	25.66	26.02	NaN	NaN	NaN	NaN	NaN	NaN	NaN	1
PLIN3_HUMAN	O60664	PLIN3	Perilipin-3	27.37	27.3	27.47	27.57	27.48	27.6	25.13	25.09	25.07	24.15	25.14	24.12	-2.68167	1.66851e-07	+
PLLP_HUMAN	Q9Y342	PLLP	Plasmolipin	NaN	NaN	NaN	NaN	NaN	NaN	26.86	26.94	26.85	27	NaN	26.9	NaN	1
PLOD1_HUMAN	Q02809	PLOD1	Procollagen-lysine,2-oxoglutarate 5-dioxygenase 1	27.79	27.8	27.78	28.15	28.08	28.1	23.66	NaN	24.8	24.9	25.43	25.16	-3.16	1.50015e-06	+
PLOD2_HUMAN	O00469	PLOD2	Procollagen-lysine,2-oxoglutarate 5-dioxygenase 2	27.73	27.02	27.62	27.85	28.21	27.59	25.41	24.86	24.72	23.61	NaN	24.48	-3.054	5.07312e-06	+
PLOD3_HUMAN	O60568	PLOD3	Multifunctional procollagen lysine hydroxylase and glycosyltransferase LH3	26.32	26.03	26.04	26.2	26.31	26.03	23.49	NaN	NaN	NaN	NaN	NaN	-2.665	1
PLPHP_HUMAN	O94903	PLPBP	Pyridoxal phosphate homeostasis protein	25.99	26.1	26	25.76	26.03	26.05	26.39	26.48	25.87	25.31	25.54	25.54	-0.133333	0.527199
PLPP3_HUMAN	O14495	PLPP3	Phospholipid phosphatase 3	22.62	NaN	NaN	NaN	NaN	NaN	24.65	24.31	24.66	24.75	24.57	24.58	1.96667	1
PLRG1_HUMAN	O43660	PLRG1	Pleiotropic regulator 1	27.16	27.15	27.04	26.17	26.5	26.69	24.33	NaN	NaN	NaN	NaN	NaN	-2.455	1
PLSI_HUMAN	Q14651	PLS1	Plastin-1	26.79	25.83	26.61	26.66	25.78	26.52	26.74	26.86	26.83	27.11	27.36	27.27	0.663333	0.00983314	+
PLST_HUMAN	P13797	PLS3	Plastin-3	26.45	26.68	26.65	26.6	26.69	26.49	28.21	28.03	27.89	27.48	27.78	27.73	1.26	5.00779e-07	+
PLS3_HUMAN	Q9NRY6	PLSCR3	Phospholipid scramblase 3	NaN	NaN	NaN	NaN	NaN	NaN	28.58	28.25	28.16	28.67	27.84	28.16	NaN	1
PLXA1_HUMAN	Q9UIW2	PLXNA1	Plexin-A1	23.21	NaN	NaN	NaN	NaN	NaN	27.93	27.73	28	28.29	28.2	28.05	4.82333	1
PLXB1_HUMAN	O43157	PLXNB1	Plexin-B1	23.74	NaN	NaN	NaN	NaN	NaN	26.53	26.87	26.6	26.87	26.9	26.56	2.98167	1
PLXB2_HUMAN	O15031	PLXNB2	Plexin-B2	28.23	27.53	27.53	27.64	27.75	27.53	30.74	30.49	30.71	30.91	30.9	30.45	2.99833	9.11463e-10	+
PLXD1_HUMAN	Q9Y4D7	PLXND1	Plexin-D1	NaN	NaN	NaN	NaN	NaN	NaN	NaN	25.3	25.14	25.07	25.23	25.16	NaN	1
P20D2_HUMAN	Q8IYS1	PM20D2	Peptidase M20 domain-containing protein 2	24.89	NaN	NaN	NaN	NaN	NaN	26.64	NaN	26.83	26.44	26.21	26.26	1.586	1
PMM2_HUMAN	O15305	PMM2	Phosphomannomutase 2	25.91	NaN	25.68	NaN	25.63	NaN	26.99	26.63	27.08	26.29	26.23	26.83	0.935	0.00383069	+
MPPA_HUMAN	Q10713	PMPCA	Mitochondrial-processing peptidase subunit alpha	26.61	26.78	26.8	26.39	26.3	26.45	NaN	NaN	NaN	NaN	NaN	NaN	NaN	1
MPPB_HUMAN	O75439	PMPCB	Mitochondrial-processing peptidase subunit beta	26.88	26.74	26.72	26.69	26.67	26.56	NaN	NaN	NaN	NaN	NaN	NaN	NaN	1
PNKP_HUMAN	Q96T60	PNKP	Bifunctional polynucleotide phosphatase/kinase	24.66	24.81	24.84	24.83	24.65	24.74	NaN	NaN	NaN	NaN	NaN	NaN	NaN	1
PININ_HUMAN	Q9H307	PNN	Pinin	27.86	28.06	27.95	27.8	27.61	27.65	NaN	NaN	NaN	NaN	NaN	NaN	NaN	1
PNPH_HUMAN	P00491	PNP	Purine nucleoside phosphorylase	26.91	26.56	27.24	27.37	27.14	26.93	27.12	26.96	27.05	28.13	28.39	28.58	0.68	0.0625346
PNPT1_HUMAN	Q8TCS8	PNPT1	Polyribonucleotide nucleotidyltransferase 1, mitochondrial	26.85	26.84	26.78	26.55	26.38	26.66	NaN	NaN	NaN	NaN	NaN	NaN	NaN	1
PODXL_HUMAN	O00592	PODXL	Podocalyxin	NaN	NaN	NaN	NaN	NaN	NaN	28.39	28.25	NaN	28.07	27.12	27.92	NaN	1
OFUT1_HUMAN	Q9H488	POFUT1	GDP-fucose protein O-fucosyltransferase 1	25.9	25.88	25.65	25.44	25.97	25.91	NaN	NaN	NaN	NaN	NaN	NaN	NaN	1
PLGT3_HUMAN	Q7Z4H8	POGLUT3	Protein O-glucosyltransferase 3	26.71	26.46	26.45	26.91	27.13	27.08	24.03	NaN	NaN	NaN	NaN	NaN	-2.76	1
POGZ_HUMAN	Q7Z3K3	POGZ	Pogo transposable element with ZNF domain	24.99	24.85	24.78	24.98	24.86	24.74	NaN	NaN	NaN	NaN	NaN	NaN	NaN	1
PDIP2_HUMAN	Q9Y2S7	POLDIP2	Polymerase delta-interacting protein 2	25.64	25.47	25.28	24.67	24.8	25.26	NaN	NaN	NaN	NaN	NaN	NaN	NaN	1
PDIP3_HUMAN	Q9BY77	POLDIP3	Polymerase delta-interacting protein 3	27.3	27.11	27.22	27.03	26.99	27.08	NaN	NaN	NaN	NaN	NaN	NaN	NaN	1
RPAC1_HUMAN	O15160	POLR1C	DNA-directed RNA polymerases I and III subunit RPAC1	23.99	23.78	23.58	NaN	23.5	23.18	NaN	NaN	NaN	NaN	NaN	NaN	NaN	1
RPB1_HUMAN	P24928	POLR2A	DNA-directed RNA polymerase II subunit RPB1	27.34	27.1	26.99	26.82	26.95	26.93	24.2	NaN	NaN	NaN	NaN	NaN	-2.82167	1
RPB2_HUMAN	P30876	POLR2B	DNA-directed RNA polymerase II subunit RPB2	27.36	27.17	27.1	26.9	26.56	27.09	23.12	NaN	NaN	NaN	NaN	NaN	-3.91	1
RPB3_HUMAN	P19387	POLR2C	DNA-directed RNA polymerase II subunit RPB3	25.09	24.82	24.75	NaN	24.85	24.89	NaN	NaN	NaN	NaN	NaN	NaN	NaN	1
RPAB1_HUMAN	P19388	POLR2E	DNA-directed RNA polymerases I, II, and III subunit RPABC1	25.16	25.34	25.24	25.26	25.08	24.88	NaN	NaN	NaN	NaN	NaN	NaN	NaN	1
RPB7_HUMAN	P62487	POLR2G	DNA-directed RNA polymerase II subunit RPB7	23.98	23.86	23.94	NaN	24.05	23.99	NaN	NaN	NaN	NaN	NaN	NaN	NaN	1
RPAB3_HUMAN	P52434	POLR2H	DNA-directed RNA polymerases I, II, and III subunit RPABC3	26.99	26.67	26.52	26.74	26.59	26.69	NaN	NaN	NaN	25.06	25.25	25.39	-1.46667	4.29152e-06	+
PON2_HUMAN	Q15165	PON2	Serum paraoxonase/arylesterase 2	24.4	24.41	24.47	24.6	24.73	24.03	NaN	NaN	NaN	NaN	NaN	NaN	NaN	1
POP1_HUMAN	Q99575	POP1	Ribonucleases P/MRP protein subunit POP1	24.51	24.49	24.4	24.16	24.41	NaN	NaN	NaN	NaN	NaN	NaN	NaN	NaN	1
NCPR_HUMAN	P16435	POR	NADPH--cytochrome P450 reductase	28.24	28.37	28.14	28.08	27.9	27.92	26.95	27.34	27.04	26.96	25.71	26.52	-1.355	0.00025978	+
IPYR_HUMAN	Q15181	PPA1	Inorganic pyrophosphatase	28.77	28.43	28.73	29.03	29.22	29.02	28.58	28.54	29.13	28.81	28.99	29.19	0.0066665	0.967725
IPYR2_HUMAN	Q9H2U2	PPA2	Inorganic pyrophosphatase 2, mitochondrial	26.97	26.29	26.6	26.51	26.73	26.38	26.43	25.46	NaN	NaN	NaN	NaN	-0.635	0.0735977
PUR1_HUMAN	Q06203	PPAT	Amidophosphoribosyltransferase	26.67	26.86	26.32	26.69	26.44	26.42	28.88	27.97	28.61	28.11	28.35	28.4	1.82	4.46072e-07	+
PPCS_HUMAN	Q9HAB8	PPCS	Phosphopantothenate--cysteine ligase	25.34	25.16	25.41	25.41	25.35	25.45	25.63	25.91	26.3	25.87	25.88	25.93	0.566666	0.000172407	+
LIPA1_HUMAN	Q13136	PPFIA1	Liprin-alpha-1	23.79	24.19	NaN	24.27	NaN	23.84	NaN	24.12	24.27	24.03	24.18	23.88	0.0734998	0.591329
LIPB1_HUMAN	Q86W92	PPFIBP1	Liprin-beta-1	24.51	24.46	23.7	NaN	NaN	NaN	NaN	23.7	25.07	25	25.03	24.82	0.500667	0.252435
PPHLN_HUMAN	Q8NEY8	PPHLN1	Periphilin-1	25.68	25.29	25.72	25.82	25.58	25.3	NaN	NaN	NaN	NaN	NaN	NaN	NaN	1
PPIA_HUMAN	P62937	PPIA	Peptidyl-prolyl cis-trans isomerase A	32.24	32	32.12	32.29	32.43	32.23	31.36	31.61	31.85	32.49	32.36	32.34	-0.216666	0.299734
PPIB_HUMAN	P23284	PPIB	Peptidyl-prolyl cis-trans isomerase B	31.57	31.37	31.38	31.01	31.16	31.26	28.17	28.4	28.44	27.93	27.91	27.88	-3.17	3.16269e-10	+
PPIC_HUMAN	P45877	PPIC	Peptidyl-prolyl cis-trans isomerase C	25.88	25.67	25.55	25.63	25.87	25.35	NaN	NaN	NaN	NaN	NaN	NaN	NaN	1
PPID_HUMAN	Q08752	PPID	Peptidyl-prolyl cis-trans isomerase D	25.55	25.12	25.66	25.3	25.54	25.37	24.91	25.31	25.19	24.57	24.74	NaN	-0.479334	0.0119736	+
PPIE_HUMAN	Q9UNP9	PPIE	Peptidyl-prolyl cis-trans isomerase E	24.7	24.78	24.66	24.81	NaN	24.7	NaN	NaN	NaN	NaN	NaN	NaN	NaN	1
PPIF_HUMAN	P30405	PPIF	Peptidyl-prolyl cis-trans isomerase F, mitochondrial	27.75	NaN	27.25	26.71	27.31	27.38	NaN	NaN	NaN	NaN	NaN	NaN	NaN	1
PPIG_HUMAN	Q13427	PPIG	Peptidyl-prolyl cis-trans isomerase G	25.17	24.87	24.84	NaN	25.18	24.89	NaN	NaN	NaN	NaN	NaN	NaN	NaN	1
PPIH_HUMAN	O43447	PPIH	Peptidyl-prolyl cis-trans isomerase H	25.56	25.44	25.64	25.29	25.48	25.22	24.57	NaN	NaN	23.75	NaN	23.59	-1.46833	0.000286789	+
PPIL1_HUMAN	Q9Y3C6	PPIL1	Peptidyl-prolyl cis-trans isomerase-like 1	27.12	26.93	27.24	27.21	26.96	26.89	NaN	26.02	NaN	26.17	NaN	25.87	-1.03833	2.55389e-05	+
PPIL4_HUMAN	Q8WUA2	PPIL4	Peptidyl-prolyl cis-trans isomerase-like 4	24.13	24.49	24.23	23.78	NaN	24.57	NaN	NaN	NaN	NaN	NaN	NaN	NaN	1
PPM1A_HUMAN	P35813	PPM1A	Protein phosphatase 1A	25.79	25.69	NaN	25.93	26.07	NaN	27.1	26.76	26.9	26.46	26.16	26.07	0.704999	0.0128223	+
PPM1G_HUMAN	O15355	PPM1G	Protein phosphatase 1G	27.07	27.01	27.06	27.15	27.2	27.24	NaN	NaN	NaN	NaN	NaN	NaN	NaN	1
PPME1_HUMAN	Q9Y570	PPME1	Protein phosphatase methylesterase 1	25.5	25.42	25.88	26.18	26.06	25.64	25.72	26.46	25.99	25.72	25.55	25.45	0.0349998	0.861344
PP1A_HUMAN	P62136	PPP1CA	Serine/threonine-protein phosphatase PP1-alpha catalytic subunit	27.86	27.79	27.59	27.49	27.63	27.64	26.37	27.22	27.18	27.5	27.61	27.45	-0.445	0.0424271	+
PP1B_HUMAN	P62140	PPP1CB	Serine/threonine-protein phosphatase PP1-beta catalytic subunit	27.88	27.3	27.53	27.44	27.7	27.86	27.73	27.95	28.17	27.48	27.9	27.9	0.236666	0.109067
PP1RA_HUMAN	Q96QC0	PPP1R10	Serine/threonine-protein phosphatase 1 regulatory subunit 10	24.21	NaN	24.11	23.83	23.78	23.84	NaN	NaN	NaN	NaN	NaN	NaN	NaN	1
MYPT1_HUMAN	O14974	PPP1R12A	Protein phosphatase 1 regulatory subunit 12A	26.64	26.82	26.9	26.79	NaN	26.85	27.3	27.22	27.33	NaN	27.05	NaN	0.424999	0.000720929	+
PPR1B_HUMAN	Q9UD71	PPP1R1B	Protein phosphatase 1 regulatory subunit 1B	24.51	NaN	24.03	25.38	25.08	25.64	NaN	NaN	NaN	NaN	NaN	NaN	NaN	1
PP1R7_HUMAN	Q15435	PPP1R7	Protein phosphatase 1 regulatory subunit 7	25.74	25.61	25.78	25.68	25.97	25.51	26.28	25.96	26.44	26.13	25.96	26.26	0.456666	0.00111857	+
PP1R8_HUMAN	Q12972	PPP1R8	Nuclear inhibitor of protein phosphatase 1	25.13	25.2	25.24	24.98	25.2	25.09	NaN	NaN	NaN	NaN	NaN	NaN	NaN	1
PP2AB_HUMAN	P62714	PPP2CB	Serine/threonine-protein phosphatase 2A catalytic subunit beta isoform	26.57	25.82	26.44	26.45	26.51	26.4	25.45	25.4	25.29	26.67	26.56	26.57	-0.375	0.233827
2AAA_HUMAN	P30153	PPP2R1A	Serine/threonine-protein phosphatase 2A 65 kDa regulatory subunit A alpha isoform	28.82	28.56	29.01	28.69	28.91	28.8	28.81	28.97	29.58	28.85	28.84	28.67	0.155	0.314844
2ABA_HUMAN	P63151	PPP2R2A	Serine/threonine-protein phosphatase 2A 55 kDa regulatory subunit B alpha isoform	24.69	24.66	24.42	24.87	24.85	24.8	25.06	25.69	25.65	24.71	24.93	24.93	0.446666	0.0329892	+
2A5D_HUMAN	Q14738	PPP2R5D	Serine/threonine-protein phosphatase 2A 56 kDa regulatory subunit delta isoform	25.2	25	25.41	25.51	25.58	25.2	25.21	25.1	NaN	24.9	25.08	24.73	-0.312667	0.0342821	+
PP2BA_HUMAN	Q08209	PPP3CA	Serine/threonine-protein phosphatase 2B catalytic subunit alpha isoform	26.28	25.34	26.03	26.4	26.62	26.69	29.01	28.64	28.83	28.04	27.97	28.26	2.23167	8.28701e-06	+
PP4C_HUMAN	P60510	PPP4C	Serine/threonine-protein phosphatase 4 catalytic subunit	24.64	24.38	24.41	24.51	24.53	24.59	24.16	NaN	NaN	23.48	23.41	23.68	-0.8275	0.000415707	+
PP4R2_HUMAN	Q9NY27	PPP4R2	Serine/threonine-protein phosphatase 4 regulatory subunit 2	25.51	25.69	25.68	25.76	25.71	26.03	NaN	NaN	NaN	NaN	NaN	NaN	NaN	1
P4R3A_HUMAN	Q6IN85	PPP4R3A	Serine/threonine-protein phosphatase 4 regulatory subunit 3A	26.17	26.27	26.26	26.46	26.44	26.49	NaN	NaN	NaN	NaN	NaN	NaN	NaN	1
PPP5_HUMAN	P53041	PPP5C	Serine/threonine-protein phosphatase 5	23.96	24.93	NaN	NaN	NaN	NaN	25.16	24.72	24.93	25.02	24.6	24.6	0.393334	0.220031
PPP6_HUMAN	O00743	PPP6C	Serine/threonine-protein phosphatase 6 catalytic subunit	24.83	24.5	24.71	24.82	24.4	24.73	24.61	NaN	NaN	24.64	24.62	24.79	7.94729e-07	0.999994
PP6R3_HUMAN	Q5H9R7	PPP6R3	Serine/threonine-protein phosphatase 6 regulatory subunit 3	24.4	NaN	24.55	24.34	24.48	24.37	24.07	24.77	24.8	NaN	NaN	NaN	0.118667	0.537548
PPT1_HUMAN	P50897	PPT1	Palmitoyl-protein thioesterase 1	25.64	25.66	25.56	25.06	24.8	25.13	NaN	NaN	NaN	NaN	NaN	NaN	NaN	1
PQBP1_HUMAN	O60828	PQBP1	Polyglutamine-binding protein 1	25.82	25.86	25.59	25.48	25.72	25.68	NaN	NaN	NaN	NaN	NaN	NaN	NaN	1
PCP_HUMAN	P42785	PRCP	Lysosomal Pro-X carboxypeptidase	24.78	24.6	24.73	24.47	24.32	24.31	NaN	NaN	NaN	NaN	NaN	NaN	NaN	1
PRDX1_HUMAN	Q06830	PRDX1	Peroxiredoxin-1	32.26	31.91	31.95	31.97	32.01	32.19	31.92	31.89	31.95	32.28	32.44	32.52	0.118334	0.380011
PRDX2_HUMAN	P32119	PRDX2	Peroxiredoxin-2	30.34	30.02	30.35	30.52	30.52	30.77	32.15	31.71	31.86	31.44	31.41	31.24	1.215	3.31803e-05	+
PRDX3_HUMAN	P30048	PRDX3	Thioredoxin-dependent peroxide reductase, mitochondrial	28.71	27.99	28.53	28.77	28.62	28.85	NaN	NaN	NaN	NaN	23.71	NaN	-4.86833	1
PRDX4_HUMAN	Q13162	PRDX4	Peroxiredoxin-4	30.2	29.7	30.04	30.35	30.09	30.19	27.3	26.93	27.1	26.92	26.76	27.19	-3.06167	2.20962e-10	+
PRDX5_HUMAN	P30044	PRDX5	Peroxiredoxin-5, mitochondrial	28.3	28.24	28.13	28.3	28.37	28.22	28.11	28.03	28.33	28.22	28.3	28.37	-0.0333328	0.614185
PRDX6_HUMAN	P30041	PRDX6	Peroxiredoxin-6	29.81	29.63	29.65	29.78	29.97	29.84	30.06	29.66	29.95	29.96	30.22	30.4	0.261667	0.0471699	+
PREB_HUMAN	Q9HCU5	PREB	Prolactin regulatory element-binding protein	25.45	25.16	25.37	25.35	25.55	25.51	NaN	NaN	NaN	NaN	NaN	NaN	NaN	1
PPCE_HUMAN	P48147	PREP	Prolyl endopeptidase	26.11	25.34	25.53	26.07	26.27	26.09	27.1	27.3	26.94	26.49	27.1	26.83	1.05833	0.000242886	+
AAPK1_HUMAN	Q13131	PRKAA1	5'-AMP-activated protein kinase catalytic subunit alpha-1	25.09	25.17	24.91	25.3	25.22	25.19	26.47	25.94	25.99	25.97	25.76	25.76	0.835	3.80241e-05	+
KAPCA_HUMAN	P17612	PRKACA	cAMP-dependent protein kinase catalytic subunit alpha	26.45	26.55	26.71	26.47	26.71	26.4	27.54	27.54	27.73	27.19	27.12	27.53	0.893334	1.08495e-05	+
AAKG1_HUMAN	P54619	PRKAG1	5'-AMP-activated protein kinase subunit gamma-1	24.63	NaN	NaN	NaN	24.92	25.06	25.77	25.72	25.92	25.42	NaN	25.23	0.742	0.00812835	+
KAP0_HUMAN	P10644	PRKAR1A	cAMP-dependent protein kinase type I-alpha regulatory subunit	27.79	27.73	27.67	27.7	27.82	27.84	28.97	28.79	28.68	28.78	28.45	28.59	0.951667	2.68198e-07	+
KAP2_HUMAN	P13861	PRKAR2A	cAMP-dependent protein kinase type II-alpha regulatory subunit	26.36	25.78	26.05	26.58	26.48	26.58	27.59	27.69	27.52	27.62	27.61	27.55	1.29167	2.30753e-06	+
KPCD_HUMAN	Q05655	PRKCD	Protein kinase C delta type	24.71	NaN	NaN	NaN	24.11	NaN	25.47	25.28	25.12	25.25	25.26	25.14	0.843334	0.0025074	+
KPCI_HUMAN	P41743	PRKCI	Protein kinase C iota type	24.31	24.37	24.47	24.2	NaN	24.13	NaN	NaN	NaN	24.29	NaN	NaN	-0.00599899	1
GLU2B_HUMAN	P14314	PRKCSH	Glucosidase 2 subunit beta	29.73	29.39	29.72	29.92	29.85	29.93	27.81	27.4	27.71	25.81	27.02	27.4	-2.565	8.69076e-06	+
PRKDC_HUMAN	P78527	PRKDC	DNA-dependent protein kinase catalytic subunit	31.32	30.81	30.83	30.86	30.93	30.87	23.48	NaN	NaN	NaN	NaN	NaN	-7.45667	1
PRKRA_HUMAN	O75569	PRKRA	Interferon-inducible double-stranded RNA-dependent protein kinase activator A	26.12	25.6	25.82	26.15	26.09	26.33	25	24.52	24.53	24.1	NaN	23.64	-1.66033	6.56599e-05	+
ANM1_HUMAN	Q99873	PRMT1	Protein arginine N-methyltransferase 1	28.68	28.39	28.61	28.13	28.24	28.14	27.47	27.3	27.26	26.89	27.32	26.86	-1.18167	7.5813e-06	+
ANM5_HUMAN	O14744	PRMT5	Protein arginine N-methyltransferase 5	25.24	25.04	25.26	NaN	25.09	25.21	25.72	25.86	25.64	25.1	25.11	24.95	0.228667	0.233281
PROM1_HUMAN	O43490	PROM1	Prominin-1	22.98	NaN	NaN	NaN	NaN	NaN	28.68	28.78	28.97	29.55	29.09	29.45	6.10667	1
PROM2_HUMAN	Q8N271	PROM2	Prominin-2	NaN	NaN	NaN	NaN	NaN	NaN	25.73	25.62	25.56	25.8	25.49	25.39	NaN	1
PRP19_HUMAN	Q9UMS4	PRPF19	Pre-mRNA-processing factor 19	29.26	28.96	29	28.95	29.14	29.18	27.68	27.46	27.53	26.7	26.9	26.84	-1.89667	9.22109e-07	+
PRPF3_HUMAN	O43395	PRPF3	U4/U6 small nuclear ribonucleoprotein Prp3	26.32	26.2	26.2	26.07	26.14	26.06	NaN	NaN	NaN	NaN	NaN	NaN	NaN	1
PRP31_HUMAN	Q8WWY3	PRPF31	U4/U6 small nuclear ribonucleoprotein Prp31	26.06	25.88	25.8	25.4	25.83	26.1	NaN	NaN	NaN	NaN	NaN	NaN	NaN	1
PR38A_HUMAN	Q8NAV1	PRPF38A	Pre-mRNA-splicing factor 38A	25.6	25.37	25.34	25.24	25.33	25.36	NaN	NaN	NaN	NaN	NaN	NaN	NaN	1
PRP4_HUMAN	O43172	PRPF4	U4/U6 small nuclear ribonucleoprotein Prp4	26.08	26.12	26.06	26.08	26.15	25.89	NaN	NaN	NaN	NaN	NaN	NaN	NaN	1
PR40A_HUMAN	O75400	PRPF40A	Pre-mRNA-processing factor 40 homolog A	26.93	26.72	26.68	26.56	26.39	26.41	23.18	NaN	NaN	NaN	NaN	NaN	-3.435	1
PRP4B_HUMAN	Q13523	PRPF4B	Serine/threonine-protein kinase PRP4 homolog	26.58	26.43	26.24	26.24	26.23	26.26	NaN	NaN	NaN	NaN	NaN	NaN	NaN	1
PRP6_HUMAN	O94906	PRPF6	Pre-mRNA-processing factor 6	27.64	27.65	27.45	27.26	27.23	27.26	NaN	NaN	NaN	NaN	NaN	NaN	NaN	1
PRP8_HUMAN	Q6P2Q9	PRPF8	Pre-mRNA-processing-splicing factor 8	30.03	29.48	29.95	29.84	29.73	29.32	24.34	23.14	NaN	NaN	NaN	NaN	-5.985	2.54899e-06	+
PRPS2_HUMAN	P11908	PRPS2	Ribose-phosphate pyrophosphokinase 2	27.92	27.44	27.67	27.83	28.1	28	28.2	27.95	28.11	27.72	27.68	27.77	0.0783335	0.56569
KPRA_HUMAN	Q14558	PRPSAP1	Phosphoribosyl pyrophosphate synthase-associated protein 1	24.01	23.83	24.2	24.22	24.36	24.11	NaN	NaN	NaN	NaN	24.35	24.44	0.273334	0.0971658
KPRB_HUMAN	O60256	PRPSAP2	Phosphoribosyl pyrophosphate synthase-associated protein 2	24.01	23.87	24	24.09	24.27	23.95	NaN	NaN	NaN	23.87	24.13	24.22	0.041666	0.70878
PRRC1_HUMAN	Q96M27	PRRC1	Protein PRRC1	26.02	26.02	26.14	26.34	26.3	26.01	25.76	25.39	25.29	25.6	25.63	25.8	-0.56	0.000275525	+
PRC2A_HUMAN	P48634	PRRC2A	Protein PRRC2A	24.18	23.96	24.14	24.15	24.21	24.24	NaN	NaN	NaN	NaN	NaN	NaN	NaN	1
PRC2C_HUMAN	Q9Y520	PRRC2C	Protein PRRC2C	NaN	24.53	25.26	25.67	24.81	24.26	NaN	NaN	NaN	NaN	NaN	NaN	NaN	1
PRSS8_HUMAN	Q16651	PRSS8	Prostasin	25.87	25.97	NaN	26.37	25.83	26.01	26.94	27.76	26.96	27.62	28.08	28.01	1.55167	0.000125691	+
PXL2A_HUMAN	Q9BRX8	PRXL2A	Peroxiredoxin-like 2A	25.9	25.96	25.73	26.32	26.51	25.99	NaN	NaN	NaN	NaN	NaN	NaN	NaN	1
SAP_HUMAN	P07602	PSAP	Prosaposin	25.72	25.44	25.69	25.55	NaN	25.44	NaN	NaN	NaN	NaN	NaN	NaN	NaN	1
SERC_HUMAN	Q9Y617	PSAT1	Phosphoserine aminotransferase	29.61	29.23	29.42	29.74	29.85	29.56	30.69	30.56	30.65	30.51	30.75	30.51	1.04333	1.02995e-06	+
PSN1_HUMAN	P49768	PSEN1	Presenilin-1	NaN	NaN	NaN	NaN	NaN	NaN	NaN	26.31	26.25	26.36	26.53	26.44	NaN	1
PSIP1_HUMAN	O75475	PSIP1	PC4 and SFRS1-interacting protein	28.36	28.26	28.03	28.11	28.84	28.3	25.7	NaN	NaN	NaN	NaN	NaN	-2.61667	1
PSA1_HUMAN	P25786	PSMA1	Proteasome subunit alpha type-1	28.71	28.75	28.75	28.7	28.69	28.64	29.3	29.26	29.42	28.65	28.64	28.83	0.31	0.0567625
PSA2_HUMAN	P25787	PSMA2	Proteasome subunit alpha type-2	25.62	26.04	25.5	25.53	25.62	25.72	26.03	25.56	25.56	25.48	25.97	25.98	0.0916659	0.500768
PSA3_HUMAN	P25788	PSMA3	Proteasome subunit alpha type-3	28.22	27.89	28.06	27.86	27.97	27.96	28.87	28.62	28.57	28.26	27.97	28.06	0.398334	0.0264631	+
PSA4_HUMAN	P25789	PSMA4	Proteasome subunit alpha type-4	27.79	27.3	27.72	27.52	27.65	27.55	27.61	27.97	27.92	27.86	27.9	27.97	0.283333	0.0102706	+
PSA5_HUMAN	P28066	PSMA5	Proteasome subunit alpha type-5	27.29	26.65	27.25	27.32	27.13	27.22	26.6	27.23	27.37	27.3	27.71	27.52	0.145	0.451816
PSA6_HUMAN	P60900	PSMA6	Proteasome subunit alpha type-6	28.15	28.22	28.01	27.95	27.91	27.97	28.49	29.05	28.79	28.09	28.25	28.31	0.461667	0.0142236	+
PSA7_HUMAN	O14818	PSMA7	Proteasome subunit alpha type-7	28.56	28.49	28.5	28.48	28.42	28.42	28.43	28.5	28.68	28.66	28.67	28.78	0.141667	0.0325354	+
PSB1_HUMAN	P20618	PSMB1	Proteasome subunit beta type-1	28.15	28.13	28.15	28.07	28.09	27.9	28.82	28.66	28.08	28.17	28.1	28.25	0.265	0.0763919
PSB2_HUMAN	P49721	PSMB2	Proteasome subunit beta type-2	27.05	26.54	26.89	26.88	26.77	26.87	27.4	27.19	27.13	26.49	26.47	26.55	0.0383329	0.838029
PSB3_HUMAN	P49720	PSMB3	Proteasome subunit beta type-3	26.19	25.65	25.57	25.42	25.86	25.45	NaN	25.43	24.91	25.67	25.95	25.9	-0.118	0.597935
PSB4_HUMAN	P28070	PSMB4	Proteasome subunit beta type-4	27.14	27.16	27.24	27.1	26.96	27.16	25.76	26.33	26.9	27.34	27.25	27.49	-0.281666	0.334436
PSB5_HUMAN	P28074	PSMB5	Proteasome subunit beta type-5	28.26	28.29	28.26	27.98	28	28.06	27.91	28.09	28.59	28.04	28.3	28.38	0.0766665	0.530249
PSB6_HUMAN	P28072	PSMB6	Proteasome subunit beta type-6	27.63	27.38	27.72	27.43	27.47	27.11	28.36	28.16	27.97	28	27.62	27.47	0.473334	0.0148201	+
PSB7_HUMAN	Q99436	PSMB7	Proteasome subunit beta type-7	26.29	25.85	25.67	25.76	25.88	25.87	26.14	26.25	26.69	26.1	26.14	26.43	0.405	0.00998426	+
PRS4_HUMAN	P62191	PSMC1	26S proteasome regulatory subunit 4	28.34	28.23	28.38	28.14	28.14	28.19	27	27.06	27.3	26.62	26.91	27.1	-1.23833	2.46752e-07	+
PRS7_HUMAN	P35998	PSMC2	26S proteasome regulatory subunit 7	28.31	28.1	28.15	27.95	28	28.06	26.38	26.24	26.62	26.54	26.47	26.52	-1.63333	9.95539e-10	+
PRS6A_HUMAN	P17980	PSMC3	26S proteasome regulatory subunit 6A	28.36	28.35	28.39	28.33	28.36	28.19	27.28	27.36	27.37	26.91	26.92	26.95	-1.19833	2.2595e-07	+
PRS6B_HUMAN	P43686	PSMC4	26S proteasome regulatory subunit 6B	28.25	28.31	28.07	28.38	28.53	28.44	26.71	26.65	26.73	26.74	26.65	26.59	-1.65167	4.08442e-10	+
PRS8_HUMAN	P62195	PSMC5	26S proteasome regulatory subunit 8	27.71	27.69	27.67	27.45	27.56	27.5	26.68	26.69	26.58	26.43	26.57	26.38	-1.04167	2.99401e-08	+
PRS10_HUMAN	P62333	PSMC6	26S proteasome regulatory subunit 10B	28.11	28.05	27.92	27.93	27.95	27.82	26.9	26.39	26.75	26.5	26.49	26.58	-1.36167	2.56576e-08	+
PSMD1_HUMAN	Q99460	PSMD1	26S proteasome non-ATPase regulatory subunit 1	28.52	28.43	28.58	28.41	28.59	28.34	27.28	25.57	26.81	27.17	27.06	27.29	-1.615	0.00014237	+
PSD11_HUMAN	O00231	PSMD11	26S proteasome non-ATPase regulatory subunit 11	28.45	28.35	28.5	28.44	28.4	28.16	27.46	27.07	26.72	27.23	26.91	26.93	-1.33	5.16948e-07	+
PSD12_HUMAN	O00232	PSMD12	26S proteasome non-ATPase regulatory subunit 12	27.84	27.82	27.81	27.7	27.69	27.66	26.54	26.44	27.05	26.35	26.45	26.51	-1.19667	5.71105e-07	+
PSD13_HUMAN	Q9UNM6	PSMD13	26S proteasome non-ATPase regulatory subunit 13	27.52	27.3	27.49	27.35	27.45	27.32	26.85	26.69	26.58	26.4	26.41	26.55	-0.825	1.16819e-06	+
PSDE_HUMAN	O00487	PSMD14	26S proteasome non-ATPase regulatory subunit 14	26.92	26.14	26.68	26.8	26.9	26.82	26.14	26.18	26.29	25.8	25.6	25.42	-0.805	0.00152718	+
PSMD2_HUMAN	Q13200	PSMD2	26S proteasome non-ATPase regulatory subunit 2	29.36	29.31	29.47	29.33	29.37	29.29	28.96	28.75	28.92	28.37	28.16	28.28	-0.781667	0.000285001	+
PSMD3_HUMAN	O43242	PSMD3	26S proteasome non-ATPase regulatory subunit 3	28.47	28.32	28.42	28.34	28.39	28.26	27.54	27.36	27.49	26.97	27.06	27.2	-1.09667	6.44452e-07	+
PSMD4_HUMAN	P55036	PSMD4	26S proteasome non-ATPase regulatory subunit 4	27.91	27.74	27.77	27.51	27.98	27.67	26.03	26.08	NaN	25.7	25.28	25.23	-2.09933	9.33695e-07	+
PSMD5_HUMAN	Q16401	PSMD5	26S proteasome non-ATPase regulatory subunit 5	26.73	26.65	26.79	26.87	26.91	26.64	26.83	26.84	26.51	26.07	26.17	26.1	-0.345	0.047843	+
PSMD6_HUMAN	Q15008	PSMD6	26S proteasome non-ATPase regulatory subunit 6	28	27.71	28.01	27.86	27.93	27.82	27.07	27.3	25.01	26.51	26.35	26.8	-1.38167	0.0020563	+
PSMD7_HUMAN	P51665	PSMD7	26S proteasome non-ATPase regulatory subunit 7	27.27	27.29	27.3	27.16	27.27	27.04	26.06	25.76	26.22	26.09	25.75	26.06	-1.23167	7.24278e-08	+
PSMD8_HUMAN	P48556	PSMD8	26S proteasome non-ATPase regulatory subunit 8	27.17	27.21	27.29	27.29	27.21	27.13	26.08	26.09	26.25	25.84	25.77	25.67	-1.26667	1.06294e-07	+
PSMD9_HUMAN	O00233	PSMD9	26S proteasome non-ATPase regulatory subunit 9	26.82	26.6	26.73	26.7	26.89	26.72	26.39	26.11	26.07	26.31	25.67	26.35	-0.593333	0.000490385	+
PSME1_HUMAN	Q06323	PSME1	Proteasome activator complex subunit 1	27.02	26.91	27.56	27.72	27.49	27.53	27.88	28.15	28.25	28	28.33	28.55	0.821666	0.00055976	+
PSME2_HUMAN	Q9UL46	PSME2	Proteasome activator complex subunit 2	27.36	27.09	27.42	27.35	27.47	27.57	28.65	28.54	28.84	28.45	28.35	28.42	1.165	3.388e-07	+
PSME3_HUMAN	P61289	PSME3	Proteasome activator complex subunit 3	26.04	25.8	25.79	24.54	25.06	25.97	24.62	NaN	25.12	24.47	24.58	24.4	-0.895333	0.0138068	+
PSMG2_HUMAN	Q969U7	PSMG2	Proteasome assembly chaperone 2	24.65	NaN	24.68	24.85	24.3	24.63	25.02	24.83	24.78	24.77	24.34	24.52	0.0880006	0.532811
PSPC1_HUMAN	Q8WXF1	PSPC1	Paraspeckle component 1	28.01	28.02	27.8	28.24	28.25	28.74	24.79	26.07	25.92	NaN	23.48	24.71	-3.18267	5.74978e-05	+
SERB_HUMAN	P78330	PSPH	Phosphoserine phosphatase	26.89	26.52	26.94	26.02	26.78	26.7	26.69	26.94	27.21	27.23	27.42	27.03	0.445	0.0281625	+
PTBP1_HUMAN	P26599	PTBP1	Polypyrimidine tract-binding protein 1	29.76	29.81	29.59	29.65	29.72	29.74	28.19	28.19	27.9	26.94	27.29	27.21	-2.09167	2.91264e-06	+
PTBP3_HUMAN	O95758	PTBP3	Polypyrimidine tract-binding protein 3	25.12	25.5	25.27	25.55	25.31	25.02	NaN	NaN	NaN	NaN	NaN	NaN	NaN	1
PTCD1_HUMAN	O75127	PTCD1	Pentatricopeptide repeat-containing protein 1, mitochondrial	26.28	26.51	26.66	26.51	26.3	26.33	NaN	NaN	NaN	NaN	NaN	NaN	NaN	1
PTCD3_HUMAN	Q96EY7	PTCD3	Pentatricopeptide repeat domain-containing protein 3, mitochondrial	26.12	26.17	26.11	25.84	25.78	25.78	NaN	NaN	NaN	NaN	NaN	NaN	NaN	1
PTSS1_HUMAN	P48651	PTDSS1	Phosphatidylserine synthase 1	23.2	22.87	22.82	22.85	NaN	22.94	NaN	NaN	NaN	NaN	NaN	NaN	NaN	1
PTER_HUMAN	Q96BW5	PTER	Phosphotriesterase-related protein	NaN	NaN	NaN	NaN	NaN	NaN	25.75	25.33	25.48	25.18	24.81	25.1	NaN	1
PGES2_HUMAN	Q9H7Z7	PTGES2	Prostaglandin E synthase 2	25.08	25.28	25.01	25.02	24.79	24.9	NaN	NaN	NaN	NaN	NaN	NaN	NaN	1
TEBP_HUMAN	Q15185	PTGES3	Prostaglandin E synthase 3	28.66	NaN	28.19	28.29	28.72	28.52	26.63	26.27	27.44	27.82	27.5	27.53	-1.27767	0.00164889	+
FPRP_HUMAN	Q9P2B2	PTGFRN	Prostaglandin F2 receptor negative regulator	28.82	28.06	27.5	28.07	28.44	28.15	33.43	33.82	33.79	34.11	34.2	33.88	5.69833	1.12108e-10	+
PTGR1_HUMAN	Q14914	PTGR1	Prostaglandin reductase 1	27.71	27.71	28.01	28.12	28.1	27.77	28.86	28.68	28.41	28.47	28.56	28.52	0.68	6.43415e-05	+
PTK7_HUMAN	Q13308	PTK7	Inactive tyrosine-protein kinase 7	27.89	27.92	27.75	27.84	27.93	27.9	29.23	29.42	29.38	30.01	29.61	29.22	1.60667	1.45782e-07	+
TP4A1_HUMAN	Q93096	PTP4A1	Protein tyrosine phosphatase type IVA 1	NaN	NaN	NaN	NaN	NaN	NaN	26.44	25.69	26.21	26.1	25.57	25.55	NaN	1
TP4A2_HUMAN	Q12974	PTP4A2	Protein tyrosine phosphatase type IVA 2	25.36	25.58	25.42	25.49	NaN	NaN	27.4	27.14	27.65	27.96	27.78	27.55	2.1175	6.79565e-07	+
PTPA_HUMAN	Q15257	PTPA	Serine/threonine-protein phosphatase 2A activator	24.92	24.8	25.05	25.04	24.78	24.66	23.97	24.37	24.73	24.58	25.13	25.34	-0.188334	0.399051
PTPM1_HUMAN	Q8WUK0	PTPMT1	Phosphatidylglycerophosphatase and protein-tyrosine phosphatase 1	23.74	23.59	23.54	23.84	NaN	23.76	NaN	NaN	NaN	NaN	NaN	NaN	NaN	1
PTN1_HUMAN	P18031	PTPN1	Tyrosine-protein phosphatase non-receptor type 1	26.85	26.66	26.46	26.43	26.4	26.61	NaN	NaN	24.48	NaN	NaN	NaN	-2.08833	1
PTN11_HUMAN	Q06124	PTPN11	Tyrosine-protein phosphatase non-receptor type 11	26.83	26.53	26.79	26.52	26.9	26.48	28.04	27.76	28.07	27.45	27.46	27.68	1.06833	1.1899e-05	+
PTN23_HUMAN	Q9H3S7	PTPN23	Tyrosine-protein phosphatase non-receptor type 23	25.24	24.53	24.03	24.76	24.44	25.05	26.73	26.65	26.36	26.3	26.82	26.27	1.84667	3.90462e-06	+
PTPRA_HUMAN	P18433	PTPRA	Receptor-type tyrosine-protein phosphatase alpha	NaN	NaN	NaN	NaN	NaN	NaN	26.69	27.17	27.09	28.07	27.99	27.9	NaN	1
PTPRF_HUMAN	P10586	PTPRF	Receptor-type tyrosine-protein phosphatase F	28.12	28.26	28.02	28.06	27.86	28.14	28.73	28.82	28.89	29.93	29.7	29.64	1.20833	0.000288083	+
PTPRG_HUMAN	P23470	PTPRG	Receptor-type tyrosine-protein phosphatase gamma	NaN	NaN	NaN	NaN	NaN	NaN	26.09	25.92	NaN	26.43	26.78	26.2	NaN	1
PTPRJ_HUMAN	Q12913	PTPRJ	Receptor-type tyrosine-protein phosphatase eta	23.81	21.61	23.81	23.05	21.88	NaN	29	29.4	29.11	28.33	28.91	28.98	6.123	2.63857e-07	+
PTPRK_HUMAN	Q15262	PTPRK	Receptor-type tyrosine-protein phosphatase kappa	25.11	NaN	NaN	NaN	NaN	NaN	25.52	NaN	25.91	26.1	26.27	25.85	0.82	1
PTH2_HUMAN	Q9Y3E5	PTRH2	Peptidyl-tRNA hydrolase 2, mitochondrial	25.25	25.23	25.33	25.33	25.02	25.12	NaN	NaN	NaN	NaN	NaN	NaN	NaN	1
PTTG_HUMAN	P53801	PTTG1IP	Pituitary tumor-transforming gene 1 protein-interacting protein	NaN	NaN	NaN	NaN	NaN	NaN	24.99	25.26	25.84	25.84	25.84	25.57	NaN	1
A0A0J9YYL3_HUMAN	A0A0J9YYL3	PUF60	Poly(U)-binding-splicing factor PUF60 (Fragment)	28.3	28.07	28.19	28.16	28.24	28.22	25.81	25.93	25.71	25.67	25.87	25.24	-2.49167	4.38843e-10	+
Q5T1Z4_HUMAN	Q5T1Z4	PUM1	Pumilio homolog 1 (Pumilio homolog 1 (Drosophila), isoform CRA_b)	25.07	NaN	25.23	24.82	25.06	25.01	NaN	NaN	NaN	NaN	NaN	NaN	NaN	1
PURA_HUMAN	Q00577	PURA	Transcriptional activator protein Pur-alpha	24.31	24.26	24.15	24.13	24.25	24.02	23.91	NaN	NaN	23.46	NaN	NaN	-0.501667	0.00913693	+
PURB_HUMAN	Q96QR8	PURB	Transcriptional activator protein Pur-beta	24.42	24.37	24.39	24.56	24.78	24.53	25.36	25.62	24.9	24.06	24.2	24.49	0.263333	0.344457
TRUA_HUMAN	Q9Y606	PUS1	tRNA pseudouridine synthase A	24.46	24.42	24.49	24.15	24.24	24.18	NaN	NaN	NaN	NaN	NaN	NaN	NaN	1
PVR_HUMAN	P15151	PVR	Poliovirus receptor	NaN	24.86	NaN	NaN	NaN	NaN	26.29	26.41	26.03	26.78	26.16	26.53	1.50667	1
PWP2_HUMAN	Q15269	PWP2	Periodic tryptophan protein 2 homolog	26.04	26.05	25.87	25.3	25.52	25.56	NaN	NaN	NaN	NaN	NaN	NaN	NaN	1
P5CR1_HUMAN	P32322	PYCR1	Pyrroline-5-carboxylate reductase 1, mitochondrial	28.99	28.73	28.97	28.89	28.87	28.89	NaN	NaN	NaN	NaN	NaN	NaN	NaN	1
P5CR2_HUMAN	Q96C36	PYCR2	Pyrroline-5-carboxylate reductase 2	27.12	27.13	27.05	27.01	26.93	26.82	NaN	NaN	NaN	NaN	NaN	NaN	NaN	1
PYGB_HUMAN	P11216	PYGB	Glycogen phosphorylase, brain form	26.66	26.51	26.55	26.61	26.76	26.54	27.67	28.06	28.04	27.16	27.26	27.72	1.04667	6.29957e-05	+
PYGL_HUMAN	P06737	PYGL	Glycogen phosphorylase, liver form	28.05	27.99	28.09	28.2	28.16	28.1	29.15	29.43	29.33	28.93	29.11	29.46	1.13667	1.76289e-07	+
PYM1_HUMAN	Q9BRP8	PYM1	Partner of Y14 and mago	26.73	26.61	NaN	26.51	26.71	26.51	NaN	NaN	NaN	NaN	NaN	NaN	NaN	1
SYQ_HUMAN	P47897	QARS1	Glutamine--tRNA ligase	28.31	28.18	28.18	28.16	28.08	27.88	27.24	27.36	27.25	26.82	26.75	26.79	-1.09667	6.03605e-06	+
DHPR_HUMAN	P09417	QDPR	Dihydropteridine reductase	24.42	NaN	24.39	NaN	25.01	24.59	25.65	25.85	25.76	25.11	25.13	25.11	0.8325	0.00451843	+
QKI_HUMAN	Q96PU8	QKI	Protein quaking	25.08	25.17	25.04	24.84	24.86	24.57	NaN	NaN	NaN	NaN	NaN	NaN	NaN	1
NADC_HUMAN	Q15274	QPRT	Nicotinate-nucleotide pyrophosphorylase [carboxylating]	25.2	NaN	25.21	25.21	25.15	25.12	25.07	NaN	NaN	25	24.36	24.66	-0.4055	0.0270993	+
TGT_HUMAN	Q9BXR0	QTRT1	Queuine tRNA-ribosyltransferase catalytic subunit 1	24.22	24.71	NaN	24.23	24.3	24.42	25.89	NaN	NaN	NaN	23.8	24.17	0.244	0.633234
RAB10_HUMAN	P61026	RAB10	Ras-related protein Rab-10	27.49	27.31	27.19	27.22	27.13	27.38	28.62	28.44	28.64	28.69	28.77	28.78	1.37	4.89166e-09	+
RB11B_HUMAN	Q15907	RAB11B	Ras-related protein Rab-11B	29.9	29.87	29.91	29.79	29.83	29.62	30.01	29.98	29.96	30.69	30.67	30.73	0.52	0.0105665	+
RAB12_HUMAN	Q6IQ22	RAB12	Ras-related protein Rab-12	NaN	NaN	NaN	NaN	NaN	NaN	26.02	25.64	25.53	NaN	25.36	24.83	NaN	1
RAB13_HUMAN	P51153	RAB13	Ras-related protein Rab-13	26.51	26.62	26.7	26.39	26.38	26.19	27.74	27.96	27.31	27.98	27.9	27.68	1.29667	1.35341e-06	+
RAB14_HUMAN	P61106	RAB14	Ras-related protein Rab-14	28.79	28.67	28.64	28.71	28.7	28.73	28.42	29.48	29.5	30.19	30.41	30.38	1.02333	0.00845633	+
RAB18_HUMAN	Q9NP72	RAB18	Ras-related protein Rab-18	27.02	27.08	26.78	26.83	27.11	27.12	28.65	28.4	28.42	27.97	28.02	27.77	1.215	1.02836e-05	+
RAB1A_HUMAN	P62820	RAB1A	Ras-related protein Rab-1A	26.4	26.23	26.24	26.78	25.68	26.33	27.94	27.16	27.32	28.02	27.82	27.39	1.33167	7.54444e-05	+
RAB1B_HUMAN	Q9H0U4	RAB1B	Ras-related protein Rab-1B	29.29	29.39	29.37	29.5	29.32	29.28	30.71	31.02	31.32	30.63	30.77	30.49	1.465	4.19643e-07	+
RAB21_HUMAN	Q9UL25	RAB21	Ras-related protein Rab-21	28.53	27.57	28.36	28.26	28.1	28.08	27.63	28.18	28.68	29.78	29.84	30.05	0.876666	0.0700874
RB22A_HUMAN	Q9UL26	RAB22A	Ras-related protein Rab-22A	23.25	24.12	NaN	NaN	NaN	24.71	27.89	27.33	26.84	27.16	27.45	27.4	3.31833	2.83511e-05	+
RAB23_HUMAN	Q9ULC3	RAB23	Ras-related protein Rab-23	25.86	25.83	25.77	25.3	26.04	25.86	27.26	27.71	27.13	27.74	27.4	27.52	1.68333	3.41634e-07	+
RAB25_HUMAN	P57735	RAB25	Ras-related protein Rab-25	NaN	25.47	25.58	25.74	25.66	25.91	NaN	NaN	NaN	26.64	26.45	26.44	0.838	0.00026638	+
RB27A_HUMAN	P51159	RAB27A	Ras-related protein Rab-27A	25.31	25.08	25.01	NaN	25.48	25.28	26.19	25.73	26.04	25.72	25.38	25.35	0.503	0.0163966	+
RAB2A_HUMAN	P61019	RAB2A	Ras-related protein Rab-2A	28.74	28.84	29.03	29.31	28.9	28.91	29.12	29.43	29.11	30.04	30.4	30.39	0.793334	0.0121189	+
RAB2B_HUMAN	Q8WUD1	RAB2B	Ras-related protein Rab-2B	23.76	NaN	NaN	NaN	NaN	NaN	25.4	25.63	25.71	24.74	24.99	25.2	1.51833	1
RAB32_HUMAN	Q13637	RAB32	Ras-related protein Rab-32	25.86	25.85	25.83	NaN	25.31	25.1	26.12	NaN	25.3	25.21	25.29	25.38	-0.13	0.590437
RAB34_HUMAN	Q9BZG1	RAB34	Ras-related protein Rab-34	25.07	24.57	NaN	NaN	NaN	NaN	25.6	26.17	25.98	25.64	25.54	25.85	0.976667	0.00424397	+
RAB35_HUMAN	Q15286	RAB35	Ras-related protein Rab-35	25.92	NaN	25.29	25.91	26.18	25.71	28.57	28.34	28.48	28.83	28.23	28.01	2.608	1.96379e-07	+
RAB3A_HUMAN	P20336	RAB3A	Ras-related protein Rab-3A	24.03	NaN	NaN	NaN	NaN	NaN	24.34	NaN	24.96	24.37	25.21	25.18	0.781999	1
RAB3D_HUMAN	O95716	RAB3D	Ras-related protein Rab-3D	26.02	26.03	25.89	25.64	25.61	25.8	27.93	26.88	27.45	27.1	27.26	27.17	1.46667	4.69326e-06	+
RAB43_HUMAN	Q86YS6	RAB43	Ras-related protein Rab-43	27.86	NaN	NaN	27.7	28.07	27.59	28.73	NaN	29.35	28.68	29.09	29.39	1.243	0.000348923	+
RAB4A_HUMAN	P20338	RAB4A	Ras-related protein Rab-4A	26.4	26.11	26.29	26.01	25.86	26.14	26.85	26.11	26.43	27.24	27.39	27.42	0.771667	0.00827516	+
RAB4B_HUMAN	P61018	RAB4B	Ras-related protein Rab-4B	24.04	NaN	NaN	NaN	NaN	NaN	25.65	25.97	26.07	25.62	25.67	25.84	1.76333	1
RAB5A_HUMAN	P20339	RAB5A	Ras-related protein Rab-5A	27.98	27.94	27.77	27.97	27.79	28.06	29.69	29.21	28.94	29.39	29.48	29.34	1.42333	1.94036e-07	+
RAB5B_HUMAN	P61020	RAB5B	Ras-related protein Rab-5B	25.81	25.85	25.62	25.87	25.76	25.9	27.35	27.47	27.31	27.27	27.44	27.51	1.59	8.01238e-11	+
RAB5C_HUMAN	P51148	RAB5C	Ras-related protein Rab-5C	27.25	27	26.79	27.04	26.85	27.04	28.23	28.05	27.92	28.62	28.73	28.68	1.37667	5.39859e-06	+
RAB6A_HUMAN	P20340	RAB6A	Ras-related protein Rab-6A	29.43	29.41	29.38	29.42	29.48	29.45	30.62	30.75	30.84	30.54	30.51	30.65	1.22333	5.35658e-10	+
RAB6B_HUMAN	Q9NRW1	RAB6B	Ras-related protein Rab-6B	NaN	NaN	NaN	NaN	24.87	NaN	25.61	26.13	26.48	NaN	25.01	25.65	0.905999	1
RAB6C_HUMAN	Q9H0N0	RAB6C	Ras-related protein Rab-6C	NaN	NaN	NaN	NaN	NaN	23.46	23.8	24.54	24.49	NaN	24.62	24.68	0.966001	1
RAB7A_HUMAN	P51149	RAB7A	Ras-related protein Rab-7a	29.18	29.08	29.1	29.21	29.09	29.02	30.22	30.2	30.33	30.7	30.83	30.7	1.38333	3.35039e-07	+
RAB8A_HUMAN	P61006	RAB8A	Ras-related protein Rab-8A	25.85	26.06	25.95	25.7	25.82	25.5	27.34	27.53	27.17	27.24	27.21	27.11	1.45333	5.08275e-08	+
PGTA_HUMAN	Q92696	RABGGTA	Geranylgeranyl transferase type-2 subunit alpha	24.28	NaN	NaN	NaN	NaN	NaN	25.5	25.59	25.46	24.53	24.45	24.97	0.803333	1
RAC1_HUMAN	P63000	RAC1	Ras-related C3 botulinum toxin substrate 1	29.36	29.05	29.31	29.14	29.01	29.02	32.03	31.82	31.98	32.15	31.74	31.78	2.76833	3.34141e-11	+
RAC3_HUMAN	P60763	RAC3	Ras-related C3 botulinum toxin substrate 3	NaN	NaN	24.25	NaN	NaN	NaN	27.5	26.14	25.53	26.27	26.68	NaN	2.174	1
RGAP1_HUMAN	Q9H0H5	RACGAP1	Rac GTPase-activating protein 1	25.34	25.27	24.98	25.4	26.11	25.46	28.8	29.01	28.39	29.49	29.26	29.3	3.615	1.69769e-08	+
RACK1_HUMAN	P63244	RACK1	Receptor of activated protein C kinase 1	30.87	30.36	30.53	30.47	30.73	30.41	30	29.88	29.61	29.69	29.61	29.63	-0.825	1.40147e-05	+
RAD21_HUMAN	O60216	RAD21	Double-strand-break repair protein rad21 homolog	25.29	25.45	25.14	25.21	25.17	25.31	NaN	NaN	NaN	NaN	NaN	NaN	NaN	1
RD23B_HUMAN	P54727	RAD23B	UV excision repair protein RAD23 homolog B	26.14	25.21	26.01	26.07	24.86	26.58	25.49	25.56	25.46	25.53	25.18	25.5	-0.358333	0.212058
RAD50_HUMAN	Q92878	RAD50	DNA repair protein RAD50	25.09	25.04	25.04	25.16	24.94	24.89	NaN	NaN	NaN	NaN	NaN	NaN	NaN	1
RAE1L_HUMAN	P78406	RAE1	mRNA export factor	26.17	25.1	25.52	25.58	25.89	25.65	NaN	NaN	NaN	24.27	24.82	NaN	-1.10667	0.0100442	+
RAI14_HUMAN	Q9P0K7	RAI14	Ankycorbin	23.97	NaN	NaN	NaN	NaN	NaN	24.41	24.58	24.74	24.72	24.41	24.03	0.511667	1
RALA_HUMAN	P11233	RALA	Ras-related protein Ral-A	26.37	26.84	26.75	26.61	26.52	26.51	28.47	28.29	28.45	29.3	29.03	28.96	2.15	2.77564e-07	+
RALB_HUMAN	P11234	RALB	Ras-related protein Ral-B	27.59	28.03	27.84	28.13	27.62	27.6	30.41	30.56	30.58	30.58	30.55	30.7	2.76167	1.29024e-10	+
RALY_HUMAN	Q9UKM9	RALY	RNA-binding protein Raly	28.61	28.59	28.42	28.32	28.33	28.38	NaN	NaN	NaN	NaN	NaN	NaN	NaN	1
RAN_HUMAN	P62826	RAN	GTP-binding nuclear protein Ran	31.14	31.11	31.14	30.97	31.17	31.07	31.2	30.9	30.95	30.51	30.66	30.74	-0.273333	0.0247249	+
RANG_HUMAN	P43487	RANBP1	Ran-specific GTPase-activating protein	28.14	27.9	27.83	27.81	28.04	28.09	27.62	26.99	27	26.69	27.21	27.24	-0.843333	0.000126971	+
RBP2_HUMAN	P49792	RANBP2	E3 SUMO-protein ligase RanBP2	29.09	28.49	27.93	27.32	29.04	28.71	22.24	24.98	NaN	24.21	NaN	NaN	-4.62	0.00024166	+
RANB3_HUMAN	Q9H6Z4	RANBP3	Ran-binding protein 3	25.72	25.76	25.93	25.67	25.68	25.8	26.04	NaN	NaN	NaN	NaN	NaN	0.280001	1
RAGP1_HUMAN	P46060	RANGAP1	Ran GTPase-activating protein 1	28.04	28.07	28.17	27.77	27.79	27.81	26.01	26.38	26.13	24	25.49	24.68	-2.49333	7.36826e-05	+
RAP1A_HUMAN	P62834	RAP1A	Ras-related protein Rap-1A	24.79	NaN	NaN	25.1	25.36	24.83	25.54	27.7	26.71	28.64	28.18	27.57	2.37	0.00343094	+
RAP1B_HUMAN	P61224	RAP1B	Ras-related protein Rap-1b	29.87	29.91	29.61	29.76	29.6	29.71	32.22	32.12	32.25	31.86	32.05	31.98	2.33667	5.28755e-11	+
GDS1_HUMAN	P52306	RAP1GDS1	Rap1 GTPase-GDP dissociation stimulator 1	NaN	NaN	NaN	NaN	NaN	NaN	24.2	24.07	24.25	23.71	23.84	24.01	NaN	1
RAP2A_HUMAN	P10114	RAP2A	Ras-related protein Rap-2a	26.35	27.12	26.37	26.61	26.32	26.14	29.03	28.37	28.27	28.77	28.86	28.63	2.17	3.54861e-07	+
RAP2B_HUMAN	P61225	RAP2B	Ras-related protein Rap-2b	24.33	24.13	NaN	NaN	24.03	23.68	25.79	25.74	25.76	26.53	26.91	26.92	2.2325	0.000100963	+
RAP2C_HUMAN	Q9Y3L5	RAP2C	Ras-related protein Rap-2c	24.89	NaN	NaN	NaN	24.9	NaN	25.92	25.52	25.04	25.28	25.67	25.28	0.556668	0.0561744
SYRC_HUMAN	P54136	RARS1	Arginine--tRNA ligase, cytoplasmic	28.21	28.1	28.03	27.94	28.09	27.93	27.4	27.11	27.63	27.17	27.08	27.21	-0.783334	1.01937e-05	+
RASA3_HUMAN	Q14644	RASA3	Ras GTPase-activating protein 3	24.05	NaN	NaN	25.26	NaN	NaN	25.48	25.25	25.59	25.6	25.38	24.3	0.611667	0.235842
RAVR1_HUMAN	Q8IY67	RAVER1	Ribonucleoprotein PTB-binding 1 (Protein raver-1)	26.33	26.64	26.42	26.67	26.37	26.55	NaN	NaN	NaN	NaN	NaN	NaN	NaN	1
RBBP4_HUMAN	Q09028	RBBP4	Histone-binding protein RBBP4	29.2	29.09	29.28	29	29.06	28.95	27.1	27.23	27.3	26.74	26.98	26.65	-2.09667	6.97743e-09	+
RBBP6_HUMAN	Q7Z6E9	RBBP6	E3 ubiquitin-protein ligase RBBP6	24.9	24.6	24.54	24.48	24.61	24.62	NaN	NaN	NaN	NaN	NaN	NaN	NaN	1
RBBP7_HUMAN	Q16576	RBBP7	Histone-binding protein RBBP7	28.43	27.84	27.83	28.31	28.03	27.95	26.29	25.93	26.35	26.1	25.04	24.12	-2.42667	7.0661e-05	+
RBM10_HUMAN	P98175	RBM10	RNA-binding protein 10	26.88	26.91	26.76	26.76	26.72	26.66	NaN	NaN	NaN	NaN	NaN	NaN	NaN	1
RBM12_HUMAN	Q9NTZ6	RBM12	RNA-binding protein 12	26.19	26.28	26.28	26.53	26.63	26.38	NaN	NaN	NaN	24.62	NaN	NaN	-1.76167	1
[truncated: 786 more rows]

## Sheet: Table S2
Supplementary Table 2: Global proteomic analysis of sEVs from Ishikawa E and EP primed cells
				Ishikawa E-sEV LFQ intensity			Ishikawa EP-sEV LFQ intensity
Uniprot ID	Uniprot accession	Gene name	Protein name	E1	E2	E3	EP1	EP2	EP3	Significance (p<0.05)	Student's T.test p-value	Diff. expression Log2(EP/E)
TB182_HUMAN	Q9C0C2	TNKS1BP1	182 kDa tankyrase-1-binding protein	24.317	NaN	NaN	24.4363	25.4522	24.6724			EP unique
BAG5_HUMAN	Q9UL15	BAG5	BAG family molecular chaperone regulator 5	NaN	NaN	NaN	26.1234	25.8625	25.3875			EP unique
CTDS1_HUMAN	Q9GZU7	CTDSP1	Carboxy-terminal domain RNA polymerase II polypeptide A small phosphatase 1	NaN	24.5499	NaN	24.2163	23.8923	23.8629			EP unique
CSK21_HUMAN	P68400	CSNK2A1	Casein kinase II subunit alpha	NaN	25.0449	NaN	25.3929	25.5715	25.5418			EP unique
CSN3_HUMAN	Q9UNS2	COPS3	COP9 signalosome complex subunit 3	25.4927	NaN	NaN	24.9415	25.3255	24.9587			EP unique
NED4L_HUMAN	Q96PU5	NEDD4L	E3 ubiquitin-protein ligase NEDD4-like	24.0571	NaN	NaN	25.3377	24.9233	25.5613			EP unique
TIGAR_HUMAN	Q9NQ88	TIGAR	Fructose-2,6-bisphosphatase TIGAR	25.2627	NaN	NaN	24.4654	24.4887	24.3484			EP unique
GPC1_HUMAN	P35052	GPC1	Glypican-1	NaN	NaN	NaN	23.9726	23.6834	23.8441			EP unique
SPON1_HUMAN	Q9HCB6	SPON1	Spondin-1	NaN	NaN	NaN	24.902	24.5436	24.2906			EP unique
TENS3_HUMAN	Q68CZ2	TNS3	Tensin-3	NaN	NaN	NaN	23.8541	24.1273	23.6517			EP unique
DDAH2_HUMAN	O95865	DDAH2	N(G),N(G)-dimethylarginine dimethylaminohydrolase 2	NaN	NaN	NaN	25.388	25.5116	25.2363			EP unique
PLCG1_HUMAN	P19174	PLCG1	1-phosphatidylinositol 4,5-bisphosphate phosphodiesterase gamma-1	NaN	NaN	NaN	23.8073	23.121	23.0516			EP unique
RS15A_HUMAN	P62244	RPS15A	40S ribosomal protein S15a	NaN	NaN	26.8514	26.1104	25.9908	26.0987			EP unique
RL19_HUMAN	P84098	RPL19	60S ribosomal protein L19	NaN	25.455	NaN	25.455	25.1268	25.1954			EP unique
RL38_HUMAN	P63173	RPL38	60S ribosomal protein L38	NaN	NaN	NaN	24.09	24.7964	24.7366			EP unique
FIBP_HUMAN	O43427	FIBP	Acidic fibroblast growth factor intracellular-binding protein	NaN	NaN	22.6934	25.6743	25.9534	25.6325			EP unique
ACO13_HUMAN	Q9NPJ3	ACOT13	Acyl-coenzyme A thioesterase 13	25.4063	NaN	NaN	25.1429	25.1476	25.5797			EP unique
PUR8_HUMAN	P30566	ADSL	Adenylosuccinate lyase	NaN	NaN	NaN	25.8784	26.4061	26.3045			EP unique
AGRE5_HUMAN	P48960	ADGRE5	Adhesion G protein-coupled receptor E5	NaN	NaN	NaN	24.5028	24.2982	24.2048			EP unique
ARF5_HUMAN	P84085	ARF5	ADP-ribosylation factor 5	NaN	NaN	25.4937	25.1897	25.0464	25.1118			EP unique
AK1C2_HUMAN	P52895	AKR1C2	Aldo-keto reductase family 1 member C2	NaN	NaN	NaN	22.6277	22.3639	22.7039			EP unique
GALM_HUMAN	Q96C23	GALM	Aldose 1-epimerase	NaN	NaN	NaN	25.04	24.1677	24.5182			EP unique
NAGAB_HUMAN	P17050	NAGA	Alpha-N-acetylgalactosaminidase	NaN	NaN	24.9701	24.0063	24.342	24.2605			EP unique
AIMP2_HUMAN	Q13155	AIMP2	Aminoacyl tRNA synthase complex-interacting multifunctional protein 2	NaN	NaN	NaN	24.524	24.5245	24.5171			EP unique
ANO6_HUMAN	Q4KMQ2	ANO6	Anoctamin-6	NaN	NaN	NaN	22.8541	23.1687	23.774			EP unique
GIT1_HUMAN	Q9Y2X7	GIT1	ARF GTPase-activating protein GIT1	NaN	NaN	NaN	24.3517	23.7564	24.1966			EP unique
ARFP1_HUMAN	P53367	ARFIP1	Arfaptin-1	NaN	NaN	NaN	23.7639	24.6541	24.5327			EP unique
E41LB_HUMAN	Q9H329	EPB41L4B	Band 4.1-like protein 4B	25.2005	NaN	NaN	25.1743	25.1191	24.6189			EP unique
ARBK1_HUMAN	P25098	GRK2	Beta-adrenergic receptor kinase 1	NaN	NaN	NaN	23.2902	22.8088	22.5584			EP unique
BMPR2_HUMAN	Q13873	BMPR2	Bone morphogenetic protein receptor type-2	NaN	NaN	NaN	24.5599	24.6961	24.5323			EP unique
CADH3_HUMAN	P22223	CDH3	Cadherin-3	NaN	NaN	NaN	24.3742	24.5052	24.604			EP unique
CHP1_HUMAN	Q99653	CHP1	Calcineurin B homologous protein 1	NaN	NaN	NaN	24.3381	23.953	24.3541			EP unique
KCC2D_HUMAN	Q13557	CAMK2D	Calcium/calmodulin-dependent protein kinase type II subunit delta	NaN	NaN	NaN	23.4091	22.7159	22.8451			EP unique
CAH12_HUMAN	O43570	CA12	Carbonic anhydrase 12	NaN	25.234	NaN	25.1804	25.062	25.8234			EP unique
KC1A_HUMAN	P48729	CSNK1A1	Casein kinase I isoform alpha	NaN	NaN	NaN	24.4165	24.4248	24.2515			EP unique
CAVN1_HUMAN	Q6NZI2	CAVIN1	Caveolae-associated protein 1	NaN	NaN	24.087	23.6292	23.3871	24.2737			EP unique
C42S2_HUMAN	Q9NRR3	CDC42SE2	CDC42 small effector protein 2	NaN	NaN	NaN	23.6742	24.8262	24.3859			EP unique
CISD2_HUMAN	Q8N5K1	CISD2	CDGSH iron-sulfur domain-containing protein 2	24.9527	NaN	NaN	24.1994	23.9445	24.2049			EP unique
CEIP2_HUMAN	Q9UHN6	CEMIP2	Cell surface hyaluronidase	NaN	NaN	24.3155	24.0235	24.2603	23.9892			EP unique
CHLE_HUMAN	P06276	BCHE	Cholinesterase	NaN	NaN	NaN	22.6218	23.3476	22.8168			EP unique
CLCA_HUMAN	P09496	CLTA	Clathrin light chain A	25.9668	NaN	NaN	24.7833	25.2668	25.3888			EP unique
CLD7_HUMAN	O95471	CLDN7	Claudin-7	NaN	NaN	23.5796	25.4174	25.1216	24.5677			EP unique
C2D1B_HUMAN	Q5T0F9	CC2D1B	Coiled-coil and C2 domain-containing protein 1B	NaN	NaN	23.7249	23.5672	23.7147	23.3576			EP unique
COMD1_HUMAN	Q8N668	COMMD1	COMM domain-containing protein 1	NaN	NaN	NaN	24.4556	23.7124	23.7393			EP unique
CSN6_HUMAN	Q7L5N1	COPS6	COP9 signalosome complex subunit 6	NaN	26.3446	NaN	25.9047	26.2387	25.9817			EP unique
KCRU_HUMAN	P12532	CKMT1A	Creatine kinase U-type, mitochondrial	25.0258	NaN	NaN	25.0608	25.1822	25.5506			EP unique
CSCL2_HUMAN	Q5T3F8	TMEM63B	CSC1-like protein 2	NaN	NaN	24.5828	24.5568	24.6528	24.9746			EP unique
CUL3_HUMAN	Q13618	CUL3	Cullin-3	NaN	24.3445	NaN	23.9787	24.082	24.898			EP unique
DCNL1_HUMAN	Q96GG9	DCUN1D1	DCN1-like protein 1	NaN	NaN	NaN	24.0763	24.2711	24.3049			EP unique
NIT1_HUMAN	Q86X76	NIT1	Deaminated glutathione amidase	24.1411	NaN	NaN	23.6107	23.6032	23.8745			EP unique
DHRS7_HUMAN	Q9Y394	DHRS7	Dehydrogenase/reductase SDR family member 7	24.0153	NaN	NaN	24.3664	24.546	24.2506			EP unique
DEN2D_HUMAN	Q9H6A0	DENND2D	DENN domain-containing protein 2D	NaN	NaN	NaN	24.1112	24.1469	24.0469			EP unique
RPAB3_HUMAN	P52434	POLR2H	DNA-directed RNA polymerases I, II, and III subunit RPABC3	NaN	NaN	NaN	25.06	25.2501	25.3854			EP unique
DJB11_HUMAN	Q9UBS4	DNAJB11	DnaJ homolog subfamily B member 11	23.8758	NaN	NaN	23.6194	24.3171	25.0746			EP unique
DCTN2_HUMAN	Q13561	DCTN2	Dynactin subunit 2	NaN	NaN	24.0081	23.9271	23.6502	23.7849			EP unique
K319L_HUMAN	Q8IZA0	KIAA0319L	Dyslexia-associated protein KIAA0319-like protein	NaN	24.0633	NaN	24.3898	24.5066	24.5328			EP unique
ITCH_HUMAN	Q96J02	ITCH	E3 ubiquitin-protein ligase Itchy homolog	NaN	NaN	NaN	24.964	24.8499	24.7285			EP unique
LRSM1_HUMAN	Q6UWE0	LRSAM1	E3 ubiquitin-protein ligase LRSAM1	24.9075	NaN	NaN	24.9065	24.7992	24.6084			EP unique
RBX1_HUMAN	P62877	RBX1	E3 ubiquitin-protein ligase RBX1	NaN	NaN	NaN	24.6637	24.3738	24.6593			EP unique
ERMP1_HUMAN	Q7Z2K6	ERMP1	Endoplasmic reticulum metallopeptidase 1	23.2826	NaN	NaN	23.0778	23.5185	25.2014			EP unique
LACB2_HUMAN	Q53H82	LACTB2	Endoribonuclease LACTB2	23.2463	NaN	NaN	23.6136	23.6536	23.6252			EP unique
DDR1_HUMAN	Q08345	DDR1	Epithelial discoidin domain-containing receptor 1	NaN	25.3735	NaN	26.1291	25.9081	26.1763			EP unique
MCA3_HUMAN	O43324	EEF1E1	Eukaryotic translation elongation factor 1 epsilon-1	24.8466	NaN	NaN	24.5372	24.3543	24.3375			EP unique
IF5_HUMAN	P55010	EIF5	Eukaryotic translation initiation factor 5	24.7407	NaN	NaN	25.3411	25.3423	25.5742			EP unique
FAF1_HUMAN	Q9UNN5	FAF1	FAS-associated factor 1	NaN	NaN	23.5404	24.039	23.6845	23.9389			EP unique
FZD7_HUMAN	O75084	FZD7	Frizzled-7	NaN	NaN	NaN	24.1999	23.9896	23.7021			EP unique
GMDS_HUMAN	O60547	GMDS	GDP-mannose 4,6 dehydratase	NaN	NaN	24.8611	24.9168	24.9272	25.1851			EP unique
GLMN_HUMAN	Q92990	GLMN	Glomulin	NaN	NaN	NaN	22.3278	22.2719	22.3321			EP unique
GDPD5_HUMAN	Q8WTR4	GDPD5	Glycerophosphodiester phosphodiesterase domain-containing protein 5	NaN	NaN	NaN	23.9406	23.9521	23.6168			EP unique
GYS1_HUMAN	P13807	GYS1	Glycogen [starch] synthase, muscle	NaN	NaN	24.0206	24.2273	23.9283	24.3213			EP unique
GPC5B_HUMAN	Q9NZH0	GPRC5B	G-protein coupled receptor family C group 5 member B	NaN	NaN	NaN	25.3847	25.1029	25.0809			EP unique
LMBD2_HUMAN	Q68DH5	LMBRD2	G-protein coupled receptor-associated protein LMBRD2	NaN	NaN	NaN	23.2523	23.478	23.3744			EP unique
GAB2_HUMAN	Q9UQC2	GAB2	GRB2-associated-binding protein 2	NaN	NaN	NaN	23.1992	23.2825	23.4638			EP unique
GAMT_HUMAN	Q14353	GAMT	Guanidinoacetate N-methyltransferase	NaN	NaN	NaN	22.7244	22.804	22.3224			EP unique
GBG12_HUMAN	Q9UBI6	GNG12	Guanine nucleotide-binding protein G(I)/G(S)/G(O) subunit gamma-12	25.2238	NaN	NaN	25.3102	25.1162	24.9468			EP unique
GNAZ_HUMAN	P19086	GNAZ	Guanine nucleotide-binding protein G(z) subunit alpha	NaN	NaN	NaN	22.8258	22.9141	22.7774			EP unique
GBB4_HUMAN	Q9HAV0	GNB4	Guanine nucleotide-binding protein subunit beta-4	NaN	24.4275	NaN	26.4821	26.7549	26.2028			EP unique
HDHD2_HUMAN	Q9H0R4	HDHD2	Haloacid dehalogenase-like hydrolase domain-containing protein 2	NaN	NaN	NaN	22.9774	23.5404	23.714			EP unique
HEBP1_HUMAN	Q9NRV9	HEBP1	Heme-binding protein 1	NaN	26.1905	NaN	26.9834	27.1764	27.1502			EP unique
ROAA_HUMAN	Q99729	HNRNPAB	Heterogeneous nuclear ribonucleoprotein A/B (hnRNP A/B) (APOBEC1-binding protein 1) (ABBP-1)	25.1032	NaN	NaN	26.6861	27.0029	26.9632			EP unique
HNRPM_HUMAN	P52272	HNRNPM	Heterogeneous nuclear ribonucleoprotein M	23.6987	NaN	NaN	21.0868	20.0167	20.6719			EP unique
HMGN5_HUMAN	P82970	HMGN5	High mobility group nucleosome-binding domain-containing protein 5	NaN	NaN	NaN	25.6083	25.2143	25.5167			EP unique
HINT3_HUMAN	Q9NQE9	HINT3	Histidine triad nucleotide-binding protein 3	25.0252	NaN	NaN	25.8977	25.6295	25.6744			EP unique
RHDF2_HUMAN	Q6PJF5	RHBDF2	Inactive rhomboid protein 2	24.6703	NaN	NaN	25.0761	24.8519	24.803			EP unique
ITPA_HUMAN	Q9BY32	ITPA	Inosine triphosphate pyrophosphatase	NaN	NaN	24.4595	24.2679	23.7911	23.5193			EP unique
ITM2B_HUMAN	Q9Y287	ITM2B	Integral membrane protein 2B	NaN	23.6824	NaN	25.111	24.8042	25.5506			EP unique
ITM2C_HUMAN	Q9NQX7	ITM2C	Integral membrane protein 2C	24.2112	NaN	NaN	24.7042	24.8407	24.6459			EP unique
I10R2_HUMAN	Q08334	IL10RB	Interleukin-10 receptor subunit beta	NaN	NaN	NaN	22.7858	22.6247	22.5723			EP unique
KDIS_HUMAN	Q9ULH0	KIDINS220	Kinase D-interacting substrate of 220 kDa	NaN	NaN	NaN	23.2826	23.6156	23.4611			EP unique
LZTL1_HUMAN	Q9NQ48	LZTFL1	Leucine zipper transcription factor-like protein 1	NaN	NaN	NaN	23.3094	23.1082	23.3941			EP unique
LPP_HUMAN	Q93052	LPP	Lipoma-preferred partner	NaN	NaN	NaN	25.0988	25.0474	24.973			EP unique
TOPK_HUMAN	Q96KB5	PBK	Lymphokine-activated killer T-cell-originated protein kinase	24.324	NaN	NaN	23.9147	23.8445	23.625			EP unique
RON_HUMAN	Q04912	MST1R	Macrophage-stimulating protein receptor	25.1252	NaN	NaN	24.875	24.6809	24.9555			EP unique
MAAI_HUMAN	O43708	GSTZ1	Maleylacetoacetate isomerase (MAAI) (EC 5.2.1.2) (GSTZ1-1) (Glutathione S-transferase zeta 1) (EC 2.5.1.18)	NaN	NaN	NaN	22.5229	22.8277	22.1139			EP unique
CNNM2_HUMAN	Q9H8M5	CNNM2	Metal transporter CNNM2	NaN	NaN	NaN	23.6889	23.878	23.829			EP unique
KIME_HUMAN	Q03426	MVK	Mevalonate kinase	NaN	25.2287	NaN	24.8297	24.6794	24.5292			EP unique
MCMBP_HUMAN	Q9BTE3	MCMBP	Mini-chromosome maintenance complex-binding protein	NaN	NaN	NaN	23.5097	23.5316	23.4756			EP unique
MSPD2_HUMAN	Q8NHP6	MOSPD2	Motile sperm domain-containing protein 2	NaN	NaN	24.4801	24.3106	25.0553	24.3583			EP unique
MPDZ_HUMAN	O75970	MPDZ	Multiple PDZ domain protein	NaN	NaN	NaN	24.8775	24.5115	24.6993			EP unique
MB12B_HUMAN	Q9H7P6	MVB12B	Multivesicular body subunit 12B	NaN	NaN	24.3568	25.6735	25.5633	25.7155			EP unique
BIN1_HUMAN	O00499	BIN1	Myc box-dependent-interacting protein 1	NaN	NaN	NaN	24.6036	24.5163	24.3342			EP unique
CSN1_HUMAN	Q13098	GPS1	COP9 signalosome complex subunit 1	NaN	24.4748	NaN	24.6491	24.9042	25.0444			EP unique
NOTC1_HUMAN	P46531	NOTCH1	Neurogenic locus notch homolog protein 1	NaN	25.404	NaN	25.4223	25.692	24.5338			EP unique
NIF3L_HUMAN	Q9GZT8	NIF3L1	NIF3-like protein 1	24.7627	NaN	NaN	23.6669	24.4364	24.8343			EP unique
NPC1_HUMAN	O15118	NPC1	NPC intracellular cholesterol transporter 1	NaN	25.5853	NaN	25.0233	25.1758	25.2553			EP unique
NFKB1_HUMAN	P19838	NFKB1	Nuclear factor NF-kappa-B p105 subunit	24.1839	NaN	NaN	23.8542	23.7071	23.9622			EP unique
NPL4_HUMAN	Q8TAT6	NPLOC4	Nuclear protein localization protein 4 homolog	24.5256	NaN	NaN	24.5694	24.8824	25.0443			EP unique
OSB11_HUMAN	Q9BXB4	OSBPL11	Oxysterol-binding protein-related protein 11	NaN	NaN	23.9612	23.9349	23.5224	23.3464			EP unique
PAXI_HUMAN	P49023	PXN	Paxillin	NaN	NaN	NaN	24.741	23.8226	23.6571			EP unique
GIPC1_HUMAN	O14908	GIPC1	PDZ domain-containing protein GIPC1	NaN	NaN	NaN	24.9725	24.5424	24.4451			EP unique
PICAL_HUMAN	Q13492	PICALM	Phosphatidylinositol-binding clathrin assembly protein	24.1725	NaN	NaN	24.6465	24.6516	24.852			EP unique
PLS1_HUMAN	O15162	PLSCR1	Phospholipid scramblase 1	NaN	NaN	NaN	25.4698	25.4926	25.3297			EP unique
KPRB_HUMAN	O60256	PRPSAP2	Phosphoribosyl pyrophosphate synthase-associated protein 2	NaN	NaN	NaN	23.8741	24.1318	24.2223			EP unique
PHLA2_HUMAN	Q53GA4	PHLDA2	Pleckstrin homology-like domain family A member 2	NaN	NaN	NaN	24.5179	24.492	24.1662			EP unique
AT11B_HUMAN	Q9Y2G3	ATP11B	Probable phospholipid-transporting ATPase IF	NaN	NaN	NaN	23.9385	24.086	24.0501			EP unique
GPR37_HUMAN	O15354	GPR37	Prosaposin receptor GPR37	NaN	NaN	NaN	24.1242	23.9922	23.8575			EP unique
LFG3_HUMAN	Q969X1	TMBIM1	Protein lifeguard 3	NaN	NaN	24.9595	25.0859	25.0576	25.1676			EP unique
LRAT2_HUMAN	Q96KN1	LRATD2	Protein LRATD2	NaN	NaN	NaN	25.0179	25.0177	24.539			EP unique
PP16A_HUMAN	Q96I34	PPP1R16A	Protein phosphatase 1 regulatory subunit 16A	NaN	NaN	NaN	24.3049	24.5744	24.2902			EP unique
SPNS1_HUMAN	Q9H2V7	SPNS1	Protein spinster homolog 1	NaN	NaN	NaN	24.787	24.9985	24.7205			EP unique
TFG_HUMAN	Q92734	TFG	Protein TFG	NaN	NaN	26.6713	26.6278	26.6732	26.4838			EP unique
THEM6_HUMAN	Q8WUY1	THEM6	Protein THEM6	25.3992	NaN	NaN	24.5035	24.5789	24.943			EP unique
SC16A_HUMAN	O15027	SEC16A	Protein transport protein Sec16A	NaN	NaN	NaN	23.9195	23.8346	24.2235			EP unique
H90B2_HUMAN	Q58FF8	HSP90AB2P	Putative heat shock protein HSP 90-beta 2	NaN	NaN	NaN	23.0744	24.6835	24.1342			EP unique
LTOR3_HUMAN	Q9UHA4	LAMTOR3	Ragulator complex protein LAMTOR3	NaN	NaN	NaN	24.0449	24.6859	24.3549			EP unique
G3BP2_HUMAN	Q9UN86	G3BP2	Ras GTPase-activating protein-binding protein 2	NaN	NaN	NaN	23.9421	24.1	23.563			EP unique
RAPH1_HUMAN	Q70E73	RAPH1	Ras-associated and pleckstrin homology domains-containing protein 1	NaN	NaN	NaN	23.9044	23.6616	23.0729			EP unique
RAB25_HUMAN	P57735	RAB25	Ras-related protein Rab-25	NaN	NaN	NaN	26.6421	26.4454	26.4437			EP unique
ERBB3_HUMAN	P21860	ERBB3	Receptor tyrosine-protein kinase erbB-3	25.0827	NaN	NaN	24.6939	24.8733	24.3588			EP unique
RGS19_HUMAN	P49795	RGS19	Regulator of G-protein signaling 19	NaN	NaN	NaN	23.9869	23.8837	23.9745			EP unique
ARHGG_HUMAN	Q5VV41	ARHGEF16	Rho guanine nucleotide exchange factor 16	NaN	NaN	24.7688	25.125	25.3452	25.1091			EP unique
RSPRY_HUMAN	Q96DX4	RSPRY1	RING finger and SPRY domain-containing protein 1	NaN	NaN	NaN	24.1185	24.3149	23.7494			EP unique
SPS1_HUMAN	P49903	SEPHS1	Selenide, water dikinase 1	24.5353	NaN	NaN	24.1062	24.3733	24.3795			EP unique
SPRE_HUMAN	P35270	SPR	Sepiapterin reductase	NaN	23.6461	NaN	24.4896	24.3487	24.4021			EP unique
SDSL_HUMAN	Q96GA7	SDSL	Serine dehydratase-like	NaN	NaN	NaN	23.7725	24.1408	23.6126			EP unique
SERC5_HUMAN	Q86VE9	SERINC5	Serine incorporator 5	NaN	NaN	27.3563	28.4756	28.8103	28.7748			EP unique
SRSF7_HUMAN	Q16629	SRSF7	Serine/arginine-rich splicing factor 7	23.8899	NaN	NaN	23.7504	23.5717	23.5656			EP unique
PP4C_HUMAN	P60510	PPP4C	Serine/threonine-protein phosphatase 4 catalytic subunit	24.1615	NaN	NaN	23.4819	23.4104	23.6834			EP unique
PPP6_HUMAN	O00743	PPP6C	Serine/threonine-protein phosphatase 6 catalytic subunit	24.6071	NaN	NaN	24.6377	24.6207	24.7936			EP unique
PP1G_HUMAN	P36873	PPP1CC	Serine/threonine-protein phosphatase PP1-gamma catalytic subunit	NaN	NaN	NaN	26.5625	26.3116	26.0857			EP unique
SHCBP_HUMAN	Q8NEM2	SHCBP1	SHC SH2 domain-binding protein 1	NaN	24.358	NaN	24.8181	24.6052	24.8726			EP unique
SKT_HUMAN	Q5T5P2	KIAA1217	Sickle tail protein homolog	24.2191	NaN	NaN	23.8519	23.6611	23.7491			EP unique
SPCS2_HUMAN	Q15005	SPCS2	Signal peptidase complex subunit 2	NaN	NaN	NaN	23.6268	23.7454	23.0445			EP unique
SRP54_HUMAN	P61011	SRP54	Signal recognition particle 54 kDa protein	NaN	NaN	24.6882	23.8162	23.5548	23.5429			EP unique
RSMB_HUMAN	P14678	SNRPB	Small nuclear ribonucleoprotein-associated proteins B and B'	NaN	NaN	NaN	26.3711	25.6437	26.0953			EP unique
SL9A1_HUMAN	P19634	SLC9A1	Sodium/hydrogen exchanger 1	26.3343	NaN	NaN	26.3753	26.1396	26.078			EP unique
SKP1_HUMAN	P63208	SKP1	S-phase kinase-associated protein 1	NaN	NaN	NaN	23.6535	23.9233	23.824			EP unique
STRN_HUMAN	O43815	STRN	Striatin	NaN	NaN	NaN	23.3303	23.3668	23.6244			EP unique
SODM_HUMAN	P04179	SOD2	Superoxide dismutase [Mn], mitochondrial	NaN	NaN	NaN	24.3659	24.9611	24.7396			EP unique
ST14_HUMAN	Q9Y5Y6	ST14	Suppressor of tumorigenicity 14 protein	NaN	23.8538	NaN	24.6746	24.5572	24.6988			EP unique
SYTL4_HUMAN	Q96C24	SYTL4	Synaptotagmin-like protein 4	NaN	NaN	NaN	24.3365	23.5671	23.5031			EP unique
TOM1_HUMAN	O60784	TOM1	Target of Myb protein 1	NaN	NaN	NaN	23.7037	23.78	23.7895			EP unique
TBC24_HUMAN	Q9ULP9	TBC1D24	TBC1 domain family member 24	NaN	NaN	23.9991	24.0608	24.3643	23.5571			EP unique
TIP_HUMAN	Q8TB96	ITFG1	T-cell immunomodulatory protein	NaN	NaN	NaN	24.7335	24.7348	24.9888			EP unique
TSN1_HUMAN	O60635	TSPAN1	Tetraspanin-1	NaN	NaN	22.8561	24.2349	24.9324	25.6382			EP unique
TF_HUMAN	P13726	F3	Tissue factor	NaN	NaN	NaN	23.262	23.1801	23.145			EP unique
TOLIP_HUMAN	Q9H0E2	TOLLIP	Toll-interacting protein	NaN	NaN	26.0913	25.805	25.9248	26.1737			EP unique
BTF3_HUMAN	P20290	BTF3	Transcription factor BTF3	NaN	NaN	NaN	24.3627	25.1992	25.0979			EP unique
SSRD_HUMAN	P51571	SSR4	Translocon-associated protein subunit delta	24.5097	NaN	NaN	24.5838	24.9704	24.4991			EP unique
TMC6_HUMAN	Q7Z403	TMC6	Transmembrane channel-like protein 6	NaN	NaN	NaN	23.7735	23.2395	23.6686			EP unique
TMPS2_HUMAN	O15393	TMPRSS2	Transmembrane protease serine 2	NaN	NaN	NaN	24.0919	23.886	23.6823			EP unique
T106B_HUMAN	Q9NUM4	TMEM106B	Transmembrane protein 106B	NaN	NaN	NaN	24.1482	24.8269	24.372			EP unique
TM263_HUMAN	Q8WUH6	TMEM263	Transmembrane protein 263	NaN	NaN	NaN	24.0476	23.6683	23.745			EP unique
TNPO1_HUMAN	Q92973	TNPO1	Transportin-1	24.2852	NaN	NaN	25.0958	25.0354	24.6093			EP unique
TPM2_HUMAN	P07951	TPM2	Tropomyosin beta chain	NaN	NaN	NaN	26.4495	26.1745	27.0954			EP unique
TNAP3_HUMAN	P21580	TNFAIP3	Tumor necrosis factor alpha-induced protein 3	NaN	NaN	24.4002	24.6023	24.1191	24.5663			EP unique
TR10A_HUMAN	O00220	TNFRSF10A	Tumor necrosis factor receptor superfamily member 10A	NaN	NaN	NaN	22.5648	22.9308	22.7191			EP unique
TR10D_HUMAN	Q9UBN6	TNFRSF10D	Tumor necrosis factor receptor superfamily member 10D	25.7039	NaN	NaN	26.0749	25.5055	25.9118			EP unique
PP4P1_HUMAN	Q86T03	PIP4P1	Type 1 phosphatidylinositol 4,5-bisphosphate 4-phosphatase	NaN	NaN	NaN	24.5033	24.9807	24.7669			EP unique
SNRPA_HUMAN	P09012	SNRPA	U1 small nuclear ribonucleoprotein A	NaN	NaN	25.3607	25.8059	25.8793	25.7725			EP unique
LSM2_HUMAN	Q9Y333	LSM2	U6 snRNA-associated Sm-like protein LSm2	NaN	NaN	NaN	23.582	23.4846	23.534			EP unique
UEVLD_HUMAN	Q8IX04	UEVLD	Ubiquitin-conjugating enzyme E2 variant 3	NaN	NaN	NaN	23.5905	23.3445	23.3794			EP unique
UBE2Z_HUMAN	Q9H832	UBE2Z	Ubiquitin-conjugating enzyme E2 Z	24.9398	NaN	NaN	24.1786	23.9869	23.9324			EP unique
MYO9B_HUMAN	Q13459	MYO9B	Unconventional myosin-IXb	NaN	24.2631	NaN	23.9048	23.7548	23.8438			EP unique
DCUP_HUMAN	P06132	UROD	Uroporphyrinogen decarboxylase	NaN	24.5754	NaN	23.9722	24.2573	24.192			EP unique
US6NL_HUMAN	Q92738	USP6NL	USP6 N-terminal-like protein	NaN	NaN	NaN	24.5352	25.2784	24.9775			EP unique
VP26B_HUMAN	Q4G0F5	VPS26B	Vacuolar protein sorting-associated protein 26B	NaN	NaN	NaN	24.3629	24.3757	24.3668			EP unique
VP37D_HUMAN	Q86XT2	VPS37D	Vacuolar protein sorting-associated protein 37D	NaN	NaN	NaN	24.2143	23.3434	23.913			EP unique
HACD3_HUMAN	Q9P035	HACD3	Very-long-chain (3R)-3-hydroxyacyl-CoA dehydratase 3	NaN	22.9684	NaN	23.0505	23.0335	23.3961			EP unique
VTI1B_HUMAN	Q9UEU0	VTI1B	Vesicle transport through interaction with t-SNAREs homolog 1B	NaN	NaN	NaN	24.61	23.8599	24.7872			EP unique
CA2D2_HUMAN	Q9NY47	CACNA2D2	Voltage-dependent calcium channel subunit alpha-2/delta-2	NaN	24.2124	NaN	24.2286	24.1316	24.163			EP unique
VA0D1_HUMAN	P61421	ATP6V0D1	V-type proton ATPase subunit d 1	24.1715	NaN	NaN	23.6575	23.9337	24.0816			EP unique
VAS1_HUMAN	Q15904	ATP6AP1	V-type proton ATPase subunit S1	NaN	NaN	NaN	24.4497	24.9036	25.1423			EP unique
WDR20_HUMAN	Q8TBZ3	WDR20	WD repeat-containing protein 20	NaN	NaN	NaN	24.2674	23.7866	23.9759			EP unique
ZFY21_HUMAN	Q9BQ24	ZFYVE21	Zinc finger FYVE domain-containing protein 21	NaN	NaN	NaN	22.4458	22.4736	22.5617			EP unique
THTM_HUMAN	P25325	MPST	3-mercaptopyruvate sulfurtransferase	24.838	NaN	NaN	24.7781	25.1339	25.0016			EP unique
PA1B2_HUMAN	P68402	PAFAH1B2	Platelet-activating factor acetylhydrolase IB subunit beta	NaN	NaN	NaN	24.3822	24.8006	25.0723			EP unique
NADC_HUMAN	Q15274	QPRT	Nicotinate-nucleotide pyrophosphorylase [carboxylating]	25.0715	NaN	NaN	25.0046	24.3626	24.6569			EP unique
RHOC_HUMAN	P08134	RHOC	Rho-related GTP-binding protein RhoC	NaN	NaN	NaN	26.503	26.389	25.9827			EP unique
SAE1_HUMAN	Q9UBE0	SAE1	SUMO-activating enzyme subunit 1	NaN	25.3879	NaN	24.1662	25.0575	25.0653			EP unique
SPB9_HUMAN	P50453	SERPINB9	Serpin B9	NaN	NaN	NaN	23.6935	23.6558	24.265			EP unique
SRP14_HUMAN	P37108	SRP14	Signal recognition particle 14 kDa protein	NaN	NaN	NaN	24.0893	24.3418	24.1713			EP unique
TSN9_HUMAN	O75954	TSPAN9	Tetraspanin-9	NaN	24.2781	24.5101	27.9135	27.3075	27.204	+	0.00193992	3.08087
PKHB2_HUMAN	Q96CS7	PLEKHB2	Pleckstrin homology domain-containing family B member 2	NaN	23.4785	23.9545	26.2507	26.0486	25.6698	+	0.00400692	2.27322
S39AE_HUMAN	Q15043	SLC39A14	Metal cation symporter ZIP14	26.0655	26.1253	26.1711	28.6329	28.5804	27.7793	+	0.00135333	2.21027
IGSF8_HUMAN	Q969P0	IGSF8	Immunoglobulin superfamily member 8	28.1447	28.2894	28.7571	30.7266	30.2647	30.5615	+	0.000755271	2.1205
VAMP3_HUMAN	Q15836	VAMP3	Vesicle-associated membrane protein 3	24.8243	24.8067	25.2033	26.9303	26.7601	27.3078	+	0.000580455	2.0547
RS23_HUMAN	P62266	RPS23	40S ribosomal protein S23	24.8619	24.7925	24.7248	26.663	26.6312	27.048	+	0.00014162	1.98767
LTOR1_HUMAN	Q6IAA8	LAMTOR1	Ragulator complex protein LAMTOR1	23.6664	NaN	24.6768	26.1018	26.2425	26.0897	+	0.0140586	1.97306
MOXD1_HUMAN	Q6UVY6	MOXD1	DBH-like monooxygenase protein 1	24.1614	24.7024	24.6155	26.5055	26.4372	26.357	+	0.000361311	1.94012
ACTC_HUMAN	P68032	ACTC1	Actin, alpha cardiac muscle 1	28.8879	28.9755	28.512	30.4843	30.6403	30.7879	+	0.000381217	1.84573
SDCB1_HUMAN	O00560	SDCBP	Syntenin-1	30.5918	30.5546	30.5183	32.4083	32.2674	32.1738	+	1.72747e-05	1.72826
RAB21_HUMAN	Q9UL25	RAB21	Ras-related protein Rab-21	27.6285	28.1792	28.6847	29.7763	29.8425	30.0547	+	0.00547245	1.72698
L2GL1_HUMAN	Q15334	LLGL1	Lethal(2) giant larvae protein homolog 1	25.0404	25.4493	24.9696	27.1259	27.0956	26.409	+	0.00343002	1.72373
TS101_HUMAN	Q99816	TSG101	Tumor susceptibility gene 101 protein	26.7905	27.4322	26.6834	29.0093	28.8414	28.0787	+	0.0105826	1.67441
EPCAM_HUMAN	P16422	EPCAM	Epithelial cell adhesion molecule	29.2514	28.8242	28.4602	30.9045	30.5018	30.0291	+	0.00871631	1.63319
VPS28_HUMAN	Q9UK41	VPS28	Vacuolar protein sorting-associated protein 28 homolog	NaN	24.5229	24.5252	26.3901	25.9884	25.9312	+	0.00345179	1.57914
STK24_HUMAN	Q9Y6E0	STK24	Serine/threonine-protein kinase 24	25.3305	26.4163	26.2596	27.5919	27.7519	27.3917	+	0.0112755	1.57637
PDCD6_HUMAN	O75340	PDCD6	Programmed cell death protein 6	26.2636	26.8662	27.0069	28.4642	28.0519	28.2125	+	0.00402516	1.53064
RL21_HUMAN	P46778	RPL21	60S ribosomal protein L21	24.5733	26.1399	25.5373	27.1287	26.9078	26.7837	+	0.0310827	1.52321
THIO_HUMAN	P10599	TXN	Thioredoxin	28.264	27.2695	26.9532	28.6108	28.7741	29.2921	+	0.0349119	1.39681
SMD1_HUMAN	P62314	SNRPD1	Small nuclear ribonucleoprotein Sm D1	23.9846	25.2046	25.4421	26.1005	26.5496	26.1308	+	0.0433651	1.38322
SH3G1_HUMAN	Q99961	SH3GL1	Endophilin-A2	26.8618	26.7898	26.9195	28.4239	28.1774	27.9593	+	0.000673529	1.32982
PNPH_HUMAN	P00491	PNP	Purine nucleoside phosphorylase	27.1188	26.9632	27.0494	28.1285	28.393	28.5837	+	0.000685614	1.3246
HSPB1_HUMAN	P04792	HSPB1	Heat shock protein beta-1	28.1967	27.7682	27.622	29.0558	29.2197	29.1861	+	0.00197847	1.29158
MB12A_HUMAN	Q96EY5	MVB12A	Multivesicular body subunit 12A	25.5248	25.0434	25.2731	26.6938	26.4201	26.5712	+	0.00131835	1.2813
VPS4B_HUMAN	O75351	VPS4B	Vacuolar protein sorting-associated protein 4B	27.3199	27.5261	27.4031	28.6301	28.8326	28.6242	+	0.000148538	1.27925
HPRT_HUMAN	P00492	HPRT1	Hypoxanthine-guanine phosphoribosyltransferase	27.2273	26.9866	27.2602	28.3265	28.3128	28.6531	+	0.000828078	1.27281
CD82_HUMAN	P27701	CD82	CD82 antigen	26.265	26.1247	26.2187	26.9663	27.8221	27.6328	+	0.00842299	1.27099
E41L5_HUMAN	Q9HCM4	EPB41L5	Band 4.1-like protein 5	26.28	26.1285	26.0968	27.4364	27.6244	27.2279	+	0.000589663	1.26111
DHSO_HUMAN	Q00796	SORD	Sorbitol dehydrogenase	26.9865	27.5067	27.0527	28.4961	28.4947	28.3105	+	0.00200922	1.25179
CHIP_HUMAN	Q9UNE7	STUB1	E3 ubiquitin-protein ligase CHIP	25.0755	24.313	24.535	25.8571	25.9976	25.7861	+	0.00618079	1.2391
PPBN_HUMAN	P10696	ALPG	Alkaline phosphatase, germ cell type	28.195	28.1203	28.1514	29.5406	29.8554	28.7589	+	0.0197133	1.2294
PP2AB_HUMAN	P62714	PPP2CB	Serine/threonine-protein phosphatase 2A catalytic subunit beta isoform	25.4474	25.3989	25.2914	26.6668	26.5584	26.5697	+	2.92766e-05	1.21907
RAB14_HUMAN	P61106	RAB14	Ras-related protein Rab-14	28.4168	29.4766	29.5016	30.1944	30.4108	30.3803	+	0.0302303	1.19683
BCAM_HUMAN	P50895	BCAM	Basal cell adhesion molecule	26.1683	26.2471	26.5764	27.731	27.6248	27.2143	+	0.00405174	1.19277
CAN6_HUMAN	Q9Y6Q1	CAPN6	Calpain-6	28.8906	28.9836	28.9252	30.1799	30.2186	29.9259	+	0.000252934	1.17497
CYTB_HUMAN	P04080	CSTB	Cystatin-B	26.068	24.9804	26.1303	27.014	26.9457	26.7309	+	0.0377736	1.17066
RS27A_HUMAN	P62979	RPS27A	Ubiquitin-40S ribosomal protein S27a	30.5345	31.037	31.4262	32.3658	31.8844	32.2317	+	0.0170572	1.16143
CALM3_HUMAN	P0DP25	CALM3	Calmodulin-3	26.5666	27.3085	27.444	28.7968	28.2522	27.7454	+	0.0469277	1.1584
RHEB_HUMAN	Q15382	RHEB	GTP-binding protein Rheb	25.6589	25.4596	25.9237	26.5514	26.9183	26.9872	+	0.00395569	1.13825
CEP55_HUMAN	Q53EZ4	CEP55	Centrosomal protein of 55 kDa	28.2888	28.6754	28.2883	29.5999	29.7166	29.3136	+	0.00306375	1.12584
PGAM1_HUMAN	P18669	PGAM1	Phosphoglycerate mutase 1	30.7218	30.783	30.6468	31.781	31.8151	31.8899	+	2.59422e-05	1.11152
ISOC1_HUMAN	Q96CN7	ISOC1	Isochorismatase domain-containing protein 1	25.2303	26.1103	25.7481	26.7798	26.7666	26.8365	+	0.0127985	1.09806
RL23_HUMAN	P62829	RPL23	60S ribosomal protein L23	25.0331	24.8991	25.088	26.345	25.8044	26.1434	+	0.00286417	1.09088
LSS_HUMAN	P48449	LSS	Lanosterol synthase	23.418	NaN	23.6646	24.8582	24.7299	24.2582	+	0.0238875	1.07412
RAB2A_HUMAN	P61019	RAB2A	Ras-related protein Rab-2A	29.1188	29.425	29.1096	30.0371	30.3967	30.3851	+	0.00255532	1.05518
VPP1_HUMAN	Q93050	ATP6V0A1	V-type proton ATPase 116 kDa subunit a isoform 1	25.3445	25.6897	26.1482	26.626	26.6554	27.0579	+	0.017854	1.05231
PSB4_HUMAN	P28070	PSMB4	Proteasome subunit beta type-4	25.7582	26.3267	26.8962	27.3418	27.2539	27.4935	+	0.0367721	1.03603
SPSY_HUMAN	P52788	SMS	Spermine synthase	24.2353	NaN	24.621	25.5596	25.4072	25.4117	+	0.00725342	1.03133
ARL1_HUMAN	P40616	ARL1	ADP-ribosylation factor-like protein 1	23.6887	NaN	23.7368	24.356	24.8714	24.9977	+	0.0271044	1.02897
RAP2B_HUMAN	P61225	RAP2B	Ras-related protein Rap-2b	25.7922	25.7448	25.7643	26.5344	26.9136	26.9163	+	0.00132262	1.02103
PTPRA_HUMAN	P18433	PTPRA	Receptor-type tyrosine-protein phosphatase alpha	26.6878	27.1694	27.0879	28.0689	27.9896	27.902	+	0.0030163	1.00514
U520_HUMAN	O75643	SNRNP200	U5 small nuclear ribonucleoprotein 200 kDa helicase	23.9638	23.9835	22.843	NaN	21.1437	NaN			E unique
RL26L_HUMAN	Q9UNX3	RPL26L1	60S ribosomal protein L26-like 1	26.8655	27.2447	27.4229	NaN	27.1902	NaN			E unique
DHCR7_HUMAN	Q9UBM7	DHCR7	7-dehydrocholesterol reductase	25.3506	25.578	25.4565	NaN	NaN	NaN			E unique
NNRD_HUMAN	Q8IW45	NAXD	ATP-dependent (S)-NAD(P)H-hydrate dehydratase	23.9357	24.418	24.0776	NaN	NaN	NaN			E unique
BAP31_HUMAN	P51572	BCAP31	B-cell receptor-associated protein 31	27.042	26.992	27.1646	NaN	NaN	NaN			E unique
CPSF7_HUMAN	Q8N684	CPSF7	Cleavage and polyadenylation specificity factor subunit 7	24.1527	24.6933	24.0138	NaN	NaN	NaN			E unique
CCD25_HUMAN	Q86WR0	CCDC25	Coiled-coil domain-containing protein 25	24.5591	23.8484	24.426	NaN	NaN	NaN			E unique
CCD58_HUMAN	Q4VC31	CCDC58	Coiled-coil domain-containing protein 58	24.6588	23.3859	24.5048	NaN	NaN	NaN			E unique
H2AY_HUMAN	O75367	MACROH2A1	Core histone macro-H2A.1	24.6805	23.77	23.5479	NaN	21.2254	NaN			E unique
CTBP1_HUMAN	Q13363	CTBP1	C-terminal-binding protein 1	23.6353	23.801	24.4271	NaN	NaN	23.9293			E unique
CYBR1_HUMAN	Q53TN4	CYBRD1	Cytochrome b reductase 1	28.5974	28.5701	28.4687	NaN	NaN	NaN			E unique
EDF1_HUMAN	O60869	EDF1	Endothelial differentiation-related factor 1	23.6982	23.8922	23.9139	NaN	NaN	23.5885			E unique
EIF1B_HUMAN	O60739	EIF1B	Eukaryotic translation initiation factor 1b	24.9206	24.5107	24.4081	NaN	24.228	NaN			E unique
EIF2A_HUMAN	Q9BY44	EIF2A	Eukaryotic translation initiation factor 2A	25.5295	26.5586	26.1353	NaN	NaN	NaN			E unique
FXYD3_HUMAN	Q14802	FXYD3	FXYD domain-containing ion transport regulator 3	26.2234	26.9732	26.8631	NaN	NaN	NaN			E unique
GRIN1_HUMAN	Q7Z2K8	GPRIN1	G protein-regulated inducer of neurite outgrowth 1	25.5436	25.1098	25.2456	NaN	NaN	NaN			E unique
GSK3B_HUMAN	P49841	GSK3B	Glycogen synthase kinase-3 beta	24.8902	25.1842	25.1623	NaN	NaN	NaN			E unique
KGUA_HUMAN	Q16774	GUK1	Guanylate kinase	25.0559	24.6704	25.0181	NaN	NaN	NaN			E unique
CARM1_HUMAN	Q86X55	CARM1	Histone-arginine methyltransferase CARM1	24.5963	24.848	24.9723	NaN	NaN	NaN			E unique
ILKAP_HUMAN	Q9H0C8	ILKAP	Integrin-linked kinase-associated serine/threonine phosphatase 2C	24.3329	23.895	23.6664	NaN	NaN	NaN			E unique
KATL2_HUMAN	Q8IYT4	KATNAL2	Katanin p60 ATPase-containing subunit A-like 2	27.7095	27.6749	27.6885	NaN	NaN	NaN			E unique
K1C14_HUMAN	P02533	KRT14	Keratin, type I cytoskeletal 14	25.0805	24.8857	24.9959	NaN	NaN	NaN			E unique
ACSL3_HUMAN	O95573	ACSL3	Long-chain-fatty-acid--CoA ligase 3	24.9344	24.9506	24.9113	25.0883	NaN	NaN			E unique
MATR3_HUMAN	P43243	MATR3	Matrin-3	27.3781	26.0219	25.9578	NaN	NaN	NaN			E unique
MAP4_HUMAN	P27816	MAP4	Microtubule-associated protein 4 (MAP-4)	25.5017	24.5424	25.1917	NaN	24.7554	NaN			E unique
HM13_HUMAN	Q8TCT9	HM13	Minor histocompatibility antigen H13	26.0111	25.6427	26.3541	NaN	25.0312	NaN			E unique
PLAP_HUMAN	Q9Y263	PLAA	Phospholipase A-2-activating protein	24.8281	25.0894	24.8323	NaN	24.5784	NaN			E unique
PKHF2_HUMAN	Q9H8W4	PLEKHF2	Pleckstrin homology domain-containing family F member 2	24.3692	24.1326	24.126	NaN	NaN	NaN			E unique
PSMG1_HUMAN	O95456	PSMG1	Proteasome assembly chaperone 1	23.9414	24.0169	23.965	NaN	23.6196	NaN			E unique
MYPT1_HUMAN	O14974	PPP1R12A	Protein phosphatase 1 regulatory subunit 12A	27.2977	27.2204	27.3274	NaN	27.053	NaN			E unique
S10AG_HUMAN	Q96FQ6	S100A16	Protein S100-A16	25.336	25.1677	25.4456	NaN	NaN	25.9062			E unique
RBP1_HUMAN	Q15311	RALBP1	RalA-binding protein 1	24.1239	23.7266	24.0643	NaN	NaN	NaN			E unique
RMD1_HUMAN	Q96DB5	RMDN1	Regulator of microtubule dynamics protein 1	25.1325	25.1713	24.6054	NaN	24.6647	NaN			E unique
RRBP1_HUMAN	Q9P2E9	RRBP1	Ribosome-binding protein 1	25.9922	24.6618	25.7347	NaN	23.1952	NaN			E unique
PP6R3_HUMAN	Q5H9R7	PPP6R3	Serine/threonine-protein phosphatase 6 regulatory subunit 3	24.0685	24.7687	24.8031	NaN	NaN	NaN			E unique
SVIP_HUMAN	Q8NHG7	SVIP	Small VCP/p97-interacting protein	26.4128	26.3376	26.8114	NaN	NaN	NaN			E unique
TMED2_HUMAN	Q15363	TMED2	Transmembrane emp24 domain-containing protein 2	25.5045	26.7488	26.3124	NaN	NaN	NaN			E unique
VAPB_HUMAN	O95292	VAPB	Vesicle-associated membrane protein-associated protein B/C	23.7965	24.7061	24.4335	NaN	NaN	NaN			E unique
TIF1B_HUMAN	Q13263	TRIM28	Transcription intermediary factor 1-beta	26.4267	26.5895	25.9177	24.9141	25.4888	25.528	+	0.0241902	-1.00097
SYFA_HUMAN	Q9Y285	FARSA	Phenylalanine--tRNA ligase alpha subunit	26.5732	26.936	26.0676	25.12	25.5556	25.8855	+	0.0400859	-1.00522
PROF2_HUMAN	P35080	PFN2	Profilin-2	27.1166	27.0451	27.0592	25.9206	26.1812	26.0439	+	0.000197187	-1.0251
PURB_HUMAN	Q96QR8	PURB	Transcriptional activator protein Pur-beta	25.3561	25.6206	24.9001	24.0552	24.2046	24.4938	+	0.0134751	-1.04112
CRYL1_HUMAN	Q9Y2S2	CRYL1	Lambda-crystallin homolog	27.7848	27.4079	27.6091	26.2452	26.3982	27.0335	+	0.0170435	-1.04164
DNJC9_HUMAN	Q8WXX5	DNAJC9	DnaJ homolog subfamily C member 9	24.7121	24.9691	24.8636	24.1839	23.9941	23.2204	+	0.0260436	-1.04883
QSPP_HUMAN	Q5T6V5	C9orf64	Queuosine salvage protein	27.8508	27.9059	27.6522	26.8087	26.7671	26.6849	+	0.000249797	-1.04943
CXB2_HUMAN	P29033	GJB2	Gap junction beta-2 protein	28.135	28.1956	27.8368	26.4894	26.8092	27.4901	+	0.0233143	-1.12625
LMNB2_HUMAN	Q03252	LMNB2	Lamin-B2	26.6356	26.3103	26.4375	25.06	25.6175	25.2748	+	0.00368346	-1.14373
CDV3_HUMAN	Q9UKY7	CDV3	Protein CDV3 homolog	27.5007	27.1976	27.4801	26.4196	26.0199	26.2689	+	0.00160505	-1.15666
SP16H_HUMAN	Q9Y5B9	SUPT16H	FACT complex subunit SPT16	26.4288	26.2665	26.1387	25.0446	25.8195	24.4904	+	0.0423717	-1.15984
MAOX_HUMAN	P48163	ME1	NADP-dependent malic enzyme	24.7012	25.0855	24.8406	23.5699	23.4367	24.1135	+	0.00768328	-1.1691
H2B2E_HUMAN	Q16778	H2BC21	Histone H2B type 2-E	29.4967	29.4253	29.2873	28.0757	28.9439	27.4912	+	0.0445282	-1.23285
K22E_HUMAN	P35908	KRT2	Keratin, type II cytoskeletal 2 epidermal	27.6429	27.8138	27.4498	25.7565	26.9781	26.1726	+	0.0234287	-1.33309
HNRPU_HUMAN	Q00839	HNRNPU	Heterogeneous nuclear ribonucleoprotein U	28.0813	27.694	27.7655	26.4759	26.5754	26.4265	+	0.000435016	-1.35437
XPOT_HUMAN	O43592	XPOT	Exportin-T	27.3031	27.1427	27.5848	25.8075	26.0519	26.0679	+	0.000893771	-1.36777
SEPT5_HUMAN	Q99719	SEPTIN5	Septin-5	25.6558	26.1221	24.8639	24.3875	24.0268	24.0322	+	0.0223258	-1.39845
TM9S1_HUMAN	O15321	TM9SF1	Transmembrane 9 superfamily member 1 (MP70 protein family member) (hMP70)	27.4291	NaN	27.557	25.7195	26.2565	26.236	+	0.00869767	-1.42236
RAGP1_HUMAN	P46060	RANGAP1	Ran GTPase-activating protein 1	26.0061	26.3794	26.1297	23.9989	25.4904	24.6773	+	0.0311397	-1.4495
DDX5_HUMAN	P17844	DDX5	Probable ATP-dependent RNA helicase DDX5	24.4936	25.0434	25.3967	23.4118	22.855	24.2054	+	0.0344388	-1.48715
K2C1_HUMAN	P04264	KRT1	Keratin, type II cytoskeletal 1	30.4391	30.3474	30.8447	28.4988	29.9814	28.6339	+	0.0388784	-1.50568
HOOK1_HUMAN	Q9UJC3	HOOK1	Protein Hook homolog 1	25.2994	24.8197	24.9007	23.649	23.2904	NaN	+	0.00712835	-1.53691
K1C10_HUMAN	P13645	KRT10	Keratin, type I cytoskeletal 10	29.9218	29.7512	29.7161	27.7271	28.043	27.1754	+	0.00119504	-2.14786
SERPH_HUMAN	P50454	SERPINH1	Serpin H1	22.9667	24.2353	25.9088	26.1115	26.2852	26.8916		0.08035	2.05918
RAP1A_HUMAN	P62834	RAP1A	Ras-related protein Rap-1A	25.5403	27.6958	26.7074	28.6435	28.1775	27.5659		0.100688	1.48111
AL3A2_HUMAN	P51648	ALDH3A2	Aldehyde dehydrogenase family 3 member A2	23.188	25.1865	25.4161	25.983	26.1792	25.9725		0.111269	1.44804
LRRC1_HUMAN	Q9BTT6	LRRC1	Leucine-rich repeat-containing protein 1	23.5274	25.8135	24.5352	25.7186	26.5579	25.8077		0.120542	1.4027
RRAS_HUMAN	P10301	RRAS	Ras-related protein R-Ras	24.7869	25.9205	26.3993	27.3224	26.6846	26.8569		0.071714	1.25236
NP1L1_HUMAN	P55209	NAP1L1	Nucleosome assembly protein 1-like 1	26.9313	26.1035	25.1987	27.2775	27.4169	27.2513		0.0696798	1.23739
PDIA6_HUMAN	Q15084	PDIA6	Protein disulfide-isomerase A6	25.551	26.945	26.8348	27.3451	27.7188	27.9333		0.0633276	1.22212
COPG1_HUMAN	Q9Y678	COPG1	Coatomer subunit gamma-1	24.8796	24.7976	26.4831	26.7187	26.6089	26.3167		0.107509	1.16131
S38A2_HUMAN	Q96QD8	SLC38A2	Sodium-coupled neutral amino acid transporter 2	27.6053	26.06	27.2793	27.9897	28.1106	28.0385		0.0869085	1.06472
FKBP3_HUMAN	Q00688	FKBP3	Peptidyl-prolyl cis-trans isomerase FKBP3	25.4719	26.5098	26.5687	27.4002	27.3577	26.887		0.0582207	1.03155
STX12_HUMAN	Q86Y82	STX12	Syntaxin-12	26.1137	25.41	25.1588	26.5689	26.3883	26.6823	+	0.0298204	0.985703
CD109_HUMAN	Q6YHK3	CD109	CD109 antigen	23.9684	24.1875	23.9413	24.8957	25.139	25.0153	+	0.000719421	0.984252
PDC10_HUMAN	Q9BUL8	PDCD10	Programmed cell death protein 10	26.5872	26.9406	26.9591	27.6978	27.8741	27.8287	+	0.00181981	0.97123
INADL_HUMAN	Q8NI35	PATJ	InaD-like protein	23.6813	24.2235	24.3616	25.4662	24.3867	25.2929		0.0714602	0.959785
PTPRF_HUMAN	P10586	PTPRF	Receptor-type tyrosine-protein phosphatase F	28.7261	28.8153	28.885	29.9304	29.6977	29.6422	+	0.00067953	0.947926
HGD_HUMAN	Q93099	HGD	Homogentisate 1,2-dioxygenase	26.1036	26.2565	26.1333	27.4882	26.916	26.9233	+	0.00840242	0.944692
PLOD1_HUMAN	Q02809	PLOD1	Procollagen-lysine,2-oxoglutarate 5-dioxygenase 1	23.6583	NaN	24.801	24.9001	25.4324	25.1589		0.140904	0.934159
DNJA1_HUMAN	P31689	DNAJA1	DnaJ homolog subfamily A member 1	27.8838	27.4752	27.4514	28.6737	28.7248	28.1905	+	0.0137197	0.926176
GNPI1_HUMAN	P46926	GNPDA1	Glucosamine-6-phosphate isomerase 1	26.7366	26.4497	26.4273	27.3923	27.273	27.7133	+	0.00502993	0.921682
SRPRA_HUMAN	P08240	SRPRA	Signal recognition particle receptor subunit alpha	22.4747	NaN	22.721	23.453	22.9945	24.0586		0.113626	0.904162
TBA1C_HUMAN	Q9BQE3	TUBA1C	Tubulin alpha-1C chain	23.9398	24.0943	24.0095	24.9094	24.9277	NaN	+	0.000576145	0.904017
STAM2_HUMAN	O75886	STAM2	Signal transducing adapter molecule 2	25.4955	25.7066	25.8252	26.6857	26.4647	26.5862	+	0.0014518	0.903099
MDHC_HUMAN	P40925	MDH1	Malate dehydrogenase, cytoplasmic	29.8823	29.7075	29.403	30.381	30.4391	30.8713	+	0.0125301	0.899535
PHS_HUMAN	P61457	PCBD1	Pterin-4-alpha-carbinolamine dehydratase	25.4903	25.1287	25.5252	26.2838	26.1654	26.3935	+	0.00324998	0.899507
SL7A1_HUMAN	P30825	SLC7A1	High affinity cationic amino acid transporter 1	25.331	26.4593	26.493	27.0938	26.4059	27.4611		0.143483	0.892494
RAB4A_HUMAN	P20338	RAB4A	Ras-related protein Rab-4A	26.8474	26.1121	26.4271	27.2418	27.3912	27.4181	+	0.015628	0.88819
ARPC5_HUMAN	O15511	ARPC5	Actin-related protein 2/3 complex subunit 5	26.0291	25.1784	26.1575	26.5182	26.6725	26.8089		0.050985	0.878209
ENTP2_HUMAN	Q9Y5L3	ENTPD2	Ectonucleoside triphosphate diphosphohydrolase 2	26.972	26.5831	27.3465	27.7345	27.9817	27.7409	+	0.0222356	0.851868
SYSC_HUMAN	P49591	SARS1	Serine--tRNA ligase, cytoplasmic	26.759	26.3657	26.4065	27.2775	27.4213	27.3837	+	0.00299169	0.850416
ARRD1_HUMAN	Q8N5I2	ARRDC1	Arrestin domain-containing protein 1	29.7028	29.7816	29.5475	30.5722	30.4841	30.5257	+	0.000316747	0.850027
OCLN_HUMAN	Q16625	OCLN	Occludin	26.7056	27.3126	27.3022	27.8068	28.197	27.8662	+	0.0222696	0.84989
H4_HUMAN	P62805	H4C1	Histone H4	29.5436	29.451	29.6704	30.1045	31.0599	30.0229		0.0681735	0.840746
TSN6_HUMAN	O43657	TSPAN6	Tetraspanin-6	26.0189	26.2033	26.2661	27.0162	26.9666	27.0082	+	0.000386107	0.834238
TEBP_HUMAN	Q15185	PTGES3	Prostaglandin E synthase 3	26.6334	26.2735	27.4435	27.8181	27.4987	27.5293		0.0823158	0.831907
RCN1_HUMAN	Q15293	RCN1	Reticulocalbin-1	23.7908	25.1524	NaN	25.2041	25.1634	25.5416		0.21507	0.831395
DNPH1_HUMAN	O43598	DNPH1	2'-deoxynucleoside 5'-phosphate N-hydrolase 1	25.3561	25.2836	25.7324	26.4127	26.1543	NaN	+	0.0270298	0.826162
RS14_HUMAN	P62263	RPS14	40S ribosomal protein S14	26.9134	27.1399	27.0051	27.7963	27.6984	28.0345	+	0.002325	0.823607
ANO1_HUMAN	Q5XXA6	ANO1	Anoctamin-1	26.704	26.2687	26.4165	27.3871	27.218	27.2521	+	0.00395739	0.822664
EGFR_HUMAN	P00533	EGFR	Epidermal growth factor receptor	28.6666	28.5276	28.1213	29.5029	29.0841	29.1689	+	0.0172788	0.813423
U2AF2_HUMAN	P26368	U2AF2	Splicing factor U2AF 65 kDa subunit	NaN	23.3987	24.4384	24.4591	24.9532	24.7715		0.156281	0.8094
TCPG_HUMAN	P49368	CCT3	T-complex protein 1 subunit gamma	28.8461	29.4177	29.3707	30.0032	30.0131	30.0397	+	0.0117136	0.807137
RL10_HUMAN	P27635	RPL10	60S ribosomal protein L10	26.1051	25.4695	26.4874	26.3579	27.0618	27.0217		0.101549	0.793139
PPIA_HUMAN	P62937	PPIA	Peptidyl-prolyl cis-trans isomerase A	31.3635	31.6123	31.8517	32.4941	32.3595	32.3442	+	0.00604509	0.790101
TBA1B_HUMAN	P68363	TUBA1B	Tubulin alpha-1B chain	31.689	31.7689	31.6937	32.413	32.6442	32.4631	+	0.000456492	0.789583
ADA10_HUMAN	O14672	ADAM10	Disintegrin and metalloproteinase domain-containing protein 10	30.4006	30.3991	30.3944	31.365	31.2729	30.9123	+	0.00472796	0.785381
WDR1_HUMAN	O75083	WDR1	WD repeat-containing protein 1	29.6968	29.8775	29.7486	30.546	30.564	30.5503	+	0.000134111	0.779111
TWF1_HUMAN	Q12792	TWF1	Twinfilin-1	27.1379	27.046	27.1275	28.0356	27.7611	27.8434	+	0.000848396	0.776246
IF5A1_HUMAN	P63241	EIF5A	Eukaryotic translation initiation factor 5A-1	27.6795	27.5688	27.5858	28.1298	28.5509	28.4532	+	0.0043507	0.766582
MCP_HUMAN	P15529	CD46	Membrane cofactor protein	25.1314	25.9939	25.8478	26.1556	26.4899	26.6169		0.0636805	0.763102
RL12_HUMAN	P30050	RPL12	60S ribosomal protein L12	27.2548	26.7208	26.6393	27.3891	27.7655	27.7478	+	0.0289921	0.762489
COMT_HUMAN	P21964	COMT	Catechol O-methyltransferase	NaN	25.0361	25.0523	25.7054	25.9703	25.7297	+	0.00616054	0.757613
CAN5_HUMAN	O15484	CAPN5	Calpain-5	26.2183	NaN	26.2867	27.0149	27.1076	26.8979	+	0.00275242	0.754299
XRCC5_HUMAN	P13010	XRCC5	X-ray repair cross-complementing protein 5	26.4871	24.7315	25.8116	26.081	26.6702	26.5393		0.236564	0.753425
KT3K_HUMAN	Q9HA64	FN3KRP	Ketosamine-3-kinase	NaN	24.9624	24.6986	25.7802	25.3718	25.5683	+	0.0262495	0.742953
VATD_HUMAN	Q9Y5K8	ATP6V1D	V-type proton ATPase subunit D	NaN	23.7035	24.6001	24.7704	24.8087	25.1034		0.131713	0.742404
RHOA_HUMAN	P61586	RHOA	Transforming protein RhoA	31.5181	31.3515	30.9145	32.196	32.0893	31.7088	+	0.0340996	0.736671
LIN7C_HUMAN	Q9NUP9	LIN7C	Protein lin-7 homolog C	28.5632	28.2054	29.0536	29.3866	29.4521	29.1882	+	0.0466501	0.734875
HOME2_HUMAN	Q9NSB8	HOMER2	Homer protein homolog 2	25.3361	25.0801	25.1325	25.93	25.5105	26.3124	+	0.0396836	0.734749
VPS4A_HUMAN	Q9UN37	VPS4A	Vacuolar protein sorting-associated protein 4A	26.8883	27.1878	27.1283	27.5149	28.2813	27.6025	+	0.0475915	0.73142
PDXK_HUMAN	O00764	PDXK	Pyridoxal kinase	27.1577	27.3627	27.5747	28.3754	27.6684	28.2456	+	0.0422041	0.731419
CHM2A_HUMAN	O43633	CHMP2A	Charged multivesicular body protein 2a	28.3838	28.5145	28.6104	29.6169	28.8296	29.2526	+	0.036791	0.730141
TM1L1_HUMAN	O75674	TOM1L1	TOM1-like protein 1	26.5558	25.7977	26.6246	26.9134	27.0896	27.1652		0.0568247	0.730024
CTNA1_HUMAN	P35221	CTNNA1	Catenin alpha-1	31.5412	31.5392	31.6069	32.4118	32.3015	32.1598	+	0.000670363	0.728619
CD151_HUMAN	P48509	CD151	CD151 antigen	NaN	27.0459	27.1373	28.3088	27.2887	27.8394		0.155758	0.720649
RASN_HUMAN	P01111	NRAS	GTPase NRas	26.6865	26.6714	27.1071	27.6873	27.6115	27.3265	+	0.0161682	0.720096
CPNE3_HUMAN	O75131	CPNE3	Copine-3	30.2768	30.2327	30.2164	31.0366	30.8735	30.9609	+	0.00014382	0.715015
WASL_HUMAN	O00401	WASL	Neural Wiskott-Aldrich syndrome protein	26.0114	25.6393	25.7209	25.9116	26.8743	26.7231		0.0896382	0.712483
RB11B_HUMAN	Q15907	RAB11B	Ras-related protein Rab-11B	30.0145	29.9814	29.957	30.6855	30.6708	30.7331	+	9.23481e-06	0.712165
MPP5_HUMAN	Q8N3R9	MPP5	MAGUK p55 subfamily member 5	26.6065	26.5218	26.9495	28.0509	26.6387	27.5206		0.175354	0.710778
PLCD1_HUMAN	P51178	PLCD1	1-phosphatidylinositol 4,5-bisphosphate phosphodiesterase delta-1	25.6774	25.2176	25.5363	26.1627	26.3501	26.0459	+	0.0119772	0.709139
TBCA_HUMAN	O75347	TBCA	Tubulin-specific chaperone A	27.1473	27.2548	27.2375	27.9455	27.9954	27.8244	+	0.000308697	0.708527
DSG2_HUMAN	Q14126	DSG2	Desmoglein-2	28.065	28.1069	27.9576	28.6313	28.7935	28.8067	+	0.000618309	0.700611
RAI3_HUMAN	Q8NFJ5	GPRC5A	Retinoic acid-induced protein 3	25.2639	26.1103	26.3698	26.7509	26.2219	26.8647		0.146649	0.697826
STX7_HUMAN	O15400	STX7	Syntaxin-7	25.6539	26.1227	25.6604	26.5031	26.53	26.4888	+	0.0111221	0.694961
RALA_HUMAN	P11233	RALA	Ras-related protein Ral-A	28.4698	28.2912	28.4516	29.2979	29.0331	28.9595	+	0.00412627	0.692681
PRSS8_HUMAN	Q16651	PRSS8	Prostasin	26.9358	27.7591	26.9629	27.625	28.0756	28.0061		0.0881254	0.682954
TM9S2_HUMAN	Q99805	TM9SF2	Transmembrane 9 superfamily member 2	26.8717	26.6435	27.2832	27.381	27.6738	27.7897	+	0.0378222	0.682045
ACTN4_HUMAN	O43707	ACTN4	Alpha-actinin-4	31.8847	32.182	32.4559	32.7935	32.7134	33.061	+	0.02521	0.681797
PPAL_HUMAN	P11117	ACP2	Lysosomal acid phosphatase	24.374	25.3074	25.0002	25.3196	25.5693	25.8338		0.094813	0.680403
MIF_HUMAN	P14174	MIF	Macrophage migration inhibitory factor	26.1084	26.8055	26.756	27.5574	27.0408	27.1058		0.0707205	0.678064
ENPP1_HUMAN	P22413	ENPP1	Ectonucleotide pyrophosphatase/phosphodiesterase family member 1	30.4149	30.1561	29.8706	30.7483	30.8911	30.8197	+	0.0143898	0.672527
HSP72_HUMAN	P54652	HSPA2	Heat shock-related 70 kDa protein 2	27.6827	28.3979	28.4516	28.8084	28.976	28.7571		0.0593249	0.669802
PSB3_HUMAN	P49720	PSMB3	Proteasome subunit beta type-3	NaN	25.4314	24.9086	25.6733	25.9457	25.8967		0.0576942	0.668591
TAGL2_HUMAN	P37802	TAGLN2	Transgelin-2	27.9737	27.9213	27.9478	28.7745	28.5764	28.48	+	0.00166594	0.6627
PURA2_HUMAN	P30520	ADSS2	Adenylosuccinate synthetase isozyme 2	24.5346	24.5964	24.4161	25.1963	25.2189	25.1168	+	0.000418249	0.661623
FABP5_HUMAN	Q01469	FABP5	Fatty acid-binding protein 5	28.2001	28.2982	28.5083	29.2624	28.8238	28.9053	+	0.0152008	0.661612
MPRD_HUMAN	P20645	M6PR	Cation-dependent mannose-6-phosphate receptor	26.1165	26.7268	27.9912	27.2727	27.7562	27.7884		0.315683	0.660933
ULBP2_HUMAN	Q9BZM5	ULBP2	UL16-binding protein 2	NaN	25.1711	25.1268	26.1999	25.5665	25.6631		0.0808568	0.660904
PTPA_HUMAN	Q15257	PTPA	Serine/threonine-protein phosphatase 2A activator	23.9684	24.3659	24.7303	24.5786	25.1317	25.3362		0.10445	0.66064
MINK1_HUMAN	Q8N4C8	MINK1	Misshapen-like kinase 1	26.8816	26.9985	27.0456	27.794	27.4062	27.7021	+	0.00652634	0.658826
AIDA_HUMAN	Q96BJ3	AIDA	Axin interactor, dorsalization-associated protein	24.603	24.2523	24.7645	25.2681	25.1226	NaN	+	0.0480166	0.655421
GRAN_HUMAN	P28676	GCA	Grancalcin	25.4059	25.9397	25.7289	26.5354	26.1827	26.3131	+	0.02487	0.652219
MPZL2_HUMAN	O60487	MPZL2	Myelin protein zero-like protein 2	27.2146	27.9094	27.8078	28.141	28.4528	28.2804		0.0509119	0.647456
CCNY_HUMAN	Q8ND76	CCNY	Cyclin-Y	26.0697	25.4014	26.1625	26.864	26.3456	26.3658		0.0921958	0.647272
MYADM_HUMAN	Q96S97	MYADM	Myeloid-associated differentiation marker	24.1438	25.0074	25.2324	25.3744	25.2651	25.6686		0.143311	0.641483
ERBIN_HUMAN	Q96RT1	ERBIN	Erbin	26.291	25.0021	26.409	26.7145	26.3059	26.5935		0.243766	0.637269
ABCB6_HUMAN	Q9NP58	ABCB6	ATP-binding cassette sub-family B member 6, mitochondrial	25.7195	25.8738	25.8777	26.3971	26.5354	26.4451	+	0.000651372	0.635517
AMPN_HUMAN	P15144	ANPEP	Aminopeptidase N	32.2545	32.4437	32.318	32.8737	33.1401	32.8996	+	0.00336826	0.63239
GUAD_HUMAN	Q9Y2T3	GDA	Guanine deaminase	29.4313	28.8192	29.2645	29.7406	29.4671	30.198		0.0881761	0.630229
FPPS_HUMAN	P14324	FDPS	Farnesyl pyrophosphate synthase	28.0043	28.3844	28.6183	29.1172	28.9352	28.8174	+	0.0355369	0.620943
CXAR_HUMAN	P78310	CXADR	Coxsackievirus and adenovirus receptor	28.4943	28.1974	28.5144	29.2073	28.9707	28.8792	+	0.012094	0.616991
PSMD1_HUMAN	Q99460	PSMD1	26S proteasome non-ATPase regulatory subunit 1	27.2782	25.5735	26.8125	27.1691	27.0551	27.286		0.296559	0.615353
RGAP1_HUMAN	Q9H0H5	RACGAP1	Rac GTPase-activating protein 1	28.797	29.011	28.3887	29.4876	29.2578	29.2951	+	0.0349655	0.614592
ILK_HUMAN	Q13418	ILK	Integrin-linked protein kinase	NaN	24.6711	25.6561	26.0067	25.7635	25.5524		0.228125	0.610603
RAB5C_HUMAN	P51148	RAB5C	Ras-related protein Rab-5C	28.2285	28.0532	27.915	28.617	28.7334	28.676	+	0.00323411	0.609922
RS2_HUMAN	P15880	RPS2	40S ribosomal protein S2	26.9995	28.4218	28.4283	28.5718	28.4525	28.6535		0.272002	0.609423
TSN14_HUMAN	Q8NG11	TSPAN14	Tetraspanin-14	27.9303	27.5576	27.9532	28.5712	28.4867	28.2067	+	0.0228456	0.607833
EVA1A_HUMAN	Q9H8M9	EVA1A	Protein eva-1 homolog A	26.1383	25.9514	26.0599	26.8774	NaN	26.4339	+	0.0432373	0.60578
GGT2_HUMAN	P36268	GGT2	Inactive glutathione hydrolase 2	NaN	23.2847	23.8453	24.0516	24.4747	23.9803		0.127522	0.603859
GORS2_HUMAN	Q9H8Y8	GORASP2	Golgi reassembly-stacking protein 2	24.504	25.3524	24.8773	25.8086	25.2357	25.5002		0.111126	0.603629
K1522_HUMAN	Q9P206	KIAA1522	Uncharacterized protein KIAA1522	27.2703	26.6536	27.5513	28.0773	28.0012	27.2013		0.19392	0.601508
COPT1_HUMAN	O15431	SLC31A1	High affinity copper uptake protein 1	27.1753	26.0031	26.5443	26.7681	27.4179	27.3371		0.203913	0.600124
PP1A_HUMAN	P62136	PPP1CA	Serine/threonine-protein phosphatase PP1-alpha catalytic subunit	26.3705	27.2211	27.1765	27.4999	27.6106	27.454		0.0994926	0.598814
STXB3_HUMAN	O00186	STXBP3	Syntaxin-binding protein 3	28.2117	29.0722	28.7424	29.3019	29.4045	29.1143		0.0866708	0.598138
TNR6_HUMAN	P25445	FAS	Tumor necrosis factor receptor superfamily member 6	28.0015	27.4558	29.6037	29.16	28.9762	28.7187		0.414333	0.59794
TBB2B_HUMAN	Q9BVA1	TUBB2B	Tubulin beta-2B chain	28.0109	28.547	27.9512	28.8369	28.8432	28.6148	+	0.0431915	0.595282
TKT_HUMAN	P29401	TKT	Transketolase	31.1763	30.9539	30.8237	31.5432	31.5154	31.679	+	0.00658249	0.594564
S12A4_HUMAN	Q9UP95	SLC12A4	Solute carrier family 12 member 4	NaN	24.566	24.6736	25.1021	25.2387	25.2696	+	0.00486986	0.583686
CD63_HUMAN	P08962	CD63	CD63 antigen	29.0092	28.9554	28.8453	29.4788	29.3841	29.6657	+	0.00392378	0.57288
LIPB1_HUMAN	Q86W92	PPFIBP1	Liprin-beta-1	NaN	23.7048	25.0719	25.0041	25.0307	24.818		0.355925	0.562568
HS71B_HUMAN	P0DMV9	HSPA1B	Heat shock 70 kDa protein 1B	31.0902	31.0638	31.0891	31.6151	31.7483	31.5632	+	0.000549764	0.561134
LSR_HUMAN	Q86X29	LSR	Lipolysis-stimulated lipoprotein receptor	29.546	30.0297	29.9969	30.5791	30.5389	30.1321		0.0573571	0.559177
MTAP_HUMAN	Q13126	MTAP	S-methyl-5'-thioadenosine phosphorylase	27.2975	26.4515	26.9344	27.3198	27.4786	27.5587		0.093782	0.557942
ITA6_HUMAN	P23229	ITGA6	Integrin alpha-6	30.3868	30.3485	29.8547	30.8934	30.7377	30.6309	+	0.0410609	0.557345
GNS_HUMAN	P15586	GNS	N-acetylglucosamine-6-sulfatase	25.2088	24.6353	25.478	25.7602	25.648	25.5857		0.0930034	0.557229
MCTS1_HUMAN	Q9ULC4	MCTS1	Malignant T-cell-amplified sequence 1	25.4335	25.2765	25.0484	25.9669	25.735	25.7177	+	0.0158399	0.55374
PROM1_HUMAN	O43490	PROM1	Prominin-1	28.6756	28.7826	28.9737	29.5453	29.0941	29.4465	+	0.0273838	0.551318
GOGA7_HUMAN	Q7Z5G4	GOLGA7	Golgin subfamily A member 7	27.5066	27.0179	27.301	27.8845	27.7769	27.7975	+	0.0200645	0.544476
RRAS2_HUMAN	P62070	RRAS2	Ras-related protein R-Ras2	29.4309	29.8519	29.1048	30.1504	29.754	30.1157		0.0957068	0.544154
SRGP1_HUMAN	Q7Z6B7	SRGAP1	SLIT-ROBO Rho GTPase-activating protein 1	23.9152	24.1555	24.22	24.5074	24.4831	24.923	+	0.0336118	0.540974
STAM1_HUMAN	Q92783	STAM	Signal transducing adapter molecule 1	25.7219	26.807	26.7621	27.1603	26.8427	26.91		0.215072	0.540663
TCTP_HUMAN	P13693	TPT1	Translationally-controlled tumor protein	28.182	27.4028	27.8538	28.6907	28.0467	28.3203		0.139273	0.539689
DLG1_HUMAN	Q12959	DLG1	Disks large homolog 1 (Synapse-associated protein 97) (SAP-97) (SAP97) (hDlg)	29.1018	28.9471	28.9405	29.4372	29.7633	29.3988	+	0.0134439	0.536665
DDX6_HUMAN	P26196	DDX6	Probable ATP-dependent RNA helicase DDX6	27.1646	26.8791	26.8348	27.5345	27.6433	27.3101	+	0.0196919	0.536432
STX3_HUMAN	Q13277	STX3	Syntaxin-3	25.7144	26.4784	26.3304	26.724	26.6065	26.7914		0.0906239	0.532951
DIP2C_HUMAN	Q9Y2E4	DIP2C	Disco-interacting protein 2 homolog C	26.4392	26.5728	26.9833	27.284	27.2745	27.0081	+	0.0487761	0.523779
ARVC_HUMAN	O00192	ARVCF	Armadillo repeat protein deleted in velo-cardio-facial syndrome	25.7019	25.7575	25.4587	26.1374	26.0438	26.3069	+	0.0119756	0.52331
YES_HUMAN	P07947	YES1	Tyrosine-protein kinase Yes	29.2275	28.1889	29.2319	29.5293	29.4943	29.1862		0.225591	0.520529
WASC5_HUMAN	Q12768	WASHC5	WASH complex subunit 5	24.1733	24.5394	24.3578	24.9294	24.6816	24.9967	+	0.0229037	0.512428
CLH1_HUMAN	Q00610	CLTC	Clathrin heavy chain 1	31.1877	31.3142	31.341	31.733	31.8518	31.7836	+	0.000962385	0.508521
PLSL_HUMAN	P13796	LCP1	Plastin-2	31.1842	31.4168	31.533	31.7262	31.8164	32.1132	+	0.0309999	0.507271
ILF2_HUMAN	Q12905	ILF2	Interleukin enhancer-binding factor 2	26.607	26.6312	26.637	27.2255	27.1883	26.9819	+	0.00267146	0.506855
CADH1_HUMAN	P12830	CDH1	Cadherin-1	27.2037	26.9207	26.7281	27.4522	27.5607	27.357	+	0.0280678	0.505824
SNX33_HUMAN	Q8WV41	SNX33	Sorting nexin-33	NaN	25.1873	25.1359	25.5854	25.5468	25.8692	+	0.0317528	0.505469
JAM1_HUMAN	Q9Y624	F11R	Junctional adhesion molecule A	29.4055	29.2282	29.0687	29.8438	29.7536	29.6212	+	0.0123723	0.505407
HMGB1_HUMAN	P09429	HMGB1	High mobility group protein B1	28.6251	29.0163	28.3777	29.4499	29.2055	28.8782		0.112535	0.504785
UBC9_HUMAN	P63279	UBE2I	SUMO-conjugating enzyme UBC9	26.3358	NaN	25.116	25.8623	26.5005	26.3107		0.405266	0.498554
VAPA_HUMAN	Q9P0L0	VAPA	Vesicle-associated membrane protein-associated protein A	24.3561	25.8166	25.7064	25.7127	25.7259	25.9343		0.353672	0.497932
PRDX1_HUMAN	Q06830	PRDX1	Peroxiredoxin-1	31.9236	31.8865	31.947	32.2771	32.4426	32.5227	+	0.00265008	0.495143
RAB7A_HUMAN	P51149	RAB7A	Ras-related protein Rab-7a	30.2246	30.1957	30.3258	30.7015	30.8284	30.696	+	0.00108544	0.493271
AKT1_HUMAN	P31749	AKT1	RAC-alpha serine/threonine-protein kinase	27.8466	28.0443	28.0909	28.5236	28.6814	28.247	+	0.0292459	0.490054
LRC59_HUMAN	Q96AG4	LRRC59	Leucine-rich repeat-containing protein 59	23.6155	23.243	23.227	23.7077	23.4087	24.4324		0.212718	0.487782
RS26_HUMAN	P62854	RPS26	40S ribosomal protein S26	27.5243	27.431	26.4957	27.5861	27.6891	NaN		0.33542	0.487261
MYO1E_HUMAN	Q12965	MYO1E	Unconventional myosin-Ie	25.409	25.8569	25.5541	25.7851	25.9954	26.4968		0.12274	0.485814
ILDR1_HUMAN	Q86SU0	ILDR1	Immunoglobulin-like domain-containing receptor 1	25.0648	NaN	24.8081	25.7343	25.414	25.1138		0.148482	0.484224
TRFM_HUMAN	P08582	MELTF	Melanotransferrin	29.2474	28.9615	29.345	29.7926	29.7637	29.4467	+	0.039005	0.483009
FSCN1_HUMAN	Q16658	FSCN1	Fascin	27.9319	27.7358	27.6546	28.262	27.949	28.5339		0.0651746	0.474177
SF3B2_HUMAN	Q13435	SF3B2	Splicing factor 3B subunit 2	23.7214	23.5746	NaN	24.2413	23.9934	24.1312	+	0.021652	0.47394
L2GL2_HUMAN	Q6P1M3	LLGL2	LLGL scribble cell polarity complex component 2	28.1682	28.5433	28.0065	29.0606	28.797	28.2748		0.167897	0.471483
S39AA_HUMAN	Q9ULF5	SLC39A10	Zinc transporter ZIP10	24.9734	24.8867	24.8484	25.4905	25.2449	NaN	+	0.0204461	0.464836
NB5R3_HUMAN	P00387	CYB5R3	NADH-cytochrome b5 reductase 3	25.1302	24.5815	24.7225	25.201	25.1342	25.4903		0.0786742	0.463771
PTPRG_HUMAN	P23470	PTPRG	Receptor-type tyrosine-protein phosphatase gamma	26.0878	25.9238	NaN	26.4301	26.7798	26.1959		0.134649	0.462802
EHD1_HUMAN	Q9H4M9	EHD1	EH domain-containing protein 1	30.0495	30.2805	30.1258	30.6273	30.4377	30.7772	+	0.0180152	0.46213
UFD1_HUMAN	Q92890	UFD1	Ubiquitin recognition factor in ER-associated degradation protein 1	24.2415	24.3175	24.3141	24.8183	24.8329	24.6031	+	0.00417753	0.460386
EI2BA_HUMAN	Q14232	EIF2B1	Translation initiation factor eIF-2B subunit alpha	24.7263	25.0089	25.1671	25.5182	25.7045	25.0222		0.136886	0.447517
COCA1_HUMAN	Q99715	COL12A1	Collagen alpha-1(XII) chain	24.5333	25.5679	NaN	25.4538	25.4781	25.5619		0.332324	0.447361
HNRPL_HUMAN	P14866	HNRNPL	Heterogeneous nuclear ribonucleoprotein L	27.1049	26.6457	26.9082	27.2602	27.4034	27.3358	+	0.032643	0.446896
PSA5_HUMAN	P28066	PSMA5	Proteasome subunit alpha type-5	26.5982	27.2316	27.3743	27.2973	27.7135	27.5219		0.172708	0.44282
PLSI_HUMAN	Q14651	PLS1	Plastin-1	26.7372	26.8553	26.8304	27.1123	27.364	27.2713	+	0.00570487	0.441563
PI42C_HUMAN	Q8TBX8	PIP4K2C	Phosphatidylinositol 5-phosphate 4-kinase type-2 gamma	25.4322	24.9501	25.1885	25.8442	25.4451	25.591		0.0740296	0.436499
VTA1_HUMAN	Q9NP79	VTA1	Vacuolar protein sorting-associated protein VTA1 homolog	28.0618	28.3646	28.3401	28.8448	28.6661	28.5589	+	0.0274343	0.434447
BLMH_HUMAN	Q13867	BLMH	Bleomycin hydrolase	26.6736	26.6306	26.5702	26.8301	26.9516	27.392		0.0668143	0.433113
SNX18_HUMAN	Q96RF0	SNX18	Sorting nexin-18	26.5935	26.9271	27.5325	27.5165	27.4189	27.4159		0.193019	0.432754
GLOD4_HUMAN	Q9HC38	GLOD4	Glyoxalase domain-containing protein 4	27.4557	27.1978	26.9828	27.5931	27.5831	27.758	+	0.0430828	0.432647
S12A2_HUMAN	P55011	SLC12A2	Solute carrier family 12 member 2	28.3689	28.5942	28.6907	29.0659	29.0467	28.8315	+	0.0239359	0.430108
ANXA7_HUMAN	P20073	ANXA7	Annexin A7	29.9376	29.961	29.843	30.5658	30.3017	30.1604	+	0.0259825	0.428783
NEP_HUMAN	P08473	MME	Neprilysin	27.316	27.2723	27.5453	27.9269	27.2635	28.2262		0.223061	0.427656
FARP1_HUMAN	Q9Y4F1	FARP1	FERM, ARHGEF and pleckstrin domain-containing protein 1	27.1701	27.1006	27.1358	27.7244	27.4051	27.5574	+	0.0106288	0.426795
CPNE2_HUMAN	Q96FN4	CPNE2	Copine-2	26.2568	26.5288	26.6954	26.8078	26.9627	26.9807	+	0.0382456	0.423398
DNSL1_HUMAN	P49184	DNASE1L1	Deoxyribonuclease-1-like 1	25.071	24.6914	24.667	25.5556	24.9561	25.1828		0.125511	0.421733
INO1_HUMAN	Q9NPH2	ISYNA1	Inositol-3-phosphate synthase 1	26.6897	26.4347	26.4955	26.9909	27.083	26.8067	+	0.019815	0.420269
LRC47_HUMAN	Q8N1G4	LRRC47	Leucine-rich repeat-containing protein 47	26.5431	25.8889	26.5995	26.7603	27.0674	26.4562		0.221175	0.417487
CNNM3_HUMAN	Q8NE01	CNNM3	Metal transporter CNNM3	26.8364	27.1206	27.1841	27.5038	27.6726	27.208		0.0745253	0.414385
TSN_HUMAN	Q15631	TSN	Translin	25.6129	24.7471	25.5065	25.5532	25.8627	25.6936		0.222207	0.414316
GBB2_HUMAN	P62879	GNB2	Guanine nucleotide-binding protein G(I)/G(S)/G(T) subunit beta-2	31.0012	30.6048	30.343	31.108	31.1348	30.9479		0.107341	0.413897
KIF23_HUMAN	Q02241	KIF23	Kinesin-like protein KIF23	29.1757	29.1152	29.27	29.6945	29.5517	29.5482	+	0.00337582	0.411185
ESTD_HUMAN	P10768	ESD	S-formylglutathione hydrolase	27.7681	27.3106	27.2514	27.9809	27.8839	27.6755		0.0965327	0.403386
PLEK2_HUMAN	Q9NYT0	PLEK2	Pleckstrin-2	25.122	25.6874	25.2073	25.9235	25.646	25.6554		0.111808	0.402751
DNJC5_HUMAN	Q9H3Z4	DNAJC5	DnaJ homolog subfamily C member 5	27.4938	27.2993	28.0676	27.8037	27.9613	28.3009		0.215607	0.401708
CNNM4_HUMAN	Q6P4Q7	CNNM4	Metal transporter CNNM4	24.6436	24.9256	25.1673	25.2996	25.3004	25.3384		0.0576684	0.400672
SATT_HUMAN	P43007	SLC1A4	Neutral amino acid transporter A	28.9986	28.6575	28.8554	29.0692	29.5226	29.1216		0.0827621	0.400628
RS18_HUMAN	P62269	RPS18	40S ribosomal protein S18	27.3206	27.9255	28.5833	28.1694	28.4347	28.4018		0.353576	0.392179
ANXA5_HUMAN	P08758	ANXA5	Annexin A5	33.3436	33.1736	33.2759	33.5754	33.8516	33.5296	+	0.025775	0.387833
PFKAL_HUMAN	P17858	PFKL	ATP-dependent 6-phosphofructokinase, liver type	28.0379	27.3239	27.8595	27.9356	28.2037	28.2395		0.175946	0.385864
CTNB1_HUMAN	P35222	CTNNB1	Catenin beta-1	31.1252	30.7453	31.076	31.4601	31.4094	31.2327	+	0.0489899	0.385222
PTTG_HUMAN	P53801	PTTG1IP	Pituitary tumor-transforming gene 1 protein-interacting protein	24.9922	25.2575	25.8429	25.842	25.8364	25.5698		0.222356	0.385215
CD44_HUMAN	P16070	CD44	CD44 antigen	29.1824	29.3751	29.6084	29.8523	29.4038	30.0623		0.170106	0.38419
CLIC4_HUMAN	Q9Y696	CLIC4	Chloride intracellular channel protein 4	29.766	29.3581	29.6443	29.9261	29.9242	30.068	+	0.0419706	0.383303
FPRP_HUMAN	Q9P2B2	PTGFRN	Prostaglandin F2 receptor negative regulator	33.4334	33.8234	33.7946	34.1146	34.2048	33.8792		0.0734883	0.382404
CRKL_HUMAN	P46109	CRKL	Crk-like protein	25.0531	25.021	25.2079	24.9541	25.7042	25.77		0.227052	0.382074
GNAS1_HUMAN	Q5JWF2	GNAS	Guanine nucleotide-binding protein G(s) subunit alpha isoforms XLas	30.3767	30.611	30.335	30.7309	30.7871	30.9476	+	0.0240657	0.380953
CHM4B_HUMAN	Q9H444	CHMP4B	Charged multivesicular body protein 4b	28.3699	28.8305	28.6158	29.1633	29.0046	28.79		0.0906662	0.380587
RAB6C_HUMAN	Q9H0N0	RAB6C	Ras-related protein Rab-6C	23.8021	24.5362	24.4923	NaN	24.6203	24.6847		0.309546	0.375618
ITA3_HUMAN	P26006	ITGA3	Integrin alpha-3	28.3642	28.13	28.2201	28.5599	28.2656	29.0005		0.173694	0.370561
CTL2_HUMAN	Q8IWA5	SLC44A2	Choline transporter-like protein 2	31.0479	30.7671	30.7301	31.2073	31.3213	31.1215	+	0.0335302	0.36833
FERM2_HUMAN	Q96AC1	FERMT2	Fermitin family homolog 2	27.2069	27.2022	27.0419	27.323	27.551	27.6817	+	0.0354991	0.368266
SC6A6_HUMAN	P31641	SLC6A6	Sodium- and chloride-dependent taurine transporter	25.099	26.7756	26.9315	26.3712	27.4105	26.1261		0.630608	0.367234
TP4A2_HUMAN	Q12974	PTP4A2	Protein tyrosine phosphatase type IVA 2	27.4019	27.1367	27.6487	27.9585	27.7783	27.5516		0.124081	0.366998
MOT4_HUMAN	O15427	SLC16A3	Monocarboxylate transporter 4	28.8648	30.4537	30.8075	30.2417	30.4728	30.5098		0.576655	0.36613
RPN2_HUMAN	P04844	RPN2	Dolichyl-diphosphooligosaccharide--protein glycosyltransferase subunit 2	NaN	24.5631	24.9008	24.9538	24.7342	25.597		0.384175	0.363052
ESPN_HUMAN	B1AK53	ESPN	Espin	25.6615	24.3498	25.6457	26.0153	25.6315	25.0921		0.518881	0.360627
F16P1_HUMAN	P09467	FBP1	Fructose-1,6-bisphosphatase 1	24.8201	25.7125	25.2609	25.3549	25.7558	25.7614		0.283728	0.359555
PTPRK_HUMAN	Q15262	PTPRK	Receptor-type tyrosine-protein phosphatase kappa	25.5235	NaN	25.9064	26.1048	26.2703	25.8451		0.19289	0.358438
PDC6I_HUMAN	Q8WUM4	PDCD6IP	Programmed cell death 6-interacting protein	32.7568	32.5335	32.5856	33.0497	32.9221	32.9782	+	0.00962561	0.357992
ARF6_HUMAN	P62330	ARF6	ADP-ribosylation factor 6	27.2477	28.6434	28.8	28.556	28.6709	28.5358		0.510618	0.357195
ABI2_HUMAN	Q9NYB9	ABI2	Abl interactor 2	26.6096	26.3836	26.1193	26.8961	26.5334	26.7484		0.114606	0.355113
SNAG_HUMAN	Q99747	NAPG	Gamma-soluble NSF attachment protein	26.0341	26.7659	26.8769	26.6568	27.3084	26.7743		0.345891	0.354222
RO60_HUMAN	P10155	RO60	60 kDa SS-A/Ro ribonucleoprotein	24.7869	25.9881	25.9757	25.9436	25.894	25.9742		0.425483	0.353716
CAB39_HUMAN	Q9Y376	CAB39	Calcium-binding protein 39	25.667	27.1079	27.0506	26.7708	26.8833	27.2221		0.514393	0.35024
HCDH_HUMAN	Q16836	HADH	Hydroxyacyl-coenzyme A dehydrogenase, mitochondrial	NaN	24.9019	24.9121	24.192	26.1015	25.4748		0.663334	0.349068
PIPNB_HUMAN	P48739	PITPNB	Phosphatidylinositol transfer protein beta isoform	27.1266	26.9183	26.6176	27.3354	27.2341	27.1384		0.0925505	0.348433
CSPG5_HUMAN	O95196	CSPG5	Chondroitin sulfate proteoglycan 5	24.8441	24.6048	25.1466	25.6519	25.1869	24.8		0.299394	0.347775
NP1L4_HUMAN	Q99733	NAP1L4	Nucleosome assembly protein 1-like 4	28.6566	28.3432	28.6523	29.069	29.1062	28.5105		0.19052	0.344526
GRP75_HUMAN	P38646	HSPA9	Stress-70 protein, mitochondrial	26.6918	26.7388	25.8979	26.343	27.0492	26.966		0.385027	0.343213
GNAI2_HUMAN	P04899	GNAI2	Guanine nucleotide-binding protein G(i) subunit alpha-2	32.3966	32.3552	32.2901	32.7868	32.7898	32.4788	+	0.0349678	0.337875
ACTN1_HUMAN	P12814	ACTN1	Alpha-actinin-1	29.1707	29.4719	29.4326	29.7117	29.6228	29.7516	+	0.0297647	0.336941
COPB_HUMAN	P53618	COPB1	Coatomer subunit beta	26.7577	26.2662	25.8495	26.7175	26.5262	26.64		0.277731	0.336784
ITB4_HUMAN	P16144	ITGB4	Integrin beta-4	29.9534	29.7692	30.0441	30.3319	29.9222	30.5189		0.15864	0.335423
KAD2_HUMAN	P54819	AK2	Adenylate kinase 2, mitochondrial	26.0117	26.2459	26.0327	26.1109	26.5015	26.6831		0.143758	0.335099
RS7_HUMAN	P62081	RPS7	40S ribosomal protein S7	27.3855	NaN	26.678	27.3606	27.3901	27.3391		0.298652	0.331506
PGM2_HUMAN	Q96G03	PGM2	Phosphoglucomutase-2	25.5487	26.3534	25.9468	26.0072	26.3767	26.4571		0.288585	0.330691
NCALD_HUMAN	P61601	NCALD	Neurocalcin-delta	26.4385	26.5099	25.374	26.6602	26.3058	26.3289		0.446917	0.324158
GNA11_HUMAN	P29992	GNA11	Guanine nucleotide-binding protein subunit alpha-11	29.0159	29.0918	29.1958	29.7178	29.1468	29.4067		0.135832	0.322589
DOPD_HUMAN	P30046	DDT	D-dopachrome decarboxylase	25.1021	NaN	24.9911	25.3783	25.3601	25.3686	+	0.00455834	0.322401
CAN2_HUMAN	P17655	CAPN2	Calpain-2 catalytic subunit	26.5584	25.1682	26.6608	25.9066	26.4764	26.9715		0.602778	0.322304
TB10A_HUMAN	Q9BXI6	TBC1D10A	TBC1 domain family member 10A	24.2146	24.5296	23.8857	24.7301	24.4706	24.3917		0.205041	0.320829
TSN15_HUMAN	O95858	TSPAN15	Tetraspanin-15	25.673	25.8344	26.0385	26.0203	26.484	26.0012		0.167574	0.319875
LEG3_HUMAN	P17931	LGALS3	Galectin-3	27.4891	28.2203	28.1813	28.2068	28.2456	28.3979		0.260996	0.319839
AT11C_HUMAN	Q8NB49	ATP11C	Phospholipid-transporting ATPase IG	25.4769	25.3059	25.5799	25.7198	25.9732	25.6255		0.0718659	0.318569
FLOT1_HUMAN	O75955	FLOT1	Flotillin-1	30.0832	30.3342	30.3998	30.7859	30.6724	30.3078		0.142361	0.316326
NPTN_HUMAN	Q9Y639	NPTN	Neuroplastin	30.1331	30.3563	30.2869	30.4682	30.8585	30.3928		0.118572	0.31444
PFKAP_HUMAN	Q01813	PFKP	ATP-dependent 6-phosphofructokinase, platelet type	29.4884	30.0297	29.8768	30.0737	29.9727	30.2855		0.167763	0.312307
LEG1_HUMAN	P09382	LGALS1	Galectin-1	28.1494	27.7629	27.8016	28.4386	27.9024	28.3089		0.19905	0.312
ACSL4_HUMAN	O60488	ACSL4	Long-chain-fatty-acid--CoA ligase 4	25.6087	25.4862	25.2278	25.9859	25.7337	25.5284		0.150078	0.308475
ANXA2_HUMAN	P07355	ANXA2	Annexin A2	34.6787	34.3956	34.2897	34.7849	34.5922	34.9108		0.106832	0.307981
PRDX6_HUMAN	P30041	PRDX6	Peroxiredoxin-6	30.0609	29.6562	29.9457	29.9628	30.2225	30.4009		0.153645	0.307824
UBTD1_HUMAN	Q9HAC8	UBTD1	Ubiquitin domain-containing protein 1	25.6741	26.2622	26.5011	26.4037	26.3713	26.5845		0.293658	0.307384
ANXA6_HUMAN	P08133	ANXA6	Annexin A6	32.7872	32.7379	32.8214	33.0621	33.2478	32.9509	+	0.0275598	0.304777
IGSF3_HUMAN	O75054	IGSF3	Immunoglobulin superfamily member 3	27.5564	27.6887	27.7169	27.9986	27.9623	27.9106	+	0.00552896	0.303127
ERP44_HUMAN	Q9BS26	ERP44	Endoplasmic reticulum resident protein 44	24.9644	25.9303	25.2722	NaN	25.8423	25.5366		0.492046	0.300477
PGM2L_HUMAN	Q6PCE3	PGM2L1	Glucose 1,6-bisphosphate synthase	NaN	24.1954	24.6344	24.6569	24.1025	25.3823		0.595789	0.299054
CSRP1_HUMAN	P21291	CSRP1	Cysteine and glycine-rich protein 1	27.6631	27.5534	27.715	27.9844	27.7922	28.0504	+	0.0303965	0.298527
ITB5_HUMAN	P18084	ITGB5	Integrin beta-5	27.0442	26.7571	26.8345	27.2982	27.1777	27.0529		0.0554247	0.297693
BROX_HUMAN	Q5VW32	BROX	BRO1 domain-containing protein BROX	28.7897	28.947	28.8041	29.262	28.9748	29.1965	+	0.0413501	0.297564
RS11_HUMAN	P62280	RPS11	40S ribosomal protein S11	27.9042	27.7212	27.9449	28.3623	27.9541	28.1417		0.0961403	0.295891
AP2A2_HUMAN	O94973	AP2A2	AP-2 complex subunit alpha-2	26.4849	26.0847	25.3956	26.4061	25.99	26.4553		0.447033	0.295383
MPRI_HUMAN	P11717	IGF2R	Cation-independent mannose-6-phosphate receptor	25.7398	25.5456	25.9968	26.1375	26.0109	26.0155		0.0986688	0.293875
APMAP_HUMAN	Q9HDC9	APMAP	Adipocyte plasma membrane-associated protein	25.8424	24.9989	25.3963	25.795	25.1982	26.1257		0.465675	0.293773
PLXA1_HUMAN	Q9UIW2	PLXNA1	Plexin-A1	27.9263	27.73	28.0047	28.2867	28.2001	28.0533		0.0511461	0.292995
NCKP1_HUMAN	Q9Y2A7	NCKAP1	Nck-associated protein 1	29.3857	29.1943	29.5272	29.4625	29.7553	29.7613		0.102865	0.290596
CHMP3_HUMAN	Q9Y3E7	CHMP3	Charged multivesicular body protein 3	26.2317	26.5432	26.4955	26.5692	26.9816	26.5709		0.166346	0.283789
SCAM3_HUMAN	O14828	SCAMP3	Secretory carrier-associated membrane protein 3	26.4555	26.711	26.6175	26.9872	26.8726	26.7737	+	0.0430593	0.283153
TLR2_HUMAN	O60603	TLR2	Toll-like receptor 2	25.1926	25.2756	25.2689	25.4142	25.5363	25.6359	+	0.0151216	0.28312
TFR1_HUMAN	P02786	TFRC	Transferrin receptor protein 1	30.2701	30.2534	30.3303	30.5258	30.7051	30.4719	+	0.0189292	0.28301
SCAM2_HUMAN	O15127	SCAMP2	Secretory carrier-associated membrane protein 2	26.5623	27.0152	27.0215	27.3299	27.1159	27.0014		0.19118	0.282776
RL32_HUMAN	P62910	RPL32	60S ribosomal protein L32	25.6057	25.0541	25.8532	26.1328	25.3742	25.8504		0.433627	0.281465
SERB_HUMAN	P78330	PSPH	Phosphoserine phosphatase	26.689	26.9428	27.2079	27.2297	27.4245	27.0281		0.210463	0.280893
UAP1_HUMAN	Q16222	UAP1	UDP-N-acetylhexosamine pyrophosphorylase	23.7454	24.1248	23.9258	24.4371	24.0527	24.1469		0.153362	0.280284
SPIT2_HUMAN	O43291	SPINT2	Kunitz-type protease inhibitor 2	26.01	25.9924	NaN	26.4422	26.1087	26.291		0.110786	0.279415
SNX3_HUMAN	O60493	SNX3	Sorting nexin-3	25.0484	NaN	25.4161	25.6495	25.549	25.3342		0.22371	0.278598
BAG2_HUMAN	O95816	BAG2	BAG family molecular chaperone regulator 2	25.7614	25.815	25.2745	25.7098	26.0173	25.9571		0.229392	0.277763
CBPD_HUMAN	O75976	CPD	Carboxypeptidase D	26.1404	26.0402	25.9603	26.5035	26.3422	26.1206		0.0882507	0.275114
MRP1_HUMAN	P33527	ABCC1	Multidrug resistance-associated protein 1	29.2777	29.7451	29.3535	29.5863	29.9299	29.6831		0.196689	0.274342
VP26A_HUMAN	O75436	VPS26A	Vacuolar protein sorting-associated protein 26A	26.7714	25.9879	26.247	26.6037	26.477	26.7448		0.324108	0.273116
ERBB2_HUMAN	P04626	ERBB2	Receptor tyrosine-protein kinase erbB-2	28.1542	28.3321	28.7327	28.4926	28.9559	28.5896		0.285614	0.273054
ENPP3_HUMAN	O14638	ENPP3	Ectonucleotide pyrophosphatase/phosphodiesterase family member 3	28.6791	28.8089	28.785	29.0857	28.6443	29.3616		0.268799	0.272834
RAB3A_HUMAN	P20336	RAB3A	Ras-related protein Rab-3A	24.3393	NaN	24.9635	24.3737	25.212	25.1845		0.567175	0.272008
PTK7_HUMAN	Q13308	PTK7	Inactive tyrosine-protein kinase 7	29.23	29.4191	29.3773	30.0123	29.6097	29.2191		0.314118	0.271528
PITH1_HUMAN	Q9GZP4	PITHD1	PITH domain-containing protein 1	24.5679	24.8161	24.9993	24.8349	25.14	25.2201		0.189618	0.270613
S10AD_HUMAN	Q99584	S100A13	Protein S100-A13	27.2422	27.3799	27.3968	27.4553	27.4247	27.9493		0.20147	0.270126
TTC7B_HUMAN	Q86TV6	TTC7B	Tetratricopeptide repeat protein 7B	NaN	25.2822	25.7211	25.7239	25.7581	25.8314		0.208328	0.269473
TMM33_HUMAN	P57088	TMEM33	Transmembrane protein 33	23.6847	23.19	24.2412	23.7772	NaN	24.1707		0.566679	0.268587
RAB1A_HUMAN	P62820	RAB1A	Ras-related protein Rab-1A	27.9431	27.1635	27.3182	28.017	27.8177	27.3907		0.426163	0.26686
1433E_HUMAN	P62258	YWHAE	14-3-3 protein epsilon	31.6606	31.676	31.7059	32.0447	31.844	31.9319	+	0.0121257	0.259344
AN32A_HUMAN	P39687	ANP32A	Acidic leucine-rich nuclear phosphoprotein 32 family member A	26.2045	26.2778	26.2785	26.4168	26.6668	26.4425	+	0.0373449	0.255075
PI51A_HUMAN	Q99755	PIP5K1A	Phosphatidylinositol 4-phosphate 5-kinase type-1 alpha (PIP5K1-alpha)	25.9362	26.2744	26.3842	26.5274	26.468	26.3547		0.155338	0.251762
EHD4_HUMAN	Q9H223	EHD4	EH domain-containing protein 4	28.86	29.1052	29.001	29.2144	29.2001	29.3045	+	0.0326387	0.250928
DNJA2_HUMAN	O60884	DNAJA2	DnaJ homolog subfamily A member 2	25.1916	26.7265	27.9309	27.1814	26.6132	26.8022		0.773705	0.249228
TTL12_HUMAN	Q14166	TTLL12	Tubulin--tyrosine ligase-like protein 12	25.497	24.3623	24.6827	25.0187	25.1108	25.1588		0.50516	0.248798
LAMP2_HUMAN	P13473	LAMP2	Lysosome-associated membrane glycoprotein 2	27.2743	26.435	26.9864	26.5548	27.5163	27.3674		0.557279	0.247611
ZDHC5_HUMAN	Q9C0B5	ZDHHC5	Palmitoyltransferase ZDHHC5	28.2874	28.1959	27.856	28.4855	28.365	28.2313		0.175143	0.24751
IF6_HUMAN	P56537	EIF6	Eukaryotic translation initiation factor 6	25.8608	25.668	26.2954	26.2189	26.1768	26.1704		0.254764	0.247316
IPYR_HUMAN	Q15181	PPA1	Inorganic pyrophosphatase	28.5754	28.5414	29.134	28.8138	28.9922	29.1867		0.324409	0.247256
ZNT1_HUMAN	Q9Y6M5	SLC30A1	Zinc transporter 1	27.1227	27.4164	27.4417	27.1972	27.9746	27.5472		0.375565	0.246047
PVR_HUMAN	P15151	PVR	Poliovirus receptor	26.2863	26.4108	26.035	26.7812	26.1582	26.5289		0.311551	0.245385
TACD2_HUMAN	P09758	TACSTD2	Tumor-associated calcium signal transducer 2	29.2297	29.528	29.2385	29.7071	29.2229	29.802		0.296269	0.24526
ADDG_HUMAN	Q9UEY8	ADD3	Gamma-adducin	24.5885	24.9838	24.6874	NaN	25.3494	24.6474		0.478062	0.24512
PACN2_HUMAN	Q9UNF0	PACSIN2	Protein kinase C and casein kinase substrate in neurons protein 2	30.276	29.8404	30.2422	30.5829	30.3567	30.1506		0.263237	0.243872
HS90B_HUMAN	P08238	HSP90AB1	Heat shock protein HSP 90-beta	32.2843	32.3965	32.2887	32.5656	32.6174	32.5113	+	0.00721621	0.2416
COTL1_HUMAN	Q14019	COTL1	Coactosin-like protein	24.71	24.9088	24.9524	25.3648	24.7663	25.1646		0.274951	0.241464
GFRP_HUMAN	P30047	GCHFR	GTP cyclohydrolase 1 feedback regulatory protein	25.6373	25.4691	25.4863	25.5809	25.9103	25.8055		0.101774	0.234701
ARPC3_HUMAN	O15145	ARPC3	Actin-related protein 2/3 complex subunit 3	27.5709	27.258	26.8541	27.4536	27.3429	27.59		0.345423	0.234491
EPHB4_HUMAN	P54760	EPHB4	Ephrin type-B receptor 4	25.7888	26.056	26.1025	26.1027	26.2236	26.3197		0.115485	0.23291
PABP1_HUMAN	P11940	PABPC1	Polyadenylate-binding protein 1	28.5622	28.5063	28.6152	28.896	28.82	28.6638	+	0.0367857	0.232033
SYTC_HUMAN	P26639	TARS1	Threonine--tRNA ligase 1, cytoplasmic	28.0855	27.8294	28.0988	28.1931	28.295	28.2179		0.0678838	0.230771
LYN_HUMAN	P07948	LYN	Tyrosine-protein kinase Lyn	27.5502	27.3385	27.2871	27.9067	27.7742	27.1851		0.3847	0.230074
ATP7A_HUMAN	Q04656	ATP7A	Copper-transporting ATPase 1	26.6089	25.2696	25.8679	25.9902	26.2612	26.185		0.592275	0.229978
TMEDA_HUMAN	P49755	TMED10	Transmembrane emp24 domain-containing protein 10	23.5035	26.1783	26.379	25.5737	25.0406	26.126		0.828293	0.22649
SYNC_HUMAN	O43776	NARS1	Asparagine--tRNA ligase, cytoplasmic	28.8762	29.0047	29.049	29.0642	29.2824	29.2617		0.0595198	0.22618
NDRG1_HUMAN	Q92597	NDRG1	Protein NDRG1	31.5919	31.4433	31.7543	31.663	31.6294	32.1737		0.317555	0.225554
ANX11_HUMAN	P50995	ANXA11	Annexin A11	31.4081	31.0074	30.7849	31.3216	31.338	31.2143		0.29493	0.224477
WASF2_HUMAN	Q9Y6W5	WASF2	Wiskott-Aldrich syndrome protein family member 2	26.4368	27.1033	26.8608	27.3581	27.0422	26.6667		0.470783	0.222017
LCAP_HUMAN	Q9UIQ6	LNPEP	Leucyl-cystinyl aminopeptidase	28.3086	28.0504	28.5286	28.2525	28.6238	28.6725		0.313903	0.220447
CLIP1_HUMAN	P30622	CLIP1	CAP-Gly domain-containing linker protein 1	25.2946	24.779	25.1277	NaN	25.2941	25.2794		0.344378	0.219695
SEPT9_HUMAN	Q9UHD8	SEPTIN9	Septin-9	27.982	27.726	27.7544	27.9428	28.044	28.1338		0.0887898	0.21939
NHLC2_HUMAN	Q8NBF2	NHLRC2	NHL repeat-containing protein 2	25.2555	25.4603	24.6636	25.5291	25.2614	25.2459		0.440344	0.219027
SCRIB_HUMAN	Q14160	SCRIB	Protein scribble homolog	28.746	27.9539	27.97	28.4188	28.5437	28.3563		0.463542	0.216286
TKFC_HUMAN	Q3LXA3	TKFC	Triokinase/FMN cyclase	25.6051	25.4081	26.5568	26.0526	26.1551	26.0087		0.578946	0.215491
NPM_HUMAN	P06748	NPM1	Nucleophosmin	27.292	27.9399	26.5089	27.4615	27.4344	27.49		0.630919	0.215031
RSSA_HUMAN	P08865	RPSA	40S ribosomal protein SA	27.8066	27.5443	27.4931	27.7685	27.8953	27.8238		0.10765	0.214509
STABP_HUMAN	O95630	STAMBP	STAM-binding protein	25.7992	25.5358	26.1004	26.135	26.0482	25.887		0.301604	0.211584
AT1B3_HUMAN	P54709	ATP1B3	Sodium/potassium-transporting ATPase subunit beta-3	30.6499	30.6047	30.7233	30.8745	30.9116	30.8239	+	0.00797783	0.21068
PLD3_HUMAN	Q8IV08	PLD3	5'-3' exonuclease PLD3	25.3344	25.3751	25.0766	25.4138	25.4272	25.5748		0.120637	0.209915
AATC_HUMAN	P17174	GOT1	Aspartate aminotransferase, cytoplasmic	30.3671	30.6066	30.7107	30.6775	30.7013	30.9315		0.183831	0.208638
CLDN1_HUMAN	Q9NY35	CLDND1	Claudin domain-containing protein 1	27.5533	27.092	26.8433	27.3458	27.2756	27.4917		0.392797	0.208168
DOCK1_HUMAN	Q14185	DOCK1	Dedicator of cytokinesis protein 1	24.974	24.5597	24.9724	25.0251	25.1897	24.915		0.261827	0.207888
CDK5_HUMAN	Q00535	CDK5	Cyclin-dependent-like kinase 5	24.1427	24.4361	24.7793	24.6514	24.7858	24.5439		0.350837	0.207674
ITAV_HUMAN	P06756	ITGAV	Integrin alpha-V	30.8744	30.8668	31.0558	31.1591	31.1857	31.0723	+	0.0429857	0.206657
RL28_HUMAN	P46779	RPL28	60S ribosomal protein L28	25.0986	25.5318	25.747	26.0421	25.5157	25.4374		0.486755	0.205945
S26A6_HUMAN	Q9BXS9	SLC26A6	Solute carrier family 26 member 6	24.4355	25.0738	25.4146	25.1887	25.4674	24.8756		0.576931	0.202579
GNA13_HUMAN	Q14344	GNA13	Guanine nucleotide-binding protein subunit alpha-13	29.4264	29.4999	29.4904	29.6671	29.7833	29.5735	+	0.0355757	0.202445
ABHEB_HUMAN	Q96IU4	ABHD14B	Protein ABHD14B	NaN	26.2731	25.1793	25.8139	25.9051	26.0661		0.662168	0.202155
PDPK1_HUMAN	O15530	PDPK1	3-phosphoinositide-dependent protein kinase 1	26.1458	26.0366	25.6065	26.3181	25.9527	26.1176		0.364614	0.199868
PEBP1_HUMAN	P30086	PEBP1	Phosphatidylethanolamine-binding protein 1	30.0995	30.1574	30.4433	30.2654	30.3966	30.6372		0.259625	0.199677
VPS36_HUMAN	Q86VN1	VPS36	Vacuolar protein-sorting-associated protein 36	NaN	25.6071	25.7101	25.9766	25.6837	25.9134		0.198432	0.199291
PSME1_HUMAN	Q06323	PSME1	Proteasome activator complex subunit 1	27.8831	28.1479	28.2474	27.9952	28.3286	28.5523		0.364554	0.19927
ASM3B_HUMAN	Q92485	SMPDL3B	Acid sphingomyelinase-like phosphodiesterase 3b	28.2123	28.7395	27.4774	28.474	28.3984	28.1514		0.628443	0.198174
ATP9A_HUMAN	O75110	ATP9A	Probable phospholipid-transporting ATPase IIA	26.7567	26.6933	26.8753	26.9125	26.892	27.1131		0.0892737	0.197462
RAP2A_HUMAN	P10114	RAP2A	Ras-related protein Rap-2a	29.0297	28.3743	28.2657	28.7731	28.8582	28.6271		0.473026	0.196245
PRRC1_HUMAN	Q96M27	PRRC1	Protein PRRC1	25.7647	25.3894	25.2901	25.5991	25.6255	25.8042		0.28553	0.19488
H2AV_HUMAN	Q71UI9	H2AZ2	Histone H2A.V	24.7014	25.7484	25.7393	25.7129	25.4239	25.6355		0.616016	0.19441
GNAI3_HUMAN	P08754	GNAI3	Guanine nucleotide-binding protein G(i) subunit alpha	29.5122	29.8384	29.5986	29.7341	30.025	29.773		0.219493	0.194239
SPTN2_HUMAN	O15020	SPTBN2	Spectrin beta chain, non-erythrocytic 2	24.302	24.8989	26.126	25.6999	24.72	25.4889		0.767809	0.194003
COF2_HUMAN	Q9Y281	CFL2	Cofilin-2	25.4814	25.07	25.1928	25.6574	25.3017	25.3666		0.302238	0.193796
ARL8A_HUMAN	Q96BM9	ARL8A	ADP-ribosylation factor-like protein 8A	26.6352	26.2557	26.4578	26.6429	26.5876	26.6858		0.170073	0.189233
LRC57_HUMAN	Q8N9N7	LRRC57	Leucine-rich repeat-containing protein 57	27.9094	28.2012	27.8315	28.3159	28.3031	27.8896		0.352427	0.188854
PIMT_HUMAN	P22061	PCMT1	Protein-L-isoaspartate(D-aspartate) O-methyltransferase	25.4338	26.5865	NaN	25.8893	26.2876	26.4108		0.72197	0.185764
TRXR1_HUMAN	Q16881	TXNRD1	Thioredoxin reductase 1, cytoplasmic	27.3463	27.2015	27.5122	27.2623	27.6175	27.7312		0.333949	0.183685
RAB23_HUMAN	Q9ULC3	RAB23	Ras-related protein Rab-23	27.2582	27.7124	27.1326	27.7369	27.3962	27.5193		0.4167	0.183069
FKBP4_HUMAN	Q02790	FKBP4	Peptidyl-prolyl cis-trans isomerase FKBP4	29.2184	29.8222	29.4195	29.5252	29.6932	29.7906		0.398373	0.182966
PLCB1_HUMAN	Q9NQ66	PLCB1	1-phosphatidylinositol 4,5-bisphosphate phosphodiesterase beta-1	NaN	24.0741	24.4856	24.535	24.9594	23.894		0.698007	0.182939
RAB13_HUMAN	P51153	RAB13	Ras-related protein Rab-13	27.7437	27.963	27.3125	27.9833	27.9027	27.6773		0.440319	0.181335
DIP2B_HUMAN	Q9P265	DIP2B	Disco-interacting protein 2 homolog B	30.2804	29.7739	29.7127	29.9473	29.853	30.5065		0.544411	0.179918
LMAN2_HUMAN	Q12907	LMAN2	Vesicular integral-membrane protein VIP36	25.7911	25.1244	NaN	25.8647	25.7373	25.3101		0.623715	0.179586
RAB10_HUMAN	P61026	RAB10	Ras-related protein Rab-10	28.6186	28.4416	28.6406	28.6904	28.7709	28.777		0.0600567	0.179128
SCAM1_HUMAN	O15126	SCAMP1	Secretory carrier-associated membrane protein 1	26.4352	26.036	26.5982	26.6553	26.341	26.6098		0.407921	0.17889
MMP15_HUMAN	P51511	MMP15	Matrix metalloproteinase-15	NaN	24.9783	25.3328	25.4815	25.2142	25.3058		0.362585	0.178275
GPC6_HUMAN	Q9Y625	GPC6	Glypican-6	24.3623	24.5792	24.5263	24.7966	24.5825	24.6196		0.129442	0.17698
DPYL2_HUMAN	Q16555	DPYSL2	Dihydropyrimidinase-related protein 2 (DRP-2) (Collapsin response mediator protein 2) (CRMP-2) (N2A3) (Unc-33-like phosphoprotein 2) (ULIP-2)	28.4109	28.7372	28.4197	28.6891	28.5043	28.8963		0.327212	0.173992
DIP2A_HUMAN	Q14689	DIP2A	Disco-interacting protein 2 homolog A	27.3072	27.6986	27.9066	27.8088	27.9321	27.6922		0.410069	0.173584
CSN2_HUMAN	P61201	COPS2	COP9 signalosome complex subunit 2	26.0147	26.2593	26.052	26.2144	26.2225	26.4095		0.155476	0.173431
TCPD_HUMAN	P50991	CCT4	T-complex protein 1 subunit delta	29.5915	29.705	29.8978	29.9592	29.812	29.9411		0.16152	0.172663
MYOF_HUMAN	Q9NZM1	MYOF	Myoferlin	33.4083	33.2619	33.3303	33.4943	33.4943	33.5296	+	0.0170936	0.17255
SERA_HUMAN	O43175	PHGDH	D-3-phosphoglycerate dehydrogenase	30.9827	30.8919	30.9106	31.2266	31.2069	30.8677		0.224218	0.172003
1433T_HUMAN	P27348	YWHAQ	14-3-3 protein theta	29.3892	29.7306	29.6067	29.8931	29.6484	29.695		0.24484	0.170041
MRCKB_HUMAN	Q9Y5S2	CDC42BPB	Serine/threonine-protein kinase MRCK beta	27.3217	26.9015	26.9409	27.5219	27.1613	26.9869		0.460646	0.168634
S39A6_HUMAN	Q13433	SLC39A6	Zinc transporter ZIP6	25.8278	25.7935	25.993	26.1204	25.8418	26.1514		0.225085	0.166428
RS28_HUMAN	P62857	RPS28	40S ribosomal protein S28	25.7736	26.0957	25.9537	NaN	26.0118	26.2029		0.319702	0.166346
RENT1_HUMAN	Q92900	UPF1	Regulator of nonsense transcripts 1	26.3502	25.6319	26.6529	26.2313	26.3664	26.5358		0.62612	0.166155
HNRPD_HUMAN	Q14103	HNRNPD	Heterogeneous nuclear ribonucleoprotein D0	27.0877	27.8418	27.7363	27.5884	27.6968	27.8784		0.543891	0.165936
MYO1C_HUMAN	O00159	MYO1C	Unconventional myosin-Ic	30.0743	30.3469	30.5215	30.5721	30.5436	30.3211		0.340656	0.164694
PSA7_HUMAN	O14818	PSMA7	Proteasome subunit alpha type-7	28.4334	28.4975	28.6795	28.6566	28.6665	28.7808		0.12114	0.164473
PPB1_HUMAN	P05187	ALPP	Alkaline phosphatase, placental type	32.6904	32.6034	32.3778	32.9065	32.8465	32.4108		0.417883	0.164104
KAD1_HUMAN	P00568	AK1	Adenylate kinase isoenzyme 1	24.8459	25.4512	25.4517	25.5168	25.3355	25.3832		0.48109	0.162197
CLD3_HUMAN	O15551	CLDN3	Claudin-3	27.4743	27.8824	28.1567	27.8898	28.238	27.8721		0.52191	0.16215
PSN1_HUMAN	P49768	PSEN1	Presenilin-1	NaN	26.3053	26.2541	26.3585	26.5264	26.4361		0.0913801	0.160638
NHRF1_HUMAN	O14745	SLC9A3R1	Na(+)/H(+) exchange regulatory cofactor NHE-RF1	29.3896	29.2516	29.4847	29.7209	29.4824	29.404		0.241788	0.160431
KDF1_HUMAN	Q8NAX2	KDF1	Keratinocyte differentiation factor 1	23.3621	24.1025	NaN	24.0294	23.9611	23.6876		0.63759	0.160396
AHSA1_HUMAN	O95433	AHSA1	Activator of 90 kDa heat shock protein ATPase homolog 1	24.7613	25.1142	25.2349	25.0138	25.3155	25.2599		0.40002	0.159643
RHDF1_HUMAN	Q96CC6	RHBDF1	Inactive rhomboid protein 1	26.3034	26.166	26.2972	26.3018	26.4813	26.4552		0.0934106	0.15721
HDGF_HUMAN	P51858	HDGF	Hepatoma-derived growth factor	28.2624	27.4682	27.2074	27.6191	27.8097	27.979		0.663538	0.156556
SQSTM_HUMAN	Q13501	SQSTM1	Sequestosome-1	26.4941	27.361	27.5996	27.2491	27.13	27.5444		0.684815	0.156267
GMFB_HUMAN	P60983	GMFB	Glia maturation factor beta	25.6445	26.0012	26.0233	26.0495	26.0337	26.0484		0.277756	0.154189
ADCY6_HUMAN	O43306	ADCY6	Adenylate cyclase type 6	25.9547	25.2206	25.6815	25.9739	25.7955	25.5476		0.568647	0.153418
CRIP2_HUMAN	P52943	CRIP2	Cysteine-rich protein 2	27.5523	28.0253	27.8101	27.7818	28.0123	28.0529		0.39455	0.153137
AP2S1_HUMAN	P53680	AP2S1	AP-2 complex subunit sigma	25.4597	25.4665	25.5249	25.8464	25.508	25.553		0.232023	0.152131
AIFM1_HUMAN	O95831	AIFM1	Apoptosis-inducing factor 1, mitochondrial	24.0972	22.9056	23.749	23.9807	23.3608	23.8663		0.724411	0.151989
CALX_HUMAN	P27824	CANX	Calnexin	27.9766	27.2268	27.5841	27.416	27.9233	27.9018		0.608661	0.151204
SCAM4_HUMAN	Q969E2	SCAMP4	Secretory carrier-associated membrane protein 4	26.2029	26.1992	26.4313	26.6527	26.428	26.2018		0.377932	0.149681
MUC18_HUMAN	P43121	MCAM	Cell surface glycoprotein MUC18	NaN	26.4032	26.022	26.7464	26.2286	26.1055		0.646585	0.147548
RL15_HUMAN	P61313	RPL15	60S ribosomal protein L15	26.4321	27.3282	26.8324	26.7479	27.4421	26.8445		0.685621	0.14726
PACN3_HUMAN	Q9UKS6	PACSIN3	Protein kinase C and casein kinase substrate in neurons protein 3	29.4353	29.6837	29.7122	29.9924	29.7837	29.4908		0.441102	0.14523
GNAI1_HUMAN	P63096	GNAI1	Guanine nucleotide-binding protein G(i) subunit alpha-1	28.4343	28.56	27.6389	28.4105	28.374	28.281		0.646365	0.144098
HNRPQ_HUMAN	O60506	SYNCRIP	Heterogeneous nuclear ribonucleoprotein Q	28.8141	29.125	28.8511	28.9276	29.1663	29.1252		0.30849	0.142963
ADHX_HUMAN	P11766	ADH5	Alcohol dehydrogenase class-3	27.8492	28.271	27.5157	28.0425	28.001	28.0195		0.550851	0.142359
DNJB1_HUMAN	P25685	DNAJB1	DnaJ homolog subfamily B member 1	25.2834	25.2287	26.241	25.9176	25.678	25.5837		0.700285	0.142075
DAG1_HUMAN	Q14118	DAG1	Dystroglycan	25.8919	25.4115	25.8262	25.7021	26.0768	25.7758		0.495222	0.141697
SYIC_HUMAN	P41252	IARS1	Isoleucine--tRNA ligase, cytoplasmic	27.8738	27.7816	27.704	27.9092	27.9886	27.8847		0.07271	0.140991
PRDX5_HUMAN	P30044	PRDX5	Peroxiredoxin-5, mitochondrial	28.1128	28.0263	28.3279	28.2189	28.295	28.3739		0.234119	0.14029
CUL2_HUMAN	Q13617	CUL2	Cullin-2	27.0784	25.8417	26.2433	26.4836	26.4712	26.6217		0.726878	0.137678
STXB6_HUMAN	Q8NFX7	STXBP6	Syntaxin-binding protein 6	27.5396	27.5652	27.2275	27.9123	27.7619	27.0699		0.650992	0.137273
ATRN_HUMAN	O75882	ATRN	Attractin	27.0893	26.8018	26.9882	27.2334	27.1364	26.921		0.333792	0.137211
P4K2A_HUMAN	Q9BTU6	PI4K2A	Phosphatidylinositol 4-kinase type 2-alpha	NaN	25.432	24.7606	25.6014	24.8851	25.2032		0.739415	0.133654
TPR_HUMAN	P12270	TPR	Nucleoprotein TPR	23.9889	23.4488	23.6696	22.9915	24.031	24.4806		0.792011	0.131922
GDE_HUMAN	P35573	AGL	Glycogen debranching enzyme	26.0568	26.1277	26.5028	26.0926	26.3834	26.6053		0.55274	0.131344
CD2AP_HUMAN	Q9Y5K6	CD2AP	CD2-associated protein	28.7838	28.6796	29.0283	28.9197	28.9496	29.0135		0.289954	0.130388
FMNL2_HUMAN	Q96PY5	FMNL2	Formin-like protein 2	27.3945	27.5334	27.0156	27.6979	27.4701	27.1634		0.58661	0.129269
ZO1_HUMAN	Q07157	TJP1	Tight junction protein ZO-1	24.8152	NaN	24.9235	25.1021	24.8471	25.0412		0.31981	0.127425
CELR1_HUMAN	Q9NYQ6	CELSR1	Cadherin EGF LAG seven-pass G-type receptor 1	27.7788	27.5228	27.4388	27.9058	28.0096	27.2027		0.669069	0.125859
ASGL1_HUMAN	Q7L266	ASRGL1	Isoaspartyl peptidase/L-asparaginase	28.5593	27.9232	28.2379	28.3326	28.2889	28.476		0.548548	0.125734
C2D1A_HUMAN	Q6P1N0	CC2D1A	Coiled-coil and C2 domain-containing protein 1A	26.3585	26.1602	25.9451	26.2556	26.3822	26.2024		0.391602	0.125449
MFGM_HUMAN	Q08431	MFGE8	Lactadherin	31.6641	31.766	31.846	31.9248	32.0193	31.7041		0.311577	0.124048
BASI_HUMAN	P35613	BSG	Basigin	32.2057	32.4847	32.7888	32.6242	32.6492	32.5752		0.508393	0.123154
VANG1_HUMAN	Q8TAA9	VANGL1	Vang-like protein 1	28.6813	28.8975	28.7502	28.908	29.0849	28.7034		0.390839	0.122423
DNJC7_HUMAN	Q99615	DNAJC7	DnaJ homolog subfamily C member 7	24.9885	24.2768	NaN	24.7886	24.7899	24.6862		0.680251	0.122254
DYL1_HUMAN	P63167	DYNLL1	Dynein light chain 1, cytoplasmic	24.4717	25.0855	25.5963	25.0722	25.2729	NaN		0.794381	0.121381
PAIRB_HUMAN	Q8NC51	SERBP1	Plasminogen activator inhibitor 1 RNA-binding protein	25.5745	25.6466	23.9503	23.9387	26.255	25.3388		0.896892	0.120352
SUSD2_HUMAN	Q9UGT4	SUSD2	Sushi domain-containing protein 2	24.6639	24.2991	NaN	24.7031	24.4061	24.6956		0.563447	0.120109
RAB5A_HUMAN	P20339	RAB5A	Ras-related protein Rab-5A	29.6895	29.2141	28.9442	29.3874	29.4821	29.3366		0.619168	0.119416
IMDH2_HUMAN	P12268	IMPDH2	Inosine-5'-monophosphate dehydrogenase 2	26.7396	26.9421	26.8753	27.0138	26.8769	27.0218		0.193468	0.11852
RUVB1_HUMAN	Q9Y265	RUVBL1	RuvB-like 1	27.4812	26.9053	26.6584	27.2431	26.9995	27.1555		0.667041	0.117732
NSF_HUMAN	P46459	NSF	Vesicle-fusing ATPase	27.2548	27.2873	27.0655	27.4047	27.1271	27.4267		0.380005	0.116975
BACH_HUMAN	O00154	ACOT7	Cytosolic acyl coenzyme A thioester hydrolase	25.682	26.3401	26.4978	26.3194	26.1575	26.3928		0.676279	0.116584
ABI1_HUMAN	Q8IZP0	ABI1	Abl interactor 1	29.2521	28.44	29.347	29.1289	29.2294	29.0281		0.713545	0.115757
5NTD_HUMAN	P21589	NT5E	5'-nucleotidase	27.5733	27.787	27.7984	28.0195	26.9864	28.4994		0.810991	0.115544
ITA5_HUMAN	P08648	ITGA5	Integrin alpha-5	29.3441	29.3551	29.2353	29.5394	29.2957	29.4427		0.228206	0.114414
CTL1_HUMAN	Q8WWI5	SLC44A1	Choline transporter-like protein 1	28.8758	28.2783	28.4677	28.7602	28.596	28.6075		0.569387	0.113955
RS4X_HUMAN	P62701	RPS4X	40S ribosomal protein S4, X isoform	28.36	28.6727	28.7279	28.7042	28.6967	28.6961		0.383219	0.112116
BI2L1_HUMAN	Q9UHR4	BAIAP2L1	Brain-specific angiogenesis inhibitor 1-associated protein 2-like protein 1	27.0589	27.1886	28.0396	28.1082	26.7782	27.7366		0.834273	0.111979
MOES_HUMAN	P26038	MSN	Moesin	32.7999	32.8593	32.6911	32.878	32.7719	33.0333		0.287323	0.110985
MLEC_HUMAN	Q14165	MLEC	Malectin	24.6144	25.1513	24.4893	24.8664	24.5943	25.1253		0.686926	0.110323
PLXB1_HUMAN	O43157	PLXNB1	Plexin-B1	26.532	26.8729	26.5972	26.8717	26.901	26.5581		0.509688	0.109566
FRMD8_HUMAN	Q9BZ67	FRMD8	FERM domain-containing protein 8	25.1617	NaN	25.1323	25.1607	25.3513	25.2568		0.225803	0.109262
AGRL2_HUMAN	O95490	ADGRL2	Adhesion G protein-coupled receptor L2	25.273	25.0316	25.0546	25.4495	25.322	24.9115		0.580262	0.107934
CATD_HUMAN	P07339	CTSD	Cathepsin D	26.0746	23.9596	25.6999	25.2046	25.3731	25.4783		0.878107	0.107281
OSBP1_HUMAN	P22059	OSBP	Oxysterol-binding protein 1	27.0601	26.6346	26.8127	26.9216	26.8307	27.0755		0.495463	0.106786
ROA2_HUMAN	P22626	HNRNPA2B1	Heterogeneous nuclear ribonucleoproteins A2/B1	27.8596	27.1482	27.7782	27.2173	27.9313	27.9557		0.764161	0.106117
AT1B1_HUMAN	P05026	ATP1B1	Sodium/potassium-transporting ATPase subunit beta-1	32.0274	32.4167	32.4971	32.5323	32.5039	32.2212		0.581023	0.105413
PLXB2_HUMAN	O15031	PLXNB2	Plexin-B2	30.7373	30.4851	30.7114	30.9061	30.8967	30.4472		0.571719	0.105382
GSTP1_HUMAN	P09211	GSTP1	Glutathione S-transferase P	31.165	30.4361	29.8985	30.4013	30.7377	30.6763		0.796202	0.105247
GPC4_HUMAN	O75487	GPC4	Glypican-4	25.793	25.8053	26.2027	26.504	25.7541	25.8531		0.722309	0.103348
CTND1_HUMAN	O60716	CTNND1	Catenin delta-1	30.9493	30.8963	30.8231	31.1732	30.9998	30.8055		0.410053	0.103243
PLAK_HUMAN	P14923	JUP	Junction plakoglobin	30.8954	31.0927	30.8255	31.0143	31.1479	30.9539		0.363386	0.100853
FUBP2_HUMAN	Q92945	KHSRP	Far upstream element-binding protein 2	26.9604	26.9529	26.4539	26.694	26.9376	27.0377		0.634786	0.100715
PRS7_HUMAN	P35998	PSMC2	26S proteasome regulatory subunit 7	26.3772	26.2365	26.6174	26.537	26.4686	26.5234		0.429648	0.0993093
SAHH3_HUMAN	Q96HN2	AHCYL2	Adenosylhomocysteinase 3	26.3834	26.2572	26.151	26.564	26.3621	26.1589		0.508224	0.0978584
PALM_HUMAN	O75781	PALM	Paralemmin-1	26.2064	26.2889	25.5873	26.5802	25.9734	25.8183		0.778796	0.0964559
TWF2_HUMAN	Q6IBS0	TWF2	Twinfilin-2	25.0025	NaN	24.7327	24.6956	24.9387	25.253		0.70943	0.0947917
RALB_HUMAN	P11234	RALB	Ras-related protein Ral-B	30.4133	30.5558	30.5805	30.5752	30.5524	30.7049		0.252013	0.0943019
RADI_HUMAN	P35241	RDX	Radixin	30.2952	29.859	30.0223	30.2702	30.0381	30.1493		0.550181	0.0936966
TPIS_HUMAN	P60174	TPI1	Triosephosphate isomerase	33.3436	33.1664	33.2101	33.3436	33.1747	33.4823		0.418163	0.0934982
PLPP3_HUMAN	O14495	PLPP3	Phospholipid phosphatase 3	24.6471	24.314	24.6608	24.7506	24.5696	24.5804		0.507146	0.092879
PSMD6_HUMAN	Q15008	PSMD6	26S proteasome non-ATPase regulatory subunit 6	27.0702	27.3042	25.012	26.5112	26.3478	26.8039		0.906909	0.0921879
PSA2_HUMAN	P25787	PSMA2	Proteasome subunit alpha type-2	26.0323	25.5552	25.5649	25.4811	25.9675	25.9766		0.709218	0.0909634
BGLR_HUMAN	P08236	GUSB	Beta-glucuronidase	25.907	25.5215	25.4441	25.3492	25.7728	26.0233		0.727665	0.0908953
ITB6_HUMAN	P18564	ITGB6	Integrin beta-6	28.6116	28.7218	29.0419	29.0685	28.7478	28.8302		0.604254	0.0904013
CD81_HUMAN	P60033	CD81	CD81 antigen	30.0566	29.5826	29.911	30.0254	30.0271	29.7677		0.61347	0.0900129
S26A2_HUMAN	P50443	SLC26A2	Sulfate transporter	26.2415	27.116	26.6652	26.9556	26.7078	26.6284		0.757305	0.089702
RAC3_HUMAN	P60763	RAC3	Ras-related C3 botulinum toxin substrate 3	27.4956	26.1424	25.5266	26.2712	26.6836	NaN		0.914695	0.0891997
NUDT5_HUMAN	Q9UKK9	NUDT5	ADP-sugar pyrophosphatase	26.2542	26.9891	27.1962	26.9056	26.9901	26.8099		0.775333	0.0887019
AT2B4_HUMAN	P23634	ATP2B4	Plasma membrane calcium-transporting ATPase 4	32.4265	32.4131	32.6022	32.6339	32.7029	32.3686		0.500395	0.0878512
STAT1_HUMAN	P42224	STAT1	Signal transducer and activator of transcription 1-alpha/beta	24.6363	24.2577	24.0079	24.5002	24.1352	24.5254		0.717251	0.0862923
EPHB2_HUMAN	P29323	EPHB2	Ephrin type-B receptor 2	25.262	25.1914	24.9638	25.2305	25.2985	25.1442		0.443425	0.085317
AP2A1_HUMAN	O95782	AP2A1	AP-2 complex subunit alpha-1	27.7374	28.0537	27.985	28.0268	28.0527	27.9509		0.447442	0.0848109
HSP7C_HUMAN	P11142	HSPA8	Heat shock cognate 71 kDa protein	33.4209	33.2336	33.3698	33.4581	33.4581	33.3436		0.310839	0.0784518
ACACA_HUMAN	Q13085	ACACA	Acetyl-CoA carboxylase 1	25.5059	NaN	24.5084	24.9021	25.1163	25.235		0.85641	0.0773169
SNX9_HUMAN	Q9Y5X1	SNX9	Sorting nexin-9	26.4944	26.5774	26.764	26.7451	26.3719	26.949		0.702343	0.0767365
PSA4_HUMAN	P25789	PSMA4	Proteasome subunit alpha type-4	27.6068	27.9696	27.9241	27.8605	27.8997	27.9702		0.553299	0.0766023
EPHA2_HUMAN	P29317	EPHA2	Ephrin type-A receptor 2	28.4511	28.2771	28.2988	28.6742	27.8822	28.7003		0.793713	0.0765877
RS24_HUMAN	P62847	RPS24	40S ribosomal protein S24	26.7031	26.2545	26.8427	26.7715	26.5832	26.6749		0.701417	0.0764612
OPA1_HUMAN	O60313	OPA1	Dynamin-like 120 kDa protein, mitochondrial	25.5164	26.3282	25.469	25.7898	26.025	25.7263		0.8086	0.0758794
AIMP1_HUMAN	Q12904	AIMP1	Aminoacyl tRNA synthase complex-interacting multifunctional protein 1	26.4793	26.6189	26.5332	26.6281	26.5643	26.6602		0.21043	0.0737267
FLOT2_HUMAN	Q14254	FLOT2	Flotillin-2	29.8028	29.6973	29.4615	29.6296	29.8712	29.6817		0.586852	0.0736116
AP2M1_HUMAN	Q96CW1	AP2M1	AP-2 complex subunit mu	28.1139	27.6409	27.6364	27.9089	27.806	27.8928		0.678256	0.0721715
ITB8_HUMAN	P26012	ITGB8	Integrin beta-8	28.1037	27.8814	28.0544	28.2159	28.1543	27.8772		0.606233	0.0693067
GNA1_HUMAN	Q96EK6	GNPNAT1	Glucosamine 6-phosphate N-acetyltransferase	23.8776	25.0322	NaN	24.4933	24.6684	24.4107		0.885287	0.0692488
RASK_HUMAN	P01116	KRAS	GTPase KRas	28.7681	30.0255	29.8177	29.7628	29.5687	29.47		0.881286	0.0634187
SYWC_HUMAN	P23381	WARS1	Tryptophan--tRNA ligase, cytoplasmic	27.2768	27.5184	27.2871	27.5484	27.3351	27.3886		0.567321	0.0632604
PLLP_HUMAN	Q9Y342	PLLP	Plasmolipin	26.8616	26.9449	26.8483	26.9952	NaN	26.9012		0.314432	0.0632353
RS17_HUMAN	P08708	RPS17	40S ribosomal protein S17	27.3459	27.0359	27.7864	27.5984	27.305	27.4483		0.806406	0.0611642
HNRPR_HUMAN	O43390	HNRNPR	Heterogeneous nuclear ribonucleoprotein R	27.0196	26.4107	26.6561	26.8086	26.8163	26.6422		0.761867	0.0602678
DAF_HUMAN	P08174	CD55	Complement decay-accelerating factor	29.3675	29.3482	29.2202	29.1985	29.3065	29.6106		0.6729	0.0599111
EZRI_HUMAN	P15311	EZR	Ezrin	32.3715	32.0902	32.4696	32.472	32.3257	32.3127		0.657048	0.059686
ZDH20_HUMAN	Q5W0Z9	ZDHHC20	Palmitoyltransferase ZDHHC20	27.4344	27.0796	27.2385	27.2365	27.531	27.1619		0.718292	0.059007
GUAA_HUMAN	P49915	GMPS	GMP synthase [glutamine-hydrolyzing]	26.5677	27.3422	26.7375	26.8979	26.9348	26.9906		0.816432	0.0586421
SWP70_HUMAN	Q9UH65	SWAP70	Switch-associated protein 70	26.7859	25.6212	26.5462	26.3878	26.1569	26.5818		0.885345	0.0577227
ARC1B_HUMAN	O15143	ARPC1B	Actin-related protein 2/3 complex subunit 1B	25.3663	25.8475	25.573	25.4079	NaN	25.8955		0.840363	0.0561301
HEXB_HUMAN	P07686	HEXB	Beta-hexosaminidase subunit beta	26.555	26.284	25.8787	26.3775	26.4005	26.1006		0.818447	0.0536423
ILEU_HUMAN	P30740	SERPINB1	Leukocyte elastase inhibitor	26.546	26.2596	26.734	26.7077	26.2358	26.7558		0.817286	0.0532258
CHM4C_HUMAN	Q96CF2	CHMP4C	Charged multivesicular body protein 4c	26.235	25.7085	26.4204	26.4084	26.1988	25.9143		0.847959	0.0525169
ELAV1_HUMAN	Q15717	ELAVL1	ELAV-like protein 1	27.129	26.0128	25.336	25.6948	26.2643	26.6732		0.935129	0.0515251
ITB1_HUMAN	P05556	ITGB1	Integrin beta-1	31.8059	31.4803	31.2593	31.6458	31.5724	31.4812		0.772579	0.0512524
ARL3_HUMAN	P36405	ARL3	ADP-ribosylation factor-like protein 3	24.4073	24.5796	24.8528	24.5502	24.7159	24.7274		0.736084	0.0512384
ML12A_HUMAN	P19105	MYL12A	Myosin regulatory light chain 12A	28.5652	28.3594	28.26	28.2913	28.3857	28.6605		0.738874	0.0509688
TERA_HUMAN	P55072	VCP	Transitional endoplasmic reticulum ATPase	30.1962	30.3999	30.6028	30.3308	30.5025	30.5174		0.720431	0.0506007
UBXN6_HUMAN	Q9BZV1	UBXN6	UBX domain-containing protein 6	23.9795	23.9189	23.7776	24.2451	23.7807	23.7998		0.775148	0.0498454
GSHR_HUMAN	P00390	GSR	Glutathione reductase, mitochondrial	29.8435	29.9653	29.9539	30.0373	29.8788	29.9952		0.464033	0.0495675
SNAA_HUMAN	P54920	NAPA	Alpha-soluble NSF attachment protein	27.7078	28.0082	28.2161	28.0445	28.0113	28.0187		0.764394	0.0474459
BAIP2_HUMAN	Q9UQB8	BAIAP2	Brain-specific angiogenesis inhibitor 1-associated protein 2	29.7546	29.1889	29.4691	29.6485	29.3868	29.5179		0.807194	0.0469131
PSB5_HUMAN	P28074	PSMB5	Proteasome subunit beta type-5	27.906	28.0909	28.5874	28.0449	28.3018	28.377		0.847729	0.0464725
PUR2_HUMAN	P22102	GART	Trifunctional purine biosynthetic protein adenosine-3	26.6826	27.0297	27.0588	27.0574	26.9306	26.9142		0.751823	0.0437171
GDIR1_HUMAN	P52565	ARHGDIA	Rho GDP-dissociation inhibitor 1	29.1119	29.3184	29.4513	29.2759	29.3126	29.4204		0.71392	0.0424493
EPS8_HUMAN	Q12929	EPS8	Epidermal growth factor receptor kinase substrate 8	27.2229	26.9503	27.3883	27.249	27.065	27.3734		0.801153	0.0419814
EFHD2_HUMAN	Q96C19	EFHD2	EF-hand domain-containing protein D2	27.4765	27.2393	27.5717	27.312	27.4091	27.6909		0.796638	0.0414829
EIF3M_HUMAN	Q7L2H7	EIF3M	Eukaryotic translation initiation factor 3 subunit M	NaN	23.8883	23.9318	23.7821	23.9306	24.1415		0.780484	0.0413208
AMPB_HUMAN	Q9H4A4	RNPEP	Aminopeptidase B	27.8504	28.4074	28.4573	28.2096	28.3496	28.2758		0.850523	0.0399329
SC22B_HUMAN	O75396	SEC22B	Vesicle-trafficking protein SEC22b	25.4361	25.7718	25.822	25.8905	25.735	25.5194		0.824389	0.0383803
SLK_HUMAN	Q9H2G2	SLK	STE20-like serine/threonine-protein kinase	28.8877	28.7149	28.3005	28.8047	28.7206	28.4914		0.857545	0.0378558
FUMH_HUMAN	P07954	FH	Fumarate hydratase, mitochondrial	26.6284	26.466	24.9046	25.9651	26.0777	26.0697		0.948543	0.0378234
YIPF6_HUMAN	Q96EC8	YIPF6	Protein YIPF6	25.2187	25.4915	NaN	25.3664	25.176	25.6331		0.865447	0.0367069
GELS_HUMAN	P06396	GSN	Gelsolin	30.627	30.5676	30.4906	30.6489	30.3726	30.7697		0.789704	0.0353444
RSU1_HUMAN	Q15404	RSU1	Ras suppressor protein 1	25.4421	25.5001	25.6771	25.7965	25.545	25.3777		0.824683	0.0332851
WIPF2_HUMAN	Q8TF74	WIPF2	WAS/WASL-interacting protein family member 2	24.9946	25.0333	24.7935	25.1127	25.0339	24.7694		0.816861	0.0315723
GANAB_HUMAN	Q14697	GANAB	Neutral alpha-glucosidase AB	27.6432	28.1166	27.7484	27.598	27.9363	28.066		0.885601	0.030681
NIBA2_HUMAN	Q96TA1	NIBAN2	Protein Niban 2	30.1812	29.9544	30.0803	29.914	30.112	30.2813		0.819017	0.0304832
RAB5B_HUMAN	P61020	RAB5B	Ras-related protein Rab-5B	27.3524	27.4679	27.3122	27.274	27.4398	27.5089		0.737661	0.0301247
STXB1_HUMAN	P61764	STXBP1	Syntaxin-binding protein 1	25.7345	25.9356	25.755	25.6857	25.7171	26.1125		0.852183	0.0300961
PUR6_HUMAN	P22234	PAICS	Multifunctional protein ADE2	29.4948	29.4783	29.3655	29.3302	29.5233	29.5724		0.747537	0.029096
NLTP_HUMAN	P22307	SCP2	Non-specific lipid-transfer protein	25.0622	25.5875	NaN	24.932	25.1988	25.929		0.951644	0.0284224
TF65_HUMAN	Q04206	RELA	Transcription factor p65	24.4384	24.3263	24.2328	NaN	24.1988	24.5209		0.860099	0.0273323
HS74L_HUMAN	O95757	HSPA4L	Heat shock 70 kDa protein 4L	26.8538	26.2028	26.4717	26.4725	26.4469	26.6887		0.902342	0.0266387
SRP09_HUMAN	P49458	SRP9	Signal recognition particle 9 kDa protein	24.7044	24.7266	25.183	24.9354	24.9824	24.77		0.891086	0.0246131
ACAP2_HUMAN	Q15057	ACAP2	Arf-GAP with coiled-coil, ANK repeat and PH domain-containing protein 2	25.3661	25.5643	25.5488	25.63	25.6062	25.3144		0.85207	0.0238152
CADM4_HUMAN	Q8NFZ8	CADM4	Cell adhesion molecule 4	24.8339	24.6413	25.0247	24.9863	NaN	24.7244		0.906656	0.0220521
AP1G1_HUMAN	O43747	AP1G1	AP-1 complex subunit gamma-1	26.5869	26.8191	26.6031	26.4958	26.7442	26.8342		0.871435	0.0217075
1433G_HUMAN	P61981	YWHAG	14-3-3 protein gamma	31.3081	31.2479	31.2011	31.204	31.2227	31.3943		0.769463	0.0213343
GMPPB_HUMAN	Q9Y5P6	GMPPB	Mannose-1-phosphate guanyltransferase beta	26.4431	25.9559	25.7765	26.1122	25.9424	26.1846		0.925077	0.0211926
ECI1_HUMAN	P42126	ECI1	Enoyl-CoA delta isomerase 1, mitochondrial	24.5703	25.3429	24.8733	24.8806	25.3657	24.5973		0.955035	0.0190538
SNX6_HUMAN	Q9UNH7	SNX6	Sorting nexin-6	26.8976	26.9738	27.3513	27.141	27.0008	27.1378		0.903902	0.0189883
STMN1_HUMAN	P16949	STMN1	Stathmin	28.2195	28.688	28.6389	28.5391	28.5634	28.4963		0.912663	0.017512
MPZL1_HUMAN	O95297	MPZL1	Myelin protein zero-like protein 1	27.1869	26.957	27.3126	27.1247	27.213	27.171		0.879015	0.0173836
AGAP1_HUMAN	Q9UPQ3	AGAP1	Arf-GAP with GTPase, ANK repeat and PH domain-containing protein 1	27.4467	27.6887	NaN	27.6938	27.5682	27.4929		0.892865	0.0172373
PCNA_HUMAN	P12004	PCNA	Proliferating cell nuclear antigen	27.8043	27.7772	27.1914	27.6248	27.8211	27.3743		0.950314	0.0157871
TBB4B_HUMAN	P68371	TUBB4B	Tubulin beta-4B chain	32.4087	32.4458	32.4711	32.4864	32.5343	32.3475		0.8214	0.0141881
CHM1A_HUMAN	Q9HD42	CHMP1A	Charged multivesicular body protein 1a (Chromatin-modifying protein 1a) (CHMP1a) (Vacuolar protein sorting-associated protein 46-1) (Vps46-1) (hVps46-1)	27.3024	26.8385	27.5683	27.3826	27.4845	26.8845		0.962494	0.0141385
DRG1_HUMAN	Q9Y295	DRG1	Developmentally-regulated GTP-binding protein 1	23.9338	25.502	25.8383	25.1465	24.9858	25.1836		0.982312	0.013916
E41L2_HUMAN	O43491	EPB41L2	Band 4.1-like protein 2	30.1745	29.8746	29.9646	30.1483	30.1621	29.7446		0.936783	0.0137774
EF1A1_HUMAN	P68104	EEF1A1	Elongation factor 1-alpha 1	32.7757	32.1479	32.665	32.32	32.6112	32.6935		0.959856	0.0120074
RAB43_HUMAN	Q86YS6	RAB43	Ras-related protein Rab-43	28.7295	NaN	29.353	28.6775	29.0914	29.3898		0.975775	0.0116577
ACPH_HUMAN	P13798	APEH	Acylamino-acid-releasing enzyme	27.6692	27.5949	27.6867	27.7604	27.484	27.7393		0.911996	0.0109647
MYO1D_HUMAN	O94832	MYO1D	Unconventional myosin-Id	30.7455	30.7292	30.9814	30.8164	30.8931	30.7749		0.920499	0.00940704
EIF3D_HUMAN	O15371	EIF3D	Eukaryotic translation initiation factor 3 subunit D	26.2626	25.0937	26.4744	26.0087	25.7322	26.118		0.984142	0.00939687
CPNE1_HUMAN	Q99829	CPNE1	Copine-1	27.4712	27.6386	27.6589	27.573	27.5795	27.6387		0.911311	0.00747554
DNPEP_HUMAN	Q9ULA0	DNPEP	Aspartyl aminopeptidase	24.663	25.2562	25.4219	24.8736	25.2783	25.2079		0.982221	0.00621223
VDAC1_HUMAN	P21796	VDAC1	Voltage-dependent anion-selective channel protein 1	26.4316	26.2413	25.7823	25.9987	26.0413	26.4335		0.980764	0.00608571
C1TC_HUMAN	P11586	MTHFD1	C-1-tetrahydrofolate synthase, cytoplasmic	28.6141	28.7425	28.8318	28.7741	28.8188	28.6131		0.950482	0.00587082
MYG1_HUMAN	Q9HB07	C12orf10	UPF0160 protein MYG1, mitochondrial	25.3439	25.7613	25.5711	25.6745	25.5303	25.4731		0.997073	0.000525792
AHNK_HUMAN	Q09666	AHNAK	Neuroblast differentiation-associated protein AHNAK	32.0338	32.0638	32.0739	31.977	31.8755	32.3193		0.999331	0.000120163
VAT1_HUMAN	Q99536	VAT1	Synaptic vesicle membrane protein VAT-1 homolog	28.2821	28.3854	28.6102	28.4994	28.4265	28.3509		0.9981	-0.0002683
CALU_HUMAN	O43852	CALU	Calumenin	26.0413	26.5192	26.8762	25.8454	26.6734	26.9119		0.996325	-0.00197792
PROF1_HUMAN	P07737	PFN1	Profilin-1	31.2025	31.4766	31.3349	31.4433	31.2746	31.2883		0.979846	-0.00257619
CBPM_HUMAN	P14384	CPM	Carboxypeptidase M	27.7112	27.932	27.6733	27.5749	28.0818	27.6495		0.985412	-0.00345103
TCPE_HUMAN	P48643	CCT5	T-complex protein 1 subunit epsilon	29.7899	29.773	29.7853	29.7316	29.6802	29.9258		0.964904	-0.00350825
ICAM1_HUMAN	P05362	ICAM1	Intercellular adhesion molecule 1	26.9923	26.6071	26.7275	26.6645	26.553	27.0962		0.983582	-0.00439898
ULBP3_HUMAN	Q9BZM4	ULBP3	UL16-binding protein 3	25.366	25.5256	25.1084	25.3017	25.3118	25.371		0.968874	-0.00512505
GSTM3_HUMAN	P21266	GSTM3	Glutathione S-transferase Mu 3	26.5313	26.1891	26.3375	26.5262	26.1895	26.3222		0.963917	-0.00670497
EFR3A_HUMAN	Q14156	EFR3A	Protein EFR3 homolog A	26.8227	26.8503	26.7376	26.9364	26.7613	26.6913		0.932531	-0.00724538
TPD54_HUMAN	O43399	TPD52L2	Tumor protein D54	NaN	25.519	25.4639	25.5934	25.5424	25.3155		0.950112	-0.00761827
ARK72_HUMAN	O43488	AKR7A2	Aflatoxin B1 aldehyde reductase member 2	27.6711	27.8001	27.615	27.7961	27.5638	27.7008		0.926942	-0.00847816
PGAP6_HUMAN	Q9HCN3	PGAP6	Post-GPI attachment to proteins factor 6	28.0153	27.4231	27.5513	28.014	27.5333	27.4164		0.97463	-0.00867971
KAP2_HUMAN	P13861	PRKAR2A	cAMP-dependent protein kinase type II-alpha regulatory subunit	27.5874	27.6875	27.5222	27.6165	27.6077	27.5467		0.876454	-0.00875409
IST1_HUMAN	P53990	IST1	IST1 homolog	29.8278	29.4647	29.4845	29.736	29.6814	29.3273		0.953505	-0.010802
CPSF5_HUMAN	O43809	NUDT21	Cleavage and polyadenylation specificity factor subunit 5	26.4055	25.6855	25.8867	25.8298	26.1327	25.9808		0.962984	-0.0114377
LRC8A_HUMAN	Q8IWT6	LRRC8A	Volume-regulated anion channel subunit LRRC8A	25.1731	25.2672	25.2588	25.2833	25.1882	25.1898		0.786733	-0.0125904
F234A_HUMAN	Q9H0X4	FAM234A	Protein FAM234A	27.4185	26.0272	24.8458	25.7895	26.4827	25.9811		0.987628	-0.0127303
TM9S4_HUMAN	Q92544	TM9SF4	Transmembrane 9 superfamily member 4	24.4708	24.9585	24.7075	24.3034	25.0714	24.7198		0.959973	-0.0140368
RPN1_HUMAN	P04843	RPN1	Dolichyl-diphosphooligosaccharide--protein glycosyltransferase subunit 1	26.2123	27.5639	27.1279	26.7645	27.0034	27.0905		0.972125	-0.0152442
AT1B2_HUMAN	P14415	ATP1B2	Sodium/potassium-transporting ATPase subunit beta-2	25.4501	25.0835	26.1141	25.4088	25.3739	25.8157		0.96292	-0.0164859
EPN4_HUMAN	Q14677	CLINT1	Clathrin interactor 1	26.4978	26.2519	26.1255	26.3267	26.2192	26.2755		0.882221	-0.017938
RB22A_HUMAN	Q9UL26	RAB22A	Ras-related protein Rab-22A	27.8852	27.3342	26.8368	27.1563	27.4456	27.3997		0.956886	-0.0181669
VDAC2_HUMAN	P45880	VDAC2	Voltage-dependent anion-selective channel protein 2	26.1052	24.9495	24.9517	24.4901	25.5979	25.8632		0.975836	-0.0183703
PCBP2_HUMAN	Q15366	PCBP2	Poly(rC)-binding protein 2	27.4371	28.2902	27.392	27.8037	27.8241	27.4363		0.956663	-0.0183983
RLA0_HUMAN	P05388	RPLP0	60S acidic ribosomal protein P0	27.6856	28.0905	28.2245	27.8591	27.9821	28.1026		0.919745	-0.0189425
RL10A_HUMAN	P62906	RPL10A	60S ribosomal protein L10a	28.3348	28.1869	28.3318	28.3246	28.4352	28.0363		0.888955	-0.0191186
MTMR5_HUMAN	O95248	SBF1	Myotubularin-related protein 5	24.4018	24.69	24.5554	24.6375	24.5226	24.4198		0.840432	-0.0224088
ZO2_HUMAN	Q9UDY2	TJP2	Tight junction protein ZO-2	26.4854	26.4888	26.5609	26.6517	26.5228	26.2917		0.842188	-0.0229721
AATM_HUMAN	P00505	GOT2	Aspartate aminotransferase, mitochondrial	27.2931	27.2894	27.3514	27.2078	27.4267	27.2278		0.75927	-0.0238565
PUR9_HUMAN	P31939	ATIC	Bifunctional purine biosynthesis protein PURH	27.887	27.7765	27.787	27.8749	27.7839	27.7037		0.654367	-0.0293236
FOLR1_HUMAN	P15328	FOLR1	Folate receptor alpha	31.105	30.6824	30.9818	30.9539	30.8654	30.8611		0.830156	-0.0295499
CAZA2_HUMAN	P47755	CAPZA2	F-actin-capping protein subunit alpha-2	26.9629	27.0363	26.8178	26.7752	26.9951	26.958		0.767691	-0.0295645
NUMBL_HUMAN	Q9Y6R0	NUMBL	Numb-like protein	24.8321	24.4565	25.179	24.8532	NaN	24.7307		0.917888	-0.0306005
ADAM9_HUMAN	Q13443	ADAM9	Disintegrin and metalloproteinase domain-containing protein 9	29.4901	29.4158	29.6107	29.8325	29.4359	29.1527		0.884107	-0.0318648
ATLA3_HUMAN	Q6DD88	ATL3	Atlastin-3	25.5079	26.0167	25.4382	25.4442	25.657	25.7655		0.883634	-0.0320129
ARP2_HUMAN	P61160	ACTR2	Actin-related protein 2	28.6493	28.6176	28.4545	28.5614	28.432	28.632		0.72262	-0.0320371
SEPT3_HUMAN	Q9UH03	SEPTIN3	Neuronal-specific septin-3	25.144	25.5114	25.9141	25.6313	25.395	25.444		0.894252	-0.0330989
CARL1_HUMAN	Q5VZK9	CARMIL1	F-actin-uncapping protein LRRC16A	24.5342	24.4089	24.4783	24.2383	24.4676	24.6149		0.785703	-0.0335522
STAT3_HUMAN	P40763	STAT3	Signal transducer and activator of transcription 3	24.5437	24.7383	24.628	24.7922	24.7533	24.2624		0.859001	-0.0340087
BIP_HUMAN	P11021	HSPA5	Endoplasmic reticulum chaperone BiP	30.27	30.4697	30.2808	30.2729	30.1229	30.5203		0.806078	-0.0348186
DAZP1_HUMAN	Q96EP5	DAZAP1	DAZ-associated protein 1	25.6039	25.2663	25.2669	25.3348	25.4245	25.2712		0.783362	-0.035553
PRS6B_HUMAN	P43686	PSMC4	26S proteasome regulatory subunit 6B	26.7086	26.649	26.7325	26.7448	26.6527	26.5858		0.534121	-0.0355841
NB5R2_HUMAN	Q6BCY4	CYB5R2	NADH-cytochrome b5 reductase 2	24.0669	NaN	24.2753	24.0138	23.9312	24.4607		0.884026	-0.0358706
TBB5_HUMAN	P07437	TUBB	Tubulin beta chain	30.4421	30.151	29.1582	29.5372	30.1133	29.9867		0.933194	-0.0380236
SERC_HUMAN	Q9Y617	PSAT1	Phosphoserine aminotransferase	30.6919	30.5593	30.6451	30.5131	30.7533	30.5126		0.683548	-0.039072
IDHC_HUMAN	O75874	IDH1	Isocitrate dehydrogenase [NADP] cytoplasmic	28.8047	28.6519	28.464	28.5179	28.7185	28.5663		0.751005	-0.0392984
MBLC2_HUMAN	Q68D91	MBLAC2	Metallo-beta-lactamase domain-containing protein 2	25.824	25.4817	25.618	25.6248	25.5712	25.6075		0.711095	-0.0400721
ITA1_HUMAN	P56199	ITGA1	Integrin alpha-1	29.0087	28.3832	29.7285	28.9327	29.345	28.7212		0.929473	-0.0404797
INSR_HUMAN	P06213	INSR	Insulin receptor	25.2921	25.6347	25.2324	25.1362	25.4753	25.4226		0.811508	-0.0417035
PSMD7_HUMAN	P51665	PSMD7	26S proteasome non-ATPase regulatory subunit 7	26.058	25.7558	26.2201	26.0938	25.7491	26.0617		0.817487	-0.0431029
RL35_HUMAN	P42766	RPL35	60S ribosomal protein L35	27.4067	27.2311	NaN	27.5259	27.1761	27.1246		0.820781	-0.0433461
CAYP1_HUMAN	Q13938	CAPS	Calcyphosin	26.387	26.6676	26.3924	26.94	26.5161	25.8549		0.897076	-0.0453358
GALK1_HUMAN	P51570	GALK1	Galactokinase	25.5657	25.9147	25.9971	25.8308	25.8153	25.6904		0.753021	-0.04702
ITB3_HUMAN	P05106	ITGB3	Integrin beta-3	27.2537	27.3834	27.5286	27.7945	27.027	27.2021		0.856351	-0.0473715
FAS_HUMAN	P49327	FASN	Fatty acid synthase	32.5676	32.1358	32.4021	32.4053	32.2854	32.2714		0.73711	-0.0477854
CYFP1_HUMAN	Q7L576	CYFIP1	Cytoplasmic FMR1-interacting protein 1	30.3436	30.4188	30.3402	30.2759	30.2972	30.386		0.321745	-0.0478541
E41L1_HUMAN	Q9H4G0	EPB41L1	Band 4.1-like protein 1	25.7814	25.8077	25.6487	25.6621	25.9201	25.5118		0.728719	-0.0479883
ANLN_HUMAN	Q9NQW6	ANLN	Anillin	25.7669	25.8292	25.2371	25.4504	25.7584	25.474		0.824988	-0.0501149
ADCY3_HUMAN	O60266	ADCY3	Adenylate cyclase type 3	NaN	24.3117	24.3324	24.4171	24.3934	24.0049		0.790028	-0.0502526
PPCS_HUMAN	Q9HAB8	PPCS	Phosphopantothenate--cysteine ligase	25.6265	25.9135	26.2974	25.8688	25.8826	25.933		0.806913	-0.0509936
IF4G2_HUMAN	P78344	EIF4G2	Eukaryotic translation initiation factor 4 gamma 2	24.4661	NaN	25.2702	24.4066	24.9445	25.096		0.904822	-0.0524251
MRCKA_HUMAN	Q5VT25	CDC42BPA	Serine/threonine-protein kinase MRCK alpha	24.5495	24.6842	NaN	24.9855	24.6412	24.0654		0.889773	-0.0527674
ARPC4_HUMAN	P59998	ARPC4	Actin-related protein 2/3 complex subunit 4	27.8735	28.2028	28.2768	28.0133	28.023	28.1581		0.70992	-0.0529245
AT1A1_HUMAN	P05023	ATP1A1	Sodium/potassium-transporting ATPase subunit alpha-1	34.8562	34.8928	34.7702	34.8186	34.8838	34.6576		0.52546	-0.053093
RS30_HUMAN	P62861	FAU	40S ribosomal protein S30	24.7022	NaN	25.8082	25.0497	25.1221	25.4308		0.909335	-0.0543178
RAC1_HUMAN	P63000	RAC1	Ras-related C3 botulinum toxin substrate 1	32.0332	31.821	31.9807	32.1544	31.7357	31.7795		0.727605	-0.0550741
SYLC_HUMAN	Q9P2J5	LARS1	Leucine--tRNA ligase, cytoplasmic	26.7915	26.7796	27.1526	26.8038	26.828	26.9228		0.681493	-0.0563958
TRFE_HUMAN	P02787	TF	Serotransferrin	28.2966	27.6221	28.0902	28.0814	27.9927	27.7588		0.804205	-0.058672
UBA6_HUMAN	A0AVT1	UBA6	Ubiquitin-like modifier-activating enzyme 6	26.0225	26.051	25.7497	25.8533	25.9232	25.8688		0.579182	-0.0592848
FGD4_HUMAN	Q96M96	FGD4	FYVE, RhoGEF and PH domain-containing protein 4	26.4953	25.615	26.3229	26.2899	26.111	25.85		0.84841	-0.0607694
ASSY_HUMAN	P00966	ASS1	Argininosuccinate synthase	29.9048	29.6457	29.6718	29.7758	29.8827	29.3786		0.74088	-0.061711
LGUL_HUMAN	Q04760	GLO1	Lactoylglutathione lyase	28.0214	27.9217	27.8348	28.1828	27.6537	27.7561		0.735959	-0.0617415
PAK2_HUMAN	Q13177	PAK2	Serine/threonine-protein kinase PAK 2	27.2389	27.8427	27.5406	27.4815	27.5151	27.4389		0.740972	-0.0622565
TPM1_HUMAN	P09493	TPM1	Tropomyosin alpha-1 chain	25.7108	25.8376	25.5174	25.3867	25.4473	26.0435		0.797791	-0.0627918
PSD11_HUMAN	O00231	PSMD11	26S proteasome non-ATPase regulatory subunit 11	27.4631	27.0687	26.7178	27.2282	26.907	26.9256		0.805484	-0.0629114
RL9_HUMAN	P32969	RPL9	60S ribosomal protein L9	26.7436	26.5653	26.4536	26.5255	26.602	26.4453		0.545414	-0.0632064
VATG1_HUMAN	O75348	ATP6V1G1	V-type proton ATPase subunit G 1	25.0763	NaN	26.0032	25.3724	25.3853	25.6589		0.865201	-0.0676018
CRK_HUMAN	P46108	CRK	Adapter molecule crk	25.6578	25.9078	26.1019	25.9595	25.7584	25.7459		0.666071	-0.06788
BDH2_HUMAN	Q9BUT1	BDH2	3-hydroxybutyrate dehydrogenase type 2	27.9179	27.5668	27.8384	27.6186	27.7163	27.7809		0.584423	-0.0690797
TMOD3_HUMAN	Q9NYL9	TMOD3	Tropomodulin-3	25.9884	25.8571	25.6868	25.6195	25.9113	25.7934		0.599107	-0.069362
PLXD1_HUMAN	Q9Y4D7	PLXND1	Plexin-D1	NaN	25.3044	25.1371	25.0672	25.2289	25.1554		0.477633	-0.0702155
MYH9_HUMAN	P35579	MYH9	Myosin-9	32.1477	32.0588	32.1084	31.9746	32.0001	32.1291		0.264789	-0.0703437
PKP3_HUMAN	Q9Y446	PKP3	Plakophilin-3	27.9662	28.0223	27.9871	28.0115	27.9543	27.7975		0.344163	-0.0707652
KPCD_HUMAN	Q05655	PRKCD	Protein kinase C delta type	25.4696	25.2764	25.1187	25.2503	25.263	25.1355		0.545936	-0.07201
GNPI2_HUMAN	Q8TDQ7	GNPDA2	Glucosamine-6-phosphate isomerase 2	24.8077	25.204	25.4119	25.0786	24.9558	25.1732		0.721246	-0.0720177
ZCCHV_HUMAN	Q7Z2W4	ZC3HAV1	Zinc finger CCCH-type antiviral protein 1	25.5953	25.6138	25.8659	25.453	25.9306	25.4736		0.705506	-0.0725409
LFA3_HUMAN	P19256	CD58	Lymphocyte function-associated antigen 3	25.2084	25.7423	NaN	25.497	25.4066	25.3021		0.751751	-0.0734304
NSF1C_HUMAN	Q9UNZ2	NSFL1C	NSFL1 cofactor p47	26.3288	25.9097	25.9216	26.0502	25.76	26.1276		0.697696	-0.0740992
PROM2_HUMAN	Q8N271	PROM2	Prominin-2	25.7282	25.6204	25.5624	25.8049	25.4915	25.3916		0.607884	-0.0743059
MGRN1_HUMAN	O60291	MGRN1	E3 ubiquitin-protein ligase MGRN1	25.929	26.4871	26.6822	26.3835	26.2729	26.2166		0.761326	-0.0751012
EPHB3_HUMAN	P54753	EPHB3	Ephrin type-B receptor 3	26.4868	26.2116	26.5806	26.5529	26.0899	26.4072		0.686601	-0.0763594
CAPG_HUMAN	P40121	CAPG	Macrophage-capping protein	25.5401	25.5055	25.7298	25.6793	24.6742	26.1923		0.873592	-0.0765165
P4HA2_HUMAN	O15460	P4HA2	Prolyl 4-hydroxylase subunit alpha-2	24.5721	24.5129	24.982	NaN	24.1214	25.1023		0.863429	-0.0771681
ANXA3_HUMAN	P12429	ANXA3	Annexin A3	31.8292	31.7398	31.6874	31.7012	31.6599	31.6632		0.149464	-0.0773983
PDLI5_HUMAN	Q96HC4	PDLIM5	PDZ and LIM domain protein 5	23.9919	NaN	23.9002	23.8223	23.8679	23.9147		0.20727	-0.0777496
KIF11_HUMAN	P52732	KIF11	Kinesin-like protein KIF11	24.9689	25.165	24.8061	24.9571	24.8204	24.9289		0.524363	-0.0778891
DEST_HUMAN	P60981	DSTN	Destrin	28.9959	28.7301	28.5866	28.8557	28.4673	28.7556		0.66494	-0.0780093
PSMD9_HUMAN	O00233	PSMD9	26S proteasome non-ATPase regulatory subunit 9	26.3919	26.1101	26.066	26.3052	25.6739	26.3542		0.762321	-0.0782515
PARK7_HUMAN	Q99497	PARK7	Parkinson disease protein 7	29.9244	30.0982	29.978	30.2111	29.7499	29.8032		0.636718	-0.0788186
RAP2C_HUMAN	Q9Y3L5	RAP2C	Ras-related protein Rap-2c	25.9152	25.5172	25.04	25.278	25.6682	25.2807		0.787682	-0.081864
DP13B_HUMAN	Q8NEU8	APPL2	DCC-interacting protein 13-beta	29.2203	29.1322	28.9249	28.7361	28.765	29.5264		0.775566	-0.0833136
NAA25_HUMAN	Q14CX7	NAA25	N-alpha-acetyltransferase 25, NatB auxiliary subunit	NaN	23.7543	23.7025	23.4922	23.7844	23.6526		0.497086	-0.0853545
MYO5B_HUMAN	Q9ULV0	MYO5B	Unconventional myosin-Vb	NaN	25.0509	25.377	25.2502	24.7042	25.431		0.79885	-0.0854657
RINI_HUMAN	P13489	RNH1	Ribonuclease inhibitor	28.1444	27.8273	27.7793	27.9152	27.8297	27.7488		0.527976	-0.0857557
VAMP8_HUMAN	Q9BV40	VAMP8	Vesicle-associated membrane protein 8	27.9479	27.5002	27.3917	27.6877	27.3296	27.5636		0.688396	-0.0862783
PDIA4_HUMAN	P13667	PDIA4	Protein disulfide-isomerase A4	28.8635	29.096	29.0887	28.8603	28.7491	29.1727		0.58099	-0.088761
GGH_HUMAN	Q92820	GGH	Gamma-glutamyl hydrolase	27.4815	26.6306	27.7608	27.4757	26.907	27.2205		0.823469	-0.0899194
CD59_HUMAN	P13987	CD59	CD59 glycoprotein	29.8121	29.4733	29.9389	29.7145	29.7169	29.5217		0.586861	-0.0904414
IMB1_HUMAN	Q14974	KPNB1	Importin subunit beta-1	29.6472	29.4383	29.3176	29.4556	29.3644	29.311		0.436905	-0.090704
VPS45_HUMAN	Q9NRW7	VPS45	Vacuolar protein sorting-associated protein 45	24.7809	25.0206	24.8026	24.6492	24.6362	25.0441		0.584727	-0.091519
SAHH2_HUMAN	O43865	AHCYL1	S-adenosylhomocysteine hydrolase-like protein 1	31.3992	31.2494	31.1979	31.1514	31.2367	31.1604		0.207691	-0.0993252
RD23B_HUMAN	P54727	RAD23B	UV excision repair protein RAD23 homolog B	25.4942	25.5571	25.4591	25.5285	25.179	25.5047		0.44105	-0.0994053
EF2_HUMAN	P13639	EEF2	Elongation factor 2	32.6132	32.4784	32.5708	32.4091	32.601	32.3537		0.305716	-0.0995649
VATA_HUMAN	P38606	ATP6V1A	V-type proton ATPase catalytic subunit A	28.7816	28.2609	28.4816	28.2135	28.5437	28.4663		0.609073	-0.100188
AT2B1_HUMAN	P20020	ATP2B1	Plasma membrane calcium-transporting ATPase 1	30.2151	29.962	29.643	30.0419	29.7486	29.7238		0.628001	-0.10192
GNAQ_HUMAN	P50148	GNAQ	Guanine nucleotide-binding protein G(q) subunit alpha	29.2812	29.4597	29.5907	29.3285	29.3227	29.3715		0.321183	-0.102958
SYAC_HUMAN	P49588	AARS1	Alanine--tRNA ligase, cytoplasmic	30.4876	30.4713	30.5397	30.4313	30.4201	30.3383	+	0.0453665	-0.102968
NECT2_HUMAN	Q92692	NECTIN2	Nectin-2	26.3071	26.1071	26.1178	26.3404	26.0896	25.7919		0.578936	-0.103332
ATX10_HUMAN	Q9UBB4	ATXN10	Ataxin-10	23.8988	24.3788	NaN	24.2173	24.3539	23.5334		0.798746	-0.103958
CSN4_HUMAN	Q9BT78	COPS4	COP9 signalosome complex subunit 4	26.0179	25.6667	25.7709	25.7611	25.6882	25.6917		0.381827	-0.104846
DNJB2_HUMAN	P25686	DNAJB2	DnaJ homolog subfamily B member 2	NaN	24.9666	25.0007	24.9983	24.6908	24.9458		0.455543	-0.105343
MK_HUMAN	P21741	MDK	Midkine	26.0275	NaN	25.6189	26.1855	25.8933	25.0735		0.83147	-0.105756
[truncated: 835 more rows]

## Sheet: Table S3
Supplementary Table 3: Gene set enrichment analysis (DAVID) of EP-sEVs vs E-sEVs (significantly enriched or uniquely identified)
[truncated: 14 more rows]

[truncated: 11 more sheets: Table S4, Table S5a, Table S5b, Table S6, Table S7, Table S8, Table S9, Table S10, Table S11, Table S12, Table S13]
